# Supplementary material for: Generating Gene Ontology-Disease Inferences to Explore Mechanisms of Human Disease at the Comparative Toxicogenomics Database
Source: PLoS One. 2016 May 12;11(5):e0155530. doi: 10.1371/journal.pone.0155530 (PMC4865041; doi:10.1371/journal.pone.0155530)
Supplement: S1 File — Inferred GO-BP terms retrieved for diseases treated by the repositioned drugs raloxifene, thalidomide, sildenafil, and for hypothetical drug against Alzheimer disease and type 2 diabetes. (XLS) [file pone.0155530.s001.xls]

## Sheet: raloxifene
Primary disease for raloxifene	DiseaseID	No. direct genes	No. inferred GO-BP terms			Re-purposed disease for raloxifene	DiseaseID	No. direct genes	No. inferred GO-BP terms
Osteoporosis	D010024	59	1006			Breast Neoplasms	D001943	424	4010
BONE MINERAL DENSITY QUANTITATIVE TRAIT LOCUS 15	613418	1	0			BREAST CANCER, 11-22 TRANSLOCATION-ASSOCIATED	600048	1	0
Exudative vitreoretinopathy 1	C536382	1	25			Breast Cancer 3	C565336	1	0
Juvenile osteoporosis	C537700	0	0			Breast Neoplasms, Male	D018567	4	103
NEPHROLITHIASIS/OSTEOPOROSIS, HYPOPHOSPHATEMIC, 1	612286	1	37			BREAST-OVARIAN CANCER, FAMILIAL, SUSCEPTIBILITY TO, 1	604370	6	353
NEPHROLITHIASIS/OSTEOPOROSIS, HYPOPHOSPHATEMIC, 2	612287	1	41			BREAST-OVARIAN CANCER, FAMILIAL, SUSCEPTIBILITY TO, 2	612555	1	42
Osteoporosis, Postmenopausal	D015663	6	511			BREAST-OVARIAN CANCER, FAMILIAL, SUSCEPTIBILITY TO, 3	613399	1	12
Sub-total		69	1620			Carcinoma, Ductal, Breast	D018270	9	299
Total unique		66	1216			Hereditary Breast and Ovarian Cancer Syndrome	D061325	2	96
						Inflammatory Breast Neoplasms	D058922	1	28
						Triple Negative Breast Neoplasms	D064726	0	0
						Sub-Total		450	4943
						Total unique		434	4072
		66 unique genes	1,216 unique GO-BP					434 unique genes	4,072 unique GO-BP					929 shared GO-GP between "osteoporosis" and "breast cancer"	9 shared genes between "osteoporosis" and "breast cancer"	500 shared GO-BP due to 9 shared genes	429 shared GO-GP between "osteoporosis" and "breast cancer" that are NOT due to the 9 shared genes
		ACTG1	'de novo' IMP biosynthetic process					ABCB1	'de novo' IMP biosynthetic process					'de novo' IMP biosynthetic process	CAT	activation of cysteine-type endopeptidase activity involved in apoptotic process	'de novo' IMP biosynthetic process
		ADCY5	'de novo' posttranslational protein folding					ABCB1B	'de novo' posttranslational protein folding					'de novo' posttranslational protein folding	CYP19A1	activation of MAPK activity	'de novo' posttranslational protein folding
		ANTXR2	2-oxoglutarate metabolic process					ABCC1	'de novo' pyrimidine nucleobase biosynthetic process					2-oxoglutarate metabolic process	ENO1	activation of MAPKKK activity	2-oxoglutarate metabolic process
		ANXA2	actin cytoskeleton organization					ABCG2	'de novo' UMP biosynthetic process					actin cytoskeleton organization	GPX1	acute-phase response	actin cytoskeleton organization
		ATIC	actin cytoskeleton reorganization					ABL1	2-oxoglutarate metabolic process					actin cytoskeleton reorganization	IL1B	adrenal gland development	actin cytoskeleton reorganization
		BMND7	actin filament capping					ACHE	9-cis-retinoic acid biosynthetic process					actin filament polymerization	IL6	aerobic respiration	actin filament polymerization
		BMND8	actin filament polymerization					ACVR1	acetaldehyde metabolic process					actin nucleation	SOD2	age-dependent response to oxidative stress	actin nucleation
		CA2	actin filament reorganization					ADAM10	acetyl-CoA metabolic process					actin polymerization or depolymerization	TNF	age-dependent response to reactive oxygen species	actin polymerization or depolymerization
		CALCR	actin filament severing					ADAMTS1	acetylcholine catabolic process					activation of adenylate cyclase activity	VDR	aging	activation of adenylate cyclase activity
		CAP1	actin nucleation					AFP	acetylcholine catabolic process in synaptic cleft					activation of cysteine-type endopeptidase activity involved in apoptotic process		androgen metabolic process	activation of JUN kinase activity
		CAT	actin polymerization or depolymerization					AGR2	acetylcholine metabolic process					activation of JUN kinase activity		angiogenesis involved in wound healing	activation of MAPKK activity
		CCT2	activation of adenylate cyclase activity					AHR	actin cytoskeleton organization					activation of MAPK activity		apoptotic mitochondrial changes	activation of phospholipase C activity
		COL1A1	activation of cysteine-type endopeptidase activity involved in apoptotic process					AKAP12	actin cytoskeleton reorganization					activation of MAPKK activity		apoptotic process	activation of protein kinase B activity
		COL1A2	activation of JUN kinase activity					AKT1	actin filament branching					activation of MAPKKK activity		apoptotic signaling pathway	acute inflammatory response
		CYP19A1	activation of MAPK activity					AKT2	actin filament depolymerization					activation of phospholipase C activity		arachidonic acid metabolic process	adaptive immune response
		ENO1	activation of MAPKK activity					ALDOA	actin filament organization					activation of protein kinase B activity		bile acid metabolic process	adenosine receptor signaling pathway
		FGA	activation of MAPKKK activity					ALK	actin filament polymerization					acute inflammatory response		bile acid signaling pathway	adenylate cyclase-activating G-protein coupled receptor signaling pathway
		FGB	activation of phospholipase C activity					ANGPTL4	actin filament-based movement					acute-phase response		biphenyl metabolic process	adenylate cyclase-inhibiting G-protein coupled receptor signaling pathway
		FZD4	activation of protein kinase A activity					APC2	actin nucleation					adaptive immune response		blood vessel endothelial cell migration	adenylate cyclase-modulating G-protein coupled receptor signaling pathway
		GAPDH	activation of protein kinase B activity					APOBEC3A	actin polymerization or depolymerization					adenosine receptor signaling pathway		bone development	adherens junction assembly
		GORAB	active induction of host immune response by virus					APOBEC3B	activated T cell proliferation					adenylate cyclase-activating G-protein coupled receptor signaling pathway		bone remodeling	adherens junction organization
		GPD2	acute inflammatory response					APRT	activation of adenylate cyclase activity					adenylate cyclase-inhibiting G-protein coupled receptor signaling pathway		branching involved in salivary gland morphogenesis	adipose tissue development
		GPX1	acute-phase response					AR	activation of anaphase-promoting complex activity					adenylate cyclase-modulating G-protein coupled receptor signaling pathway		C21-steroid hormone metabolic process	adult locomotory behavior
		GSN	acylglycerol acyl-chain remodeling					ARAF	activation of APC-Cdc20 complex activity					adherens junction assembly		calcium ion transport	ameboidal-type cell migration
		IDH2	acylglycerol catabolic process					AREG	activation of blood coagulation via clotting cascade					adherens junction organization		calcium-dependent cell-cell adhesion via plasma membrane cell adhesion molecules	anaphase-promoting complex-dependent proteasomal ubiquitin-dependent protein catabolic process
		IL1B	adaptive immune response					ARHGDIA	activation of cysteine-type endopeptidase activity					adipose tissue development		calcium-mediated signaling	anatomical structure regression
		IL6	adaptive immune response based on somatic recombination of immune receptors built from immunoglobulin superfamily domains					ARRDC3	activation of cysteine-type endopeptidase activity involved in apoptotic process					adrenal gland development		canonical glycolysis	angiogenesis
		IL6R	adenosine receptor signaling pathway					ARTN	activation of cysteine-type endopeptidase activity involved in apoptotic process by cytochrome c					adult locomotory behavior		carbohydrate metabolic process	angiotensin maturation
		KL	adenylate cyclase-activating dopamine receptor signaling pathway					ATF4	activation of cysteine-type endopeptidase activity involved in apoptotic signaling pathway					aerobic respiration		cell activation	anterior/posterior pattern specification
		LRP5	adenylate cyclase-activating G-protein coupled receptor signaling pathway					ATM	activation of GTPase activity					age-dependent response to oxidative stress		cell growth	antibacterial humoral response
		LTF	adenylate cyclase-inhibiting dopamine receptor signaling pathway					ATP7B	activation of innate immune response					age-dependent response to reactive oxygen species		cell morphogenesis	apoptotic process involved in patterning of blood vessels
		MGLL	adenylate cyclase-inhibiting G-protein coupled receptor signaling pathway					AURKA	activation of JNKK activity					aging		cell proliferation	ATP biosynthetic process
		MIR2861	adenylate cyclase-modulating G-protein coupled receptor signaling pathway					BAG1	activation of JUN kinase activity					ameboidal-type cell migration		cell redox homeostasis	autophagy
		OXCT1	adherens junction assembly					BARD1	activation of MAPK activity					anaphase-promoting complex-dependent proteasomal ubiquitin-dependent protein catabolic process		cell surface receptor signaling pathway	axon guidance
		P4HB	adherens junction organization					BAX	activation of MAPK activity involved in innate immune response					anatomical structure regression		cell-cell signaling	barbed-end actin filament capping
		PARK7	adipose tissue development					BCAR3	activation of MAPKK activity					androgen metabolic process		cellular calcium ion homeostasis	beta-amyloid metabolic process
		PDLIM4	adrenal gland development					BCAR4	activation of MAPKKK activity					angiogenesis		cellular extravasation	binding of sperm to zona pellucida
		PGLS	adult locomotory behavior					BCHE	activation of NF-kappaB-inducing kinase activity					angiogenesis involved in wound healing		cellular response to acid chemical	biomineral tissue development
		PKM	aerobic respiration					BCL2	activation of phospholipase A2 activity by calcium-mediated signaling					angiotensin maturation		cellular response to amino acid stimulus	biosynthetic process
		PLEK	age-dependent response to oxidative stress					BCL2A1	activation of phospholipase C activity					anterior/posterior pattern specification		cellular response to antibiotic	blood coagulation
		PNP	age-dependent response to reactive oxygen species					BIRC5	activation of plasma proteins involved in acute inflammatory response					antibacterial humoral response		cellular response to dexamethasone stimulus	blood vessel development
		POMC	aging					BMP2	activation of prostate induction by androgen receptor signaling pathway					apoptotic mitochondrial changes		cellular response to drug	bone morphogenesis
		PRDX3	ameboidal-type cell migration					BMP4	activation of protein kinase activity					apoptotic process		cellular response to ethanol	bone resorption
		PSMA2	amyloid fibril formation					BMPR2	activation of protein kinase B activity					apoptotic process involved in patterning of blood vessels		cellular response to fatty acid	bone trabecula formation
		PSMA5	anaphase-promoting complex-dependent proteasomal ubiquitin-dependent protein catabolic process					BRCA1	activation of signaling protein activity involved in unfolded protein response					apoptotic signaling pathway		cellular response to fibroblast growth factor stimulus	brain development
		PTH	anatomical structure regression					BRCA2	activation of transmembrane receptor protein tyrosine kinase activity					arachidonic acid metabolic process		cellular response to follicle-stimulating hormone stimulus	brainstem development
		RAB7B	androgen metabolic process					BRCA3	activation-induced cell death of T cells					ATP biosynthetic process		cellular response to glucose stimulus	branching involved in mammary gland duct morphogenesis
		REN	angiogenesis					BRCATA	activin receptor signaling pathway					autophagy		cellular response to gonadotropin stimulus	calcium ion homeostasis
		RSU1	angiogenesis involved in wound healing					BRIP1	acute inflammatory response					axon guidance		cellular response to growth factor stimulus	calcium ion transmembrane transport
		SLC34A1	angiotensin maturation					C10ORF10	acute-phase response					barbed-end actin filament capping		cellular response to hydrogen peroxide	camera-type eye development
		SLC9A3R1	angiotensin-activated signaling pathway					C11ORF30	adaptive immune response					beta-amyloid metabolic process		cellular response to hydrostatic pressure	cAMP metabolic process
		SOD2	anterior/posterior pattern specification					C1QBP	adenine metabolic process					bile acid metabolic process		cellular response to interleukin-1	cAMP-mediated signaling
		TGFB1	antibacterial humoral response					CADM1	adenine salvage					bile acid signaling pathway		cellular response to lipid	canonical Wnt signaling pathway
		TLN1	antifungal humoral response					CASP7	adenohypophysis development					binding of sperm to zona pellucida		cellular response to lipopolysaccharide	cartilage development involved in endochondral bone morphogenesis
		TNF	antigen processing and presentation of exogenous peptide antigen via MHC class I					CASP8	adenosine receptor signaling pathway					biomineral tissue development		cellular response to mechanical stimulus	CD4-positive, CD25-positive, alpha-beta regulatory T cell lineage commitment
		TNFRSF11B	antigen processing and presentation of exogenous peptide antigen via MHC class I, TAP-dependent					CAT	adenylate cyclase-activating G-protein coupled receptor signaling pathway					biosynthetic process		cellular response to methotrexate	cell adhesion
		TNFSF11	antigen processing and presentation of peptide antigen via MHC class I					CAV1	adenylate cyclase-inhibiting G-protein coupled receptor signaling pathway					biphenyl metabolic process		cellular response to nicotine	cell cycle arrest
		TPI1	apical junction assembly					CCL20	adenylate cyclase-modulating G-protein coupled receptor signaling pathway					blood coagulation		cellular response to organic cyclic compound	cell death
		TPM4	apoptotic mitochondrial changes					CCND1	adherens junction assembly					blood vessel development		cellular response to organic substance	cell differentiation
		TUBA1B	apoptotic process					CCNE1	adherens junction maintenance					blood vessel endothelial cell migration		cellular response to oxidative stress	cell division
		TUBA6	apoptotic process involved in patterning of blood vessels					CCT5	adherens junction organization					bone development		cellular response to tumor necrosis factor	cell junction assembly
		U2AF1	apoptotic signaling pathway					CD109	adipose tissue development					bone morphogenesis		cellular response to vitamin D	cell maturation
		VCL	arachidonic acid metabolic process					CD40	adrenal cortex formation					bone remodeling		cholesterol metabolic process	cell migration involved in gastrulation
		VDR	arsenate ion transmembrane transport					CD74	adrenal gland development					bone resorption		chronic inflammatory response to antigenic stimulus	cell projection organization
		WDR1	ATP biosynthetic process					CDA	adult behavior					bone trabecula formation		cortical actin cytoskeleton organization	cell-cell junction assembly
		ZDHHC13	auditory receptor cell stereocilium organization					CDH1	adult fat body development					brain development		cytokine-mediated signaling pathway	cell-cell junction organization
			autophagy					CDH5	adult feeding behavior					brainstem development		death-inducing signaling complex assembly	cell-matrix adhesion
			axon extension					CDKN1B	adult locomotory behavior					branching involved in mammary gland duct morphogenesis		decidualization	cell-substrate junction assembly
			axon guidance					CDKN2A	aerobic respiration					branching involved in salivary gland morphogenesis		defense response	cellular component disassembly involved in execution phase of apoptosis
			barbed-end actin filament capping					CENPF	age-dependent response to oxidative stress					C21-steroid hormone metabolic process		defense response to bacterium	cellular lipid metabolic process
			beta-amyloid metabolic process					CFL1	age-dependent response to reactive oxygen species					calcium ion homeostasis		defense response to Gram-negative bacterium	cellular metabolic process
			bicarbonate transport					CHEK2	aggresome assembly					calcium ion transmembrane transport		defense response to Gram-positive bacterium	cellular nitrogen compound metabolic process
			bile acid metabolic process					CHEK2	aggressive behavior					calcium ion transport		defense response to protozoan	cellular protein localization
			bile acid secretion					CLDN1	aging					calcium-dependent cell-cell adhesion via plasma membrane cell adhesion molecules		defense response to virus	cellular protein metabolic process
			bile acid signaling pathway					CLDN4	aldehyde catabolic process					calcium-mediated signaling		detection of mechanical stimulus involved in sensory perception of pain	cellular response to cadmium ion
			binding of sperm to zona pellucida					CLIC1	alkaloid catabolic process					camera-type eye development		detection of oxygen	cellular response to cytokine stimulus
			biomineral tissue development					CLUL1	alkaloid metabolic process					cAMP metabolic process		determination of adult lifespan	cellular response to epidermal growth factor stimulus
			biosynthetic process					CMC2	allantoin metabolic process					cAMP-mediated signaling		dibenzo-p-dioxin metabolic process	cellular response to fluid shear stress
			biphenyl metabolic process					CNR2	alpha-beta T cell differentiation					canonical glycolysis		ectopic germ cell programmed cell death	cellular response to forskolin
			blood coagulation					COL7A1	ameboidal-type cell migration					canonical Wnt signaling pathway		embryo implantation	cellular response to hypoxia
			blood coagulation, common pathway					COMT	amine metabolic process					carbohydrate metabolic process		embryonic digestive tract development	cellular response to interferon-gamma
			blood coagulation, fibrin clot formation					COTL1	AMP salvage					cartilage development involved in endochondral bone morphogenesis		endocrine pancreas development	cellular response to interleukin-4
			blood vessel development					CPT1A	amygdala development					CD4-positive, CD25-positive, alpha-beta regulatory T cell lineage commitment		endothelial cell development	cellular response to interleukin-6
			blood vessel endothelial cell migration					CSF1	amyloid precursor protein metabolic process					cell activation		epithelial cell proliferation involved in salivary gland morphogenesis	cellular response to parathyroid hormone stimulus
			body fluid secretion					CSF1R	anagen					cell adhesion		erythrophore differentiation	cellular response to reactive oxygen species
			bone development					CSF2	anaphase-promoting complex-dependent proteasomal ubiquitin-dependent protein catabolic process					cell cycle arrest		establishment of protein localization to plasma membrane	cellular response to retinoic acid
			bone marrow development					CSF3	anatomical structure formation involved in morphogenesis					cell death		estrogen biosynthetic process	cellular response to thyroid hormone stimulus
			bone morphogenesis					CST6	anatomical structure morphogenesis					cell differentiation		estrogen metabolic process	cellular response to transforming growth factor beta stimulus
			bone remodeling					CTNNB1	anatomical structure regression					cell division		extracellular matrix organization	cellular response to xenobiotic stimulus
			bone resorption					CUL5	androgen biosynthetic process					cell growth		extrinsic apoptotic signaling pathway	cerebellum development
			bone trabecula formation					CXCL12	androgen metabolic process					cell junction assembly		extrinsic apoptotic signaling pathway in absence of ligand	cerebral cortex development
			brain development					CXCL2	androgen receptor signaling pathway					cell maturation		extrinsic apoptotic signaling pathway via death domain receptors	chaperone-mediated protein complex assembly
			brainstem development					CXCL3	androst-4-ene-3,17-dione biosynthetic process					cell migration involved in gastrulation		fat cell differentiation	cholesterol homeostasis
			branch elongation involved in mammary gland duct branching					CXCL8	angiogenesis					cell morphogenesis		female gonad development	chondrocyte differentiation
			branching involved in mammary gland duct morphogenesis					CXCL9	angiogenesis involved in wound healing					cell projection organization		fever generation	cilium morphogenesis
			branching involved in salivary gland morphogenesis					CYP17A1	angiotensin maturation					cell proliferation		gene expression	cobalamin metabolic process
			C21-steroid hormone metabolic process					CYP19A1	angiotensin-activated signaling pathway involved in heart process					cell redox homeostasis		glucagon secretion	collagen catabolic process
			calcium ion homeostasis					CYP1A1	anion transmembrane transport					cell surface receptor signaling pathway		gluconeogenesis	collagen fibril organization
			calcium ion import					CYP1B1	anion transport					cell-cell junction assembly		glucose homeostasis	common-partner SMAD protein phosphorylation
			calcium ion transmembrane transport					CYP2B1	anoikis					cell-cell junction organization		glucose metabolic process	connective tissue replacement involved in inflammatory response wound healing
			calcium ion transport					CYP2D6	antennal development					cell-cell signaling		glutathione metabolic process	cytoskeletal anchoring at plasma membrane
			calcium-dependent cell-cell adhesion via plasma membrane cell adhesion molecules					CYP3A4	anterior neuropore closure					cell-matrix adhesion		glycolytic process	cytoskeleton organization
			calcium-mediated signaling					DAP3	anterior/posterior axis specification					cell-substrate junction assembly		glycoprotein metabolic process	digestive tract development
			camera-type eye development					DDIT3	anterior/posterior axis specification, embryo					cellular calcium ion homeostasis		granulocyte differentiation	dihydrofolate metabolic process
			cAMP biosynthetic process					DHFR	anterior/posterior pattern specification					cellular component disassembly involved in execution phase of apoptosis		heart contraction	DNA damage response, signal transduction by p53 class mediator resulting in cell cycle arrest
			cAMP metabolic process					DKK1	antibacterial humoral response					cellular extravasation		heart development	dopamine uptake involved in synaptic transmission
			cAMP-mediated signaling					DLL1	antigen processing and presentation					cellular lipid metabolic process		heart morphogenesis	drinking behavior
			canonical glycolysis					DLL4	antigen processing and presentation of endogenous antigen					cellular metabolic process		hemoglobin metabolic process	embryo development
			canonical Wnt signaling pathway					DNMT1	antigen processing and presentation of exogenous peptide antigen via MHC class II					cellular nitrogen compound metabolic process		hemopoiesis	embryonic digit morphogenesis
			carbohydrate metabolic process					DNMT3A	antral ovarian follicle growth					cellular protein localization		hepatic immune response	embryonic skeletal system development
			carbon dioxide transport					DNMT3B	aorta morphogenesis					cellular protein metabolic process		hippocampus development	endochondral ossification
			cartilage development involved in endochondral bone morphogenesis					DPYD	aorta smooth muscle tissue morphogenesis					cellular response to acid chemical		humoral immune response	endocytosis
			cation transmembrane transport					DSC3	aortic valve morphogenesis					cellular response to amino acid stimulus		hyaluronan biosynthetic process	endoderm development
			CD4-positive, CD25-positive, alpha-beta regulatory T cell lineage commitment					DTX3	apical protein localization					cellular response to antibiotic		hydrogen peroxide biosynthetic process	endoplasmic reticulum unfolded protein response
			cell activation					E2F1	apoptotic cell clearance					cellular response to cadmium ion		hydrogen peroxide catabolic process	energy reserve metabolic process
			cell adhesion					EDNRB	apoptotic chromosome condensation					cellular response to cytokine stimulus		hydrogen peroxide metabolic process	ephrin receptor signaling pathway
			cell cycle arrest					EEF1B2	apoptotic mitochondrial changes					cellular response to dexamethasone stimulus		hypothalamus development	epidermal growth factor receptor signaling pathway
			cell death					EEF2	apoptotic process					cellular response to drug		immune response	epithelial to mesenchymal transition
			cell differentiation					EFEMP1	apoptotic process involved in embryonic digit morphogenesis					cellular response to epidermal growth factor stimulus		in utero embryonic development	ERK1 and ERK2 cascade
			cell division					EFNA1	apoptotic process involved in morphogenesis					cellular response to ethanol		inflammatory response	establishment of nucleus localization
			cell growth					EGF	apoptotic process involved in patterning of blood vessels					cellular response to fatty acid		innate immune response	establishment or maintenance of cell polarity
			cell junction assembly					EGFR	apoptotic signaling pathway					cellular response to fibroblast growth factor stimulus		interaction with symbiont	extracellular matrix disassembly
			cell maturation					EIF2S2	arachidonic acid metabolic process					cellular response to fluid shear stress		interleukin-1 beta production	face morphogenesis
			cell migration involved in gastrulation					EIF6	arachidonic acid secretion					cellular response to follicle-stimulating hormone stimulus		interleukin-6-mediated signaling pathway	fatty acid biosynthetic process
			cell morphogenesis					ELK3	arginine catabolic process					cellular response to forskolin		intestinal absorption	fatty acid metabolic process
			cell projection organization					ENO1	arterial endothelial cell differentiation					cellular response to glucose stimulus		intrinsic apoptotic signaling pathway in response to DNA damage	Fc-epsilon receptor signaling pathway
			cell proliferation					EPB41L3	artery development					cellular response to gonadotropin stimulus		intrinsic apoptotic signaling pathway in response to oxidative stress	Fc-gamma receptor signaling pathway involved in phagocytosis
			cell redox homeostasis					EPHB4	artery morphogenesis					cellular response to growth factor stimulus		iron ion homeostasis	female pregnancy
			cell surface receptor signaling pathway					EPOR	ascending aorta morphogenesis					cellular response to hydrogen peroxide		JNK cascade	fertilization
			cell-cell junction assembly					ERBB2	associative learning					cellular response to hydrostatic pressure		kidney development	fibrinolysis
			cell-cell junction organization					ESR1	astrocyte activation					cellular response to hypoxia		lactation	fibroblast growth factor receptor signaling pathway
			cell-cell signaling					ESR2	astrocyte cell migration					cellular response to interferon-gamma		learning or memory	G-protein coupled receptor signaling pathway
			cell-cell signaling involved in mammary gland development					ESRRA	astrocyte development					cellular response to interleukin-1		leukocyte migration	G1/S transition of mitotic cell cycle
			cell-matrix adhesion					ETS2	astrocyte differentiation					cellular response to interleukin-4		leukocyte tethering or rolling	gastrulation with mouth forming second
			cell-substrate junction assembly					ETV4	ATF6-mediated unfolded protein response					cellular response to interleukin-6		lipid metabolic process	generation of precursor metabolites and energy
			cellular calcium ion homeostasis					EVL	ATP biosynthetic process					cellular response to lipid		lipopolysaccharide-mediated signaling pathway	germ cell migration
			cellular component disassembly involved in execution phase of apoptosis					EXO1	ATP metabolic process					cellular response to lipopolysaccharide		lipoxygenase pathway	gland morphogenesis
			cellular extravasation					EZH2	atrial cardiac muscle cell development					cellular response to mechanical stimulus		liver development	glycerophospholipid biosynthetic process
			cellular ketone body metabolic process					F3	atrial septum development					cellular response to methotrexate		locomotory behavior	growth
			cellular lipid metabolic process					FABP7	atrial septum morphogenesis					cellular response to nicotine		luteinization	hematopoietic progenitor cell differentiation
			cellular macromolecule biosynthetic process					FAM19A4	atrial septum primum morphogenesis					cellular response to organic cyclic compound		male gonad development	hemostasis
			cellular metabolic process					FASN	atrioventricular bundle cell differentiation					cellular response to organic substance		mammary gland branching involved in pregnancy	hepatocyte apoptotic process
			cellular nitrogen compound metabolic process					FBL	atrioventricular canal development					cellular response to oxidative stress		MAPK cascade	hormone-mediated apoptotic signaling pathway
			cellular phosphate ion homeostasis					FGD5	atrioventricular node development					cellular response to parathyroid hormone stimulus		melatonin metabolic process	hyaluronan catabolic process
			cellular pigmentation					FGF10	atrioventricular valve development					cellular response to reactive oxygen species		memory	immune system process
			cellular protein complex assembly					FGF3	atrioventricular valve formation					cellular response to retinoic acid		mitochondrion organization	innate immune response in mucosa
			cellular protein localization					FGF4	atrioventricular valve morphogenesis					cellular response to thyroid hormone stimulus		monocyte aggregation	inner ear development
			cellular protein metabolic process					FGFR1	auditory receptor cell development					cellular response to transforming growth factor beta stimulus		monocyte chemotaxis	insulin receptor signaling pathway
			cellular response to acid chemical					FGFR2	auditory receptor cell differentiation					cellular response to tumor necrosis factor		multicellular organismal development	integrin-mediated signaling pathway
			cellular response to amino acid stimulus					FHL2	auditory receptor cell fate commitment					cellular response to vitamin D		muscle cell cellular homeostasis	interaction with host
			cellular response to antibiotic					FKBPL	auditory receptor cell fate determination					cellular response to xenobiotic stimulus		myeloid cell homeostasis	intracellular receptor signaling pathway
			cellular response to cadmium ion					FN1	autophagic cell death					cerebellum development		myoblast proliferation	intracellular signal transduction
			cellular response to cytokine stimulus					FOS	autophagosome assembly					cerebral cortex development		myotube differentiation	intramembranous ossification
			cellular response to dexamethasone stimulus					FOXA1	autophagosome maturation					chaperone-mediated protein complex assembly		necroptotic signaling pathway	ion transport
			cellular response to drug					FOXM1	autophagy					cholesterol homeostasis		negative regulation of adiponectin secretion	Kupffer's vesicle development
			cellular response to epidermal growth factor stimulus					FOXP3	axial mesoderm morphogenesis					cholesterol metabolic process		negative regulation of alkaline phosphatase activity	lamellipodium assembly
			cellular response to ethanol					FST	axis elongation involved in somitogenesis					chondrocyte differentiation		negative regulation of apoptotic process	limb morphogenesis
			cellular response to fatty acid					FTO	axon ensheathment					chronic inflammatory response to antigenic stimulus		negative regulation of bicellular tight junction assembly	lipid catabolic process
			cellular response to fibroblast growth factor stimulus					GDF10	axon extension involved in axon guidance					cilium morphogenesis		negative regulation of bone resorption	liver regeneration
			cellular response to fluid shear stress					GNAI2	axon guidance					cobalamin metabolic process		negative regulation of branching involved in lung morphogenesis	long term synaptic depression
			cellular response to fluoride					GPER1	axon regeneration					collagen catabolic process		negative regulation of branching morphogenesis of a nerve	lung development
			cellular response to follicle-stimulating hormone stimulus					GPI	axon transport of mitochondrion					collagen fibril organization		negative regulation of cell growth	mammary gland alveolus development
			cellular response to forskolin					GPNMB	axonal fasciculation					common-partner SMAD protein phosphorylation		negative regulation of cell proliferation	mammary gland branching involved in thelarche
			cellular response to glucagon stimulus					GPX1	axonogenesis					connective tissue replacement involved in inflammatory response wound healing		negative regulation of chemokine biosynthetic process	mammary gland development
			cellular response to glucose stimulus					GPX2	B cell activation					cortical actin cytoskeleton organization		negative regulation of chronic inflammatory response	mammary gland duct morphogenesis
			cellular response to glyoxal					GPX4	B cell activation involved in immune response					cytokine-mediated signaling pathway		negative regulation of collagen biosynthetic process	mammary gland epithelial cell proliferation
			cellular response to gonadotropin stimulus					GRB7	B cell apoptotic process					cytoskeletal anchoring at plasma membrane		negative regulation of cysteine-type endopeptidase activity involved in apoptotic process	maternal placenta development
			cellular response to granulocyte colony-stimulating factor					GSTP1	B cell differentiation					cytoskeleton organization		negative regulation of cytokine secretion	membrane depolarization
			cellular response to growth factor stimulus					GUCY1A2	B cell homeostasis					death-inducing signaling complex assembly		negative regulation of cytokine secretion involved in immune response	membrane organization
			cellular response to hydrogen peroxide					GZMB	B cell homeostatic proliferation					decidualization		negative regulation of extrinsic apoptotic signaling pathway in absence of ligand	mesonephros development
			cellular response to hydrostatic pressure					H2AFX	B cell lineage commitment					defense response		negative regulation of extrinsic apoptotic signaling pathway via death domain receptors	metabolic process
			cellular response to hypoxia					HADHB	B cell negative selection					defense response to bacterium		negative regulation of fat cell differentiation	microtubule cytoskeleton organization
			cellular response to interferon-gamma					HES1	B cell proliferation					defense response to Gram-negative bacterium		negative regulation of feeding behavior	microtubule-based process
			cellular response to interleukin-1					HEY1	B cell proliferation involved in immune response					defense response to Gram-positive bacterium		negative regulation of fibroblast proliferation	mitotic cell cycle
			cellular response to interleukin-4					HEY2	B cell receptor apoptotic signaling pathway					defense response to protozoan		negative regulation of gene expression	mitotic cell cycle checkpoint
			cellular response to interleukin-6					HEYL	B cell receptor signaling pathway					defense response to virus		negative regulation of gluconeogenesis	morphogenesis of a branching structure
			cellular response to leptin stimulus					HHEX	B-1 B cell homeostasis					detection of mechanical stimulus involved in sensory perception of pain		negative regulation of glucose import	morphogenesis of an epithelium
			cellular response to lipid					HIC1	baculum development					detection of oxygen		negative regulation of glucose transport	movement of cell or subcellular component
			cellular response to lipopolysaccharide					HIF1A	barbed-end actin filament capping					determination of adult lifespan		negative regulation of glutamate secretion	mRNA export from nucleus
			cellular response to mechanical stimulus					HIST1H1C	base-excision repair					dibenzo-p-dioxin metabolic process		negative regulation of growth of symbiont in host	mRNA processing
			cellular response to metal ion					HIST1H2BC	basement membrane disassembly					digestive tract development		negative regulation of hormone secretion	mRNA splicing, via spliceosome
			cellular response to methotrexate					HIST1H2BK	basement membrane organization					dihydrofolate metabolic process		negative regulation of inflammatory response to antigenic stimulus	multicellular organism growth
			cellular response to nicotine					HMMR	beak morphogenesis					DNA damage response, signal transduction by p53 class mediator resulting in cell cycle arrest		negative regulation of insulin receptor signaling pathway	muscle contraction
			cellular response to organic cyclic compound					HMOX1	behavioral fear response					dopamine uptake involved in synaptic transmission		negative regulation of interleukin-6 production	muscle filament sliding
			cellular response to organic substance					HNRNPK	behavioral response to cocaine					drinking behavior		negative regulation of keratinocyte proliferation	myelination
			cellular response to oxidative stress					HNRNPL	behavioral response to ethanol					ectopic germ cell programmed cell death		negative regulation of L-glutamate transport	myeloid dendritic cell differentiation
			cellular response to parathyroid hormone stimulus					HNRNPR	behavioral response to pain					embryo development		negative regulation of lactation	negative regulation of blood vessel endothelial cell migration
			cellular response to reactive oxygen species					HOXB13	behavioral response to starvation					embryo implantation		negative regulation of lipid catabolic process	negative regulation of canonical Wnt signaling pathway
			cellular response to retinoic acid					HOXD11	benzene-containing compound metabolic process					embryonic digestive tract development		negative regulation of lipid metabolic process	negative regulation of catalytic activity
			cellular response to staurosporine					HP	Bergmann glial cell differentiation					embryonic digit morphogenesis		negative regulation of lipid storage	negative regulation of catenin import into nucleus
			cellular response to thyroid hormone stimulus					HPSE	beta-alanine biosynthetic process					embryonic skeletal system development		negative regulation of macrophage chemotaxis	negative regulation of cell cycle
			cellular response to transforming growth factor beta stimulus					HRAS	beta-amyloid metabolic process					endochondral ossification		negative regulation of MAP kinase activity	negative regulation of cell death
			cellular response to tumor necrosis factor					HRG	bicellular tight junction assembly					endocrine pancreas development		negative regulation of muscle organ development	negative regulation of cell differentiation
			cellular response to vitamin D					HSP90AA1	bile acid and bile salt transport					endocytosis		negative regulation of myoblast differentiation	negative regulation of cell migration
			cellular response to vitamin E					HSPA1B	bile acid metabolic process					endoderm development		negative regulation of myosin-light-chain-phosphatase activity	negative regulation of cell motility
			cellular response to xenobiotic stimulus					ICAM5	bile acid signaling pathway					endoplasmic reticulum unfolded protein response		negative regulation of neural precursor cell proliferation	negative regulation of cell-cell adhesion
			cerebellum development					IDO1	binding of sperm to zona pellucida					endothelial cell development		negative regulation of neurogenesis	negative regulation of cell-substrate adhesion
			cerebellum vasculature morphogenesis					IFNB1	biomineral tissue development					energy reserve metabolic process		negative regulation of neuron apoptotic process	negative regulation of cysteine-type endopeptidase activity involved in apoptotic signaling pathway
			cerebral cortex development					IFNG	biosynthetic process					ephrin receptor signaling pathway		negative regulation of neuron death	negative regulation of DNA replication
			chaperone-mediated protein complex assembly					IGBP1	biphenyl metabolic process					epidermal growth factor receptor signaling pathway		negative regulation of neuron differentiation	negative regulation of endoplasmic reticulum stress-induced intrinsic apoptotic signaling pathway
			cholesterol homeostasis					IGF1	blastocyst growth					epithelial cell proliferation involved in salivary gland morphogenesis		negative regulation of NF-kappaB transcription factor activity	negative regulation of endothelial cell apoptotic process
			cholesterol metabolic process					IGF1R	blastoderm segmentation					epithelial to mesenchymal transition		negative regulation of osteoblast differentiation	negative regulation of epithelial cell proliferation
			chondrocyte differentiation					IGFBP5	bleb assembly					ERK1 and ERK2 cascade		negative regulation of oxidative stress-induced intrinsic apoptotic signaling pathway	negative regulation of ERK1 and ERK2 cascade
			chronic inflammatory response to antigenic stimulus					IGFBP7	blood circulation					erythrophore differentiation		negative regulation of protein complex disassembly	negative regulation of extrinsic apoptotic signaling pathway
			ciliary neurotrophic factor-mediated signaling pathway					IL1B	blood coagulation					establishment of nucleus localization		negative regulation of protein kinase activity	negative regulation of G-protein coupled receptor protein signaling pathway
			cilium morphogenesis					IL24	blood coagulation, extrinsic pathway					establishment of protein localization to plasma membrane		negative regulation of release of cytochrome c from mitochondria	negative regulation of hydrogen peroxide-induced cell death
			cobalamin metabolic process					IL6	blood coagulation, intrinsic pathway					establishment or maintenance of cell polarity		negative regulation of transcription from RNA polymerase II promoter	negative regulation of immune response
			collagen biosynthetic process					ITSN2	blood vessel development					estrogen biosynthetic process		negative regulation of transcription, DNA-templated	negative regulation of interleukin-17 production
			collagen catabolic process					JAG1	blood vessel endothelial cell delamination involved in blood vessel lumen ensheathment					estrogen metabolic process		negative regulation of viral genome replication	negative regulation of kinase activity
			collagen fibril organization					JAG2	blood vessel endothelial cell differentiation					extracellular matrix disassembly		neuron development	negative regulation of mitotic cell cycle
			common-partner SMAD protein phosphorylation					JUN	blood vessel endothelial cell migration					extracellular matrix organization		neuron projection development	negative regulation of neuroblast proliferation
			connective tissue replacement involved in inflammatory response wound healing					KCNH1	blood vessel endothelial cell proliferation involved in sprouting angiogenesis					extrinsic apoptotic signaling pathway		neutrophil apoptotic process	negative regulation of ossification
			cortical actin cytoskeleton organization					KDR	blood vessel lumenization					extrinsic apoptotic signaling pathway in absence of ligand		neutrophil chemotaxis	negative regulation of oxidative stress-induced cell death
			cortisol secretion					KIT	blood vessel maturation					extrinsic apoptotic signaling pathway via death domain receptors		neutrophil homeostasis	negative regulation of oxidative stress-induced neuron death
			cyclic nucleotide biosynthetic process					KLK10	blood vessel morphogenesis					face morphogenesis		neutrophil mediated immunity	negative regulation of oxidative stress-induced neuron intrinsic apoptotic signaling pathway
			cytokine-mediated signaling pathway					KRAS	blood vessel remodeling					fat cell differentiation		nucleobase-containing small molecule metabolic process	negative regulation of phagocytosis
			cytoskeletal anchoring at plasma membrane					KRT18	BMP signaling pathway					fatty acid biosynthetic process		organ morphogenesis	negative regulation of phosphatidylinositol 3-kinase signaling
			cytoskeleton organization					KRT8	BMP signaling pathway involved in heart development					fatty acid metabolic process		osteoblast differentiation	negative regulation of protein acetylation
			cytoskeleton-dependent intracellular transport					LBX1	BMP signaling pathway involved in heart induction					Fc-epsilon receptor signaling pathway		osteoclast differentiation	negative regulation of protein binding
			death-inducing signaling complex assembly					LDHAL6B	BMP signaling pathway involved in heart jogging					Fc-gamma receptor signaling pathway involved in phagocytosis		ovulation	negative regulation of protein catabolic process
			decidualization					LDHB	BMP signaling pathway involved in mesodermal cell fate specification					female gonad development		oxidation-reduction process	negative regulation of protein export from nucleus
			defense response					LEP	BMP signaling pathway involved in nephric duct formation					female pregnancy		oxygen homeostasis	negative regulation of protein kinase B signaling
			defense response to bacterium					LEPR	BMP signaling pathway involved in renal system segmentation					fertilization		paracrine signaling	negative regulation of protein phosphorylation
			defense response to fungus, incompatible interaction					LGR6	BMP signaling pathway involved in ureter morphogenesis					fever generation		pentacyclic triterpenoid metabolic process	negative regulation of protein serine/threonine kinase activity
			defense response to Gram-negative bacterium					LIMD2	bombesin receptor signaling pathway					fibrinolysis		phthalate metabolic process	negative regulation of protein sumoylation
			defense response to Gram-positive bacterium					LLGL1	bone development					fibroblast growth factor receptor signaling pathway		platelet activation	negative regulation of protein ubiquitination
			defense response to protozoan					LOXL2	bone mineralization					G-protein coupled receptor signaling pathway		polyketide metabolic process	negative regulation of skeletal muscle tissue development
			defense response to virus					LPAR1	bone mineralization involved in bone maturation					G1/S transition of mitotic cell cycle		positive regulation of action potential	negative regulation of T cell apoptotic process
			dentinogenesis					LSP1	bone morphogenesis					gastrulation with mouth forming second		positive regulation of acute inflammatory response	negative regulation of T cell proliferation
			deoxyguanosine catabolic process					MAL	bone remodeling					gene expression		positive regulation of angiogenesis	negative regulation of transforming growth factor beta receptor signaling pathway
			deoxyinosine catabolic process					MAP2K7	bone resorption					generation of precursor metabolites and energy		positive regulation of apoptotic process	negative regulation of translation
			detection of mechanical stimulus involved in sensory perception of pain					MAP3K1	bone trabecula formation					germ cell migration		positive regulation of apoptotic process involved in mammary gland involution	negative regulation of tumor necrosis factor production
			detection of oxygen					MDM4	border follicle cell migration					gland morphogenesis		positive regulation of astrocyte differentiation	negative regulation of ubiquitin-protein ligase activity involved in mitotic cell cycle
			determination of adult lifespan					MECOM	brain development					glucagon secretion		positive regulation of B cell activation	negative regulation of ubiquitin-protein transferase activity
			detoxification of copper ion					MED12	brain morphogenesis					gluconeogenesis		positive regulation of binding	neuromuscular process controlling balance
			detoxification of mercury ion					MED28	brain renin-angiotensin system					glucose homeostasis		positive regulation of calcidiol 1-monooxygenase activity	neuron apoptotic process
			dGTP metabolic process					MEIS1	brainstem development					glucose metabolic process		positive regulation of cell adhesion	neuron differentiation
			dibenzo-p-dioxin metabolic process					METTL6	branch elongation involved in salivary gland morphogenesis					glutathione metabolic process		positive regulation of cell adhesion molecule production	neuropeptide signaling pathway
			digestive tract development					MFGE8	branched duct epithelial cell fate determination, open tracheal system					glycerophospholipid biosynthetic process		positive regulation of cell death	neurotrophin TRK receptor signaling pathway
			dihydrofolate metabolic process					MIF	branching involved in labyrinthine layer morphogenesis					glycolytic process		positive regulation of cell division	NIK/NF-kappaB signaling
			DNA damage response, signal transduction by p53 class mediator resulting in cell cycle arrest					MIR101-2	branching involved in mammary gland duct morphogenesis					glycoprotein metabolic process		positive regulation of cell proliferation	Notch signaling pathway
			dopamine uptake involved in synaptic transmission					MIR10A	branching involved in prostate gland morphogenesis					granulocyte differentiation		positive regulation of chemokine (C-X-C motif) ligand 2 production	nucleobase-containing compound metabolic process
			drinking behavior					MIR10B	branching involved in salivary gland morphogenesis					growth		positive regulation of chemokine biosynthetic process	nucleoside metabolic process
			ectopic germ cell programmed cell death					MIR126	branching involved in ureteric bud morphogenesis					heart contraction		positive regulation of chemokine production	odontogenesis
			embryo development					MIR127	branching morphogenesis of a nerve					heart development		positive regulation of chronic inflammatory response to antigenic stimulus	odontogenesis of dentin-containing tooth
			embryo implantation					MIR132	branching morphogenesis of an epithelial tube					heart morphogenesis		positive regulation of cysteine-type endopeptidase activity involved in apoptotic process	oligodendrocyte development
			embryonic digestive tract development					MIR141	bronchiole morphogenesis					hematopoietic progenitor cell differentiation		positive regulation of cytokine production	one-carbon metabolic process
			embryonic digit morphogenesis					MIR145	bronchus development					hemoglobin metabolic process		positive regulation of cytokine secretion	organ regeneration
			embryonic skeletal system development					MIR146A	brown fat cell differentiation					hemopoiesis		positive regulation of cytosolic calcium ion concentration	ossification
			endochondral ossification					MIR200B	bud dilation involved in lung branching					hemostasis		positive regulation of DNA replication	osteoblast development
			endocrine pancreas development					MIR200C	bud elongation involved in lung branching					hepatic immune response		positive regulation of endothelial cell apoptotic process	osteoclast development
			endocytosis					MIR205	bud outgrowth involved in lung branching					hepatocyte apoptotic process		positive regulation of epithelial cell proliferation	osteoclast proliferation
			endoderm development					MIR206	bulbus arteriosus development					hippocampus development		positive regulation of ERK1 and ERK2 cascade	pathway-restricted SMAD protein phosphorylation
			endoplasmic reticulum unfolded protein response					MIR214	C-5 methylation of cytosine					hormone-mediated apoptotic signaling pathway		positive regulation of estradiol secretion	phagocytosis, engulfment
			endothelial cell development					MIR221	C21-steroid hormone metabolic process					humoral immune response		positive regulation of fever generation	phagosome maturation
			energy reserve metabolic process					MIR222	cadmium ion homeostasis					hyaluronan biosynthetic process		positive regulation of fibril organization	phosphate-containing compound metabolic process
			enzyme active site formation via L-cysteine sulfinic acid					MIR24-2	calcitriol biosynthetic process from calciol					hyaluronan catabolic process		positive regulation of gene expression	phosphatidylinositol metabolic process
			ephrin receptor signaling pathway					MIR29A	calcium ion homeostasis					hydrogen peroxide biosynthetic process		positive regulation of glial cell differentiation	phosphatidylinositol-mediated signaling
			epidermal growth factor receptor signaling pathway					MIR342	calcium ion transmembrane transport					hydrogen peroxide catabolic process		positive regulation of granulocyte macrophage colony-stimulating factor production	phospholipid metabolic process
			epithelial cell proliferation involved in salivary gland morphogenesis					MIR345	calcium ion transport					hydrogen peroxide metabolic process		positive regulation of hair follicle development	phosphorylation
			epithelial cell-cell adhesion					MIR429	calcium-dependent cell-cell adhesion via plasma membrane cell adhesion molecules					hypothalamus development		positive regulation of heterotypic cell-cell adhesion	platelet aggregation
			epithelial to mesenchymal transition					MIR489	calcium-independent cell-cell adhesion via plasma membrane cell-adhesion molecules					immune response		positive regulation of histone acetylation	platelet degranulation
			ERK1 and ERK2 cascade					MKI67	calcium-independent cell-matrix adhesion					immune system process		positive regulation of histone phosphorylation	positive regulation of actin filament depolymerization
			erythrophore differentiation					MME	calcium-mediated signaling					in utero embryonic development		positive regulation of humoral immune response mediated by circulating immunoglobulin	positive regulation of B cell differentiation
			establishment of epithelial cell apical/basal polarity					MMP1	calcium-mediated signaling using intracellular calcium source					inflammatory response		positive regulation of I-kappaB kinase/NF-kappaB signaling	positive regulation of blood vessel endothelial cell migration
			establishment of Golgi localization					MMP14	camera-type eye development					innate immune response		positive regulation of immature T cell proliferation in thymus	positive regulation of bone mineralization
			establishment of nucleus localization					MMP2	camera-type eye morphogenesis					innate immune response in mucosa		positive regulation of immunoglobulin secretion	positive regulation of bone resorption
			establishment of protein localization to plasma membrane					MMP3	cAMP catabolic process					inner ear development		positive regulation of inflammatory response	positive regulation of branching involved in ureteric bud morphogenesis
			establishment or maintenance of cell polarity					MMP9	cAMP metabolic process					insulin receptor signaling pathway		positive regulation of interferon-gamma production	positive regulation of cAMP biosynthetic process
			estrogen biosynthetic process					MRPL13	cAMP-mediated signaling					integrin-mediated signaling pathway		positive regulation of interleukin-18 production	positive regulation of canonical Wnt signaling pathway
			estrogen metabolic process					MRPL19	cannabinoid signaling pathway					interaction with host		positive regulation of interleukin-2 biosynthetic process	positive regulation of cell cycle arrest
			evasion or tolerance of host defenses by virus					MRPL9	canonical glycolysis					interaction with symbiont		positive regulation of interleukin-6 biosynthetic process	positive regulation of cell migration
			extracellular matrix assembly					MRPS22	canonical Wnt signaling pathway					interleukin-1 beta production		positive regulation of interleukin-6 production	positive regulation of cell-substrate adhesion
			extracellular matrix disassembly					MRPS23	canonical Wnt signaling pathway involved in negative regulation of apoptotic process					interleukin-6-mediated signaling pathway		positive regulation of interleukin-8 biosynthetic process	positive regulation of cellular protein metabolic process
			extracellular matrix organization					MRPS28	canonical Wnt signaling pathway involved in positive regulation of cardiac outflow tract cell proliferation					intestinal absorption		positive regulation of interleukin-8 production	positive regulation of chemotaxis
			extracellular matrix-cell signaling					MRPS7	canonical Wnt signaling pathway involved in positive regulation of epithelial to mesenchymal transition					intracellular receptor signaling pathway		positive regulation of JAK-STAT cascade	positive regulation of collagen biosynthetic process
			extrinsic apoptotic signaling pathway					MSH6	carbohydrate metabolic process					intracellular signal transduction		positive regulation of JNK cascade	positive regulation of DNA repair
			extrinsic apoptotic signaling pathway in absence of ligand					MT3	carbohydrate transport					intramembranous ossification		positive regulation of JUN kinase activity	positive regulation of epithelial to mesenchymal transition
			extrinsic apoptotic signaling pathway via death domain receptors					MTDH	carbohydrate utilization					intrinsic apoptotic signaling pathway in response to DNA damage		positive regulation of keratinocyte differentiation	positive regulation of exit from mitosis
			face morphogenesis					MTHFR	carboxylic acid metabolic process					intrinsic apoptotic signaling pathway in response to oxidative stress		positive regulation of leukocyte chemotaxis	positive regulation of fat cell differentiation
			fat cell differentiation					MTR	cardiac atrium morphogenesis					ion transport		positive regulation of lipid catabolic process	positive regulation of fibroblast migration
			fatty acid biosynthetic process					NAT2	cardiac chamber formation					iron ion homeostasis		positive regulation of MAP kinase activity	positive regulation of fibroblast proliferation
			fatty acid metabolic process					NCOA1	cardiac conduction system development					JNK cascade		positive regulation of MAPK cascade	positive regulation of follicle-stimulating hormone secretion
			Fc-epsilon receptor signaling pathway					NCOA2	cardiac epithelial to mesenchymal transition					kidney development		positive regulation of membrane protein ectodomain proteolysis	positive regulation of glucose import
			Fc-gamma receptor signaling pathway involved in phagocytosis					NCOA3	cardiac left ventricle morphogenesis					Kupffer's vesicle development		positive regulation of mitotic nuclear division	positive regulation of glycogen biosynthetic process
			feeding behavior					NCOR1	cardiac muscle cell apoptotic process					lactation		positive regulation of monocyte chemotactic protein-1 production	positive regulation of GTPase activity
			female gonad development					NDRG1	cardiac muscle cell differentiation					lamellipodium assembly		positive regulation of mononuclear cell migration	positive regulation of histone deacetylation
			female pregnancy					NDUFS3	cardiac muscle cell fate commitment					learning or memory		positive regulation of myosin light chain kinase activity	positive regulation of insulin secretion involved in cellular response to glucose stimulus
			fertilization					NFKBIA	cardiac muscle cell myoblast differentiation					leukocyte migration		positive regulation of neuron apoptotic process	positive regulation of integrin activation
			fever generation					NMBR	cardiac muscle cell proliferation					leukocyte tethering or rolling		positive regulation of neuron differentiation	positive regulation of intracellular signal transduction
			fibrinolysis					NOP9	cardiac muscle contraction					limb morphogenesis		positive regulation of neutrophil chemotaxis	positive regulation of intrinsic apoptotic signaling pathway
			fibroblast growth factor receptor signaling pathway					NOS2	cardiac muscle hypertrophy					lipid catabolic process		positive regulation of NF-kappaB import into nucleus	positive regulation of luteinizing hormone secretion
			frontal suture morphogenesis					NOS3	cardiac muscle hypertrophy in response to stress					lipid metabolic process		positive regulation of NF-kappaB transcription factor activity	positive regulation of mammary gland epithelial cell proliferation
			G-protein coupled receptor signaling pathway					NOTCH1	cardiac muscle tissue development					lipopolysaccharide-mediated signaling pathway		positive regulation of NFAT protein import into nucleus	positive regulation of MAPKKK cascade by fibroblast growth factor receptor signaling pathway
			G1/S transition of mitotic cell cycle					NOTCH2	cardiac muscle tissue morphogenesis					lipoxygenase pathway		positive regulation of nitric oxide biosynthetic process	positive regulation of mesenchymal cell proliferation
			gastrulation with mouth forming second					NOTCH3	cardiac muscle tissue regeneration					liver development		positive regulation of osteoblast differentiation	positive regulation of mitophagy
			gene expression					NOTCH4	cardiac myofibril assembly					liver regeneration		positive regulation of osteoclast differentiation	positive regulation of neural precursor cell proliferation
			generation of precursor metabolites and energy					NQO1	cardiac neural crest cell development involved in outflow tract morphogenesis					locomotory behavior		positive regulation of peptidyl-serine phosphorylation	positive regulation of odontogenesis
			gentamycin metabolic process					NQO2	cardiac right atrium morphogenesis					long term synaptic depression		positive regulation of peptidyl-tyrosine phosphorylation	positive regulation of ossification
			germ cell migration					NR2F1	cardiac right ventricle formation					lung development		positive regulation of phagocytosis	positive regulation of osteoblast proliferation
			gland morphogenesis					NR2F6	cardiac right ventricle morphogenesis					luteinization		positive regulation of phosphatidylinositol 3-kinase signaling	positive regulation of pathway-restricted SMAD protein phosphorylation
			glucagon secretion					NRCAM	cardiac septum development					male gonad development		positive regulation of plasminogen activation	positive regulation of peptide hormone secretion
			gluconeogenesis					NRG1	cardiac septum morphogenesis					mammary gland alveolus development		positive regulation of podosome assembly	positive regulation of peptidyl-threonine phosphorylation
			glucose catabolic process					NRIP1	cardiac vascular smooth muscle cell development					mammary gland branching involved in pregnancy		positive regulation of programmed cell death	positive regulation of phosphatidylinositol 3-kinase activity
			glucose homeostasis					NUDT2	cardiac vascular smooth muscle cell differentiation					mammary gland branching involved in thelarche		positive regulation of prostaglandin secretion	positive regulation of phosphorylation
			glucose metabolic process					OCLN	cardiac ventricle morphogenesis					mammary gland development		positive regulation of protein complex assembly	positive regulation of protein dephosphorylation
			glutathione metabolic process					OPCML	cardiocyte differentiation					mammary gland duct morphogenesis		positive regulation of protein complex disassembly	positive regulation of protein import into nucleus
			glutathione transport					PABPC1	cardiolipin acyl-chain remodeling					mammary gland epithelial cell proliferation		positive regulation of protein export from nucleus	positive regulation of protein localization to nucleus
			glyceraldehyde-3-phosphate metabolic process					PAEP	cardiovascular system development					MAPK cascade		positive regulation of protein import into nucleus, translocation	positive regulation of protein secretion
			glycerol catabolic process					PAK1	carnitine biosynthetic process					maternal placenta development		positive regulation of protein kinase activity	positive regulation of protein serine/threonine kinase activity
			glycerol-3-phosphate metabolic process					PALB2	carnitine metabolic process					melatonin metabolic process		positive regulation of protein kinase B signaling	positive regulation of protein targeting to mitochondrion
			glycerophospholipid biosynthetic process					PARK2	carnitine shuttle					membrane depolarization		positive regulation of protein localization to cell surface	positive regulation of receptor activity
			glycolate biosynthetic process					PARP1	carnitine transport					membrane organization		positive regulation of protein phosphorylation	positive regulation of signal transduction
			glycolytic process					PCDHGB6	cartilage condensation					memory		positive regulation of protein transport	positive regulation of SMAD protein import into nucleus
			glycoprotein metabolic process					PDE2A	cartilage development					mesonephros development		positive regulation of sequence-specific DNA binding transcription factor activity	positive regulation of substrate adhesion-dependent cell spreading
			glyoxal catabolic process					PDGFA	cartilage development involved in endochondral bone morphogenesis					metabolic process		positive regulation of smooth muscle cell proliferation	positive regulation of superoxide anion generation
			glyoxylate cycle					PDZK1	cartilage morphogenesis					microtubule cytoskeleton organization		positive regulation of STAT protein import into nucleus	positive regulation of transcription regulatory region DNA binding
			granulocyte differentiation					PER3	catechol-containing compound metabolic process					microtubule-based process		positive regulation of stress-activated MAPK cascade	positive regulation of ubiquitin-protein ligase activity involved in regulation of mitotic cell cycle transition
			growth					PGR	catecholamine metabolic process					mitochondrion organization		positive regulation of synaptic transmission	positive regulation of vascular permeability
			GTP biosynthetic process					PHB	cation transport					mitotic cell cycle		positive regulation of T cell mediated immunity	positive regulation of vasoconstriction
			guanosine catabolic process					PHGDH	caveola assembly					mitotic cell cycle checkpoint		positive regulation of T cell proliferation	positive regulation of vesicle fusion
			heart contraction					PIK3CA	caveolin-mediated endocytosis					monocyte aggregation		positive regulation of T-helper 2 cell differentiation	programmed cell death
			heart development					PIM1	CD4-positive, CD25-positive, alpha-beta regulatory T cell differentiation					monocyte chemotaxis		positive regulation of transcription from RNA polymerase II promoter	protein complex assembly
			heart morphogenesis					PIN1	CD4-positive, CD25-positive, alpha-beta regulatory T cell lineage commitment					morphogenesis of a branching structure		positive regulation of transcription, DNA-templated	protein destabilization
			hematopoietic progenitor cell differentiation					PLA2G4A	CD8-positive, alpha-beta T cell differentiation involved in immune response					morphogenesis of an epithelium		positive regulation of translation	protein folding
			hemoglobin metabolic process					PPARGC1B	CD8-positive, alpha-beta T cell lineage commitment					movement of cell or subcellular component		positive regulation of translational initiation by iron	protein localization to cell surface
			hemopoiesis					PPM1D	cell activation					mRNA export from nucleus		positive regulation of transmission of nerve impulse	protein localization to nucleus
			hemostasis					PRC1	cell adhesion					mRNA processing		positive regulation of triglyceride metabolic process	protein localization to plasma membrane
			hepatic immune response					PTEN	cell aging					mRNA splicing, via spliceosome		positive regulation of type B pancreatic cell apoptotic process	protein phosphorylation
			hepatocyte apoptotic process					PTGER1	cell chemotaxis					multicellular organism growth		positive regulation of tyrosine phosphorylation of Stat3 protein	protein polymerization
			hippocampus development					PTGS1	cell communication					multicellular organismal development		positive regulation of vascular endothelial growth factor production	protein polyubiquitination
			hormone-mediated apoptotic signaling pathway					PTGS2	cell cycle					muscle cell cellular homeostasis		positive regulation of vascular endothelial growth factor receptor signaling pathway	protein stabilization
			hormone-mediated signaling pathway					PTHLH	cell cycle arrest					muscle contraction		positive regulation of vitamin D 24-hydroxylase activity	protein targeting to membrane
			humoral immune response					PTPRD	cell cycle checkpoint					muscle filament sliding		positive regulation of vitamin D biosynthetic process	protein transport
			hyaluronan biosynthetic process					RAD51	cell death					myelination		post-embryonic development	proteolysis
			hyaluronan catabolic process					RAD51B	cell development					myeloid cell homeostasis		production of molecular mediator involved in inflammatory response	proteolysis involved in cellular protein catabolic process
			hydrogen peroxide biosynthetic process					RAD51C	cell differentiation					myeloid dendritic cell differentiation		progesterone metabolic process	purine ribonucleoside salvage
			hydrogen peroxide catabolic process					RAD54L	cell differentiation in spinal cord					myoblast proliferation		prostate gland growth	purine-containing compound salvage
			hydrogen peroxide metabolic process					RAF1	cell differentiation involved in embryonic placenta development					myotube differentiation		protein homooligomerization	Ras protein signal transduction
			hypothalamus development					RALYL	cell division					necroptotic signaling pathway		protein homotetramerization	receptor clustering
			hypotonic salinity response					RARB	cell fate commitment					negative regulation of adiponectin secretion		protein import into nucleus, translocation	receptor internalization
			immune response					RB1	cell fate determination					negative regulation of alkaline phosphatase activity		protein kinase B signaling	receptor-mediated endocytosis
			immune system process					RB1CC1	cell fate specification					negative regulation of apoptotic process		protein oxidation	regulation of actin cytoskeleton reorganization
			in utero embryonic development					RBM3	cell growth					negative regulation of bicellular tight junction assembly		protein tetramerization	regulation of anion transport
			indole metabolic process					RECQL	cell junction assembly					negative regulation of blood vessel endothelial cell migration		purine nucleobase metabolic process	regulation of axon extension
			induction of bacterial agglutination					RELA	cell maturation					negative regulation of bone resorption		purine nucleotide catabolic process	regulation of binding
			inflammatory response					REPS2	cell migration					negative regulation of branching involved in lung morphogenesis		reactive oxygen species metabolic process	regulation of branching involved in mammary gland duct morphogenesis
			innate immune response					RGS2	cell migration involved in endocardial cushion formation					negative regulation of branching morphogenesis of a nerve		receptor biosynthetic process	regulation of cartilage development
			innate immune response in mucosa					RIBC2	cell migration involved in gastrulation					negative regulation of canonical Wnt signaling pathway		regulation of angiogenesis	regulation of cell adhesion
			inner ear development					RNF115	cell migration involved in heart development					negative regulation of catalytic activity		regulation of apoptotic process	regulation of cell growth
			inosine catabolic process					RNF182	cell migration involved in sprouting angiogenesis					negative regulation of catenin import into nucleus		regulation of blood pressure	regulation of cell migration
			insulin receptor signaling pathway					RPL23A	cell morphogenesis					negative regulation of cell cycle		regulation of branching involved in salivary gland morphogenesis	regulation of cell size
			integrin-mediated signaling pathway					RPL31	cell morphogenesis involved in differentiation					negative regulation of cell death		regulation of calcidiol 1-monooxygenase activity	regulation of cellular amino acid metabolic process
			interaction with host					RPS4X	cell morphogenesis involved in neuron differentiation					negative regulation of cell differentiation		regulation of calcium ion transport	regulation of gene expression
			interaction with symbiont					RPS6	cell projection assembly					negative regulation of cell growth		regulation of catalytic activity	regulation of inflammatory response
			interleukin-1 beta production					RPS6KB2	cell projection organization					negative regulation of cell migration		regulation of cell proliferation	regulation of insulin secretion involved in cellular response to glucose stimulus
			interleukin-2 secretion					RPS7	cell proliferation					negative regulation of cell motility		regulation of cell shape	regulation of intracellular pH
			interleukin-6-mediated signaling pathway					RPS8	cell proliferation in forebrain					negative regulation of cell proliferation		regulation of circadian sleep/wake cycle, non-REM sleep	regulation of MAPK cascade
			intestinal absorption					RRAD	cell proliferation in midbrain					negative regulation of cell-cell adhesion		regulation of establishment of endothelial barrier	regulation of pH
			intracellular receptor signaling pathway					RSPO3	cell quiescence					negative regulation of cell-substrate adhesion		regulation of gene expression, epigenetic	regulation of protein import into nucleus
			intracellular signal transduction					RXRB	cell recognition					negative regulation of chemokine biosynthetic process		regulation of hemocyte proliferation	regulation of protein kinase activity
			intramembranous ossification					SERPINB2	cell redox homeostasis					negative regulation of chronic inflammatory response		regulation of I-kappaB kinase/NF-kappaB signaling	regulation of sensory perception of pain
			intrinsic apoptotic signaling pathway in response to DNA damage					SERPINB5	cell surface receptor signaling pathway					negative regulation of collagen biosynthetic process		regulation of immunoglobulin secretion	regulation of signal transduction
			intrinsic apoptotic signaling pathway in response to oxidative stress					SETBP1	cell-cell adhesion					negative regulation of cysteine-type endopeptidase activity involved in apoptotic process		regulation of insulin secretion	regulation of sodium ion transport
			ion transport					SFRP1	cell-cell adhesion involved in gastrulation					negative regulation of cysteine-type endopeptidase activity involved in apoptotic signaling pathway		regulation of mammary gland epithelial cell proliferation	regulation of striated muscle tissue development
			IRE1-mediated unfolded protein response					SFRP2	cell-cell adhesion involved in mesendodermal cell migration					negative regulation of cytokine secretion		regulation of metabolic process	regulation of transforming growth factor beta receptor signaling pathway
			iron assimilation by chelation and transport					SFRP5	cell-cell junction assembly					negative regulation of cytokine secretion involved in immune response		regulation of mitochondrial membrane potential	regulation of translation
			iron ion homeostasis					SHMT1	cell-cell junction maintenance					negative regulation of DNA replication		regulation of mitophagy	regulation of ubiquitin-protein ligase activity involved in mitotic cell cycle
			isocitrate metabolic process					SIM1	cell-cell junction organization					negative regulation of endoplasmic reticulum stress-induced intrinsic apoptotic signaling pathway		regulation of neuron apoptotic process	regulation of vascular endothelial growth factor receptor signaling pathway
			JNK cascade					SIRT1	cell-cell signaling					negative regulation of endothelial cell apoptotic process		regulation of NIK/NF-kappaB signaling	regulatory T cell differentiation
			ketone body catabolic process					SLC22A18	cell-matrix adhesion					negative regulation of epithelial cell proliferation		regulation of osteoclast differentiation	response to cAMP
			ketone catabolic process					SLC28A1	cell-substrate junction assembly					negative regulation of ERK1 and ERK2 cascade		regulation of proteasomal protein catabolic process	response to corticosteroid
			kidney development					SLC2A1	cellular amino acid biosynthetic process					negative regulation of extrinsic apoptotic signaling pathway		regulation of protein phosphorylation	response to cycloheximide
			Kupffer's vesicle development					SLC2A10	cellular amino acid metabolic process					negative regulation of extrinsic apoptotic signaling pathway in absence of ligand		regulation of protein secretion	response to endoplasmic reticulum stress
			L-methionine biosynthetic process from methylthioadenosine					SLC2A2	cellular aromatic compound metabolic process					negative regulation of extrinsic apoptotic signaling pathway via death domain receptors		regulation of reactive oxygen species metabolic process	response to genistein
			lactate biosynthetic process					SLC2A5	cellular calcium ion homeostasis					negative regulation of fat cell differentiation		regulation of synapse structure or activity	response to gravity
			lactation					SLC39A6	cellular component disassembly involved in execution phase of apoptosis					negative regulation of feeding behavior		regulation of transcription from RNA polymerase II promoter	response to growth hormone
			lamellipodium assembly					SLC5A5	cellular copper ion homeostasis					negative regulation of fibroblast proliferation		regulation of transcription, DNA-templated	response to inorganic substance
			late endosome to Golgi transport					SLCO1B1	cellular defense response					negative regulation of G-protein coupled receptor protein signaling pathway		regulation of vascular endothelial growth factor production	response to magnesium ion
			learning or memory					SMAD4	cellular extravasation					negative regulation of gene expression		release of cytochrome c from mitochondria	response to mercury ion
			lens fiber cell differentiation					SNAI1	cellular glucose homeostasis					negative regulation of gluconeogenesis		removal of superoxide radicals	response to muscle inactivity
			leukocyte migration					SNAI2	cellular heat acclimation					negative regulation of glucose import		respiratory electron transport chain	response to parathyroid hormone
			leukocyte tethering or rolling					SNCG	cellular iron ion homeostasis					negative regulation of glucose transport		response to activity	response to peptide
			limb morphogenesis					SOD2	cellular lipid catabolic process					negative regulation of glutamate secretion		response to amino acid	response to progesterone
			lipid catabolic process					SPP1	cellular lipid metabolic process					negative regulation of growth of symbiont in host		response to antibiotic	response to starvation
			lipid metabolic process					SRC	cellular metabolic process					negative regulation of hormone secretion		response to arsenic-containing substance	response to steroid hormone
			lipopolysaccharide-mediated signaling pathway					STARD8	cellular metal ion homeostasis					negative regulation of hydrogen peroxide-induced cell death		response to ATP	response to thyroid hormone
			lipoprotein metabolic process					STAT3	cellular nitrogen compound metabolic process					negative regulation of immune response		response to auditory stimulus	retina morphogenesis in camera-type eye
			lipoxygenase pathway					STAT5A	cellular process					negative regulation of inflammatory response to antigenic stimulus		response to axon injury	retinal blood vessel morphogenesis
			liver development					STC2	cellular protein catabolic process					negative regulation of insulin receptor signaling pathway		response to bacterium	Rho protein signal transduction
			liver regeneration					STMN1	cellular protein complex disassembly					negative regulation of interleukin-17 production		response to cadmium ion	RNA splicing
			locomotion involved in locomotory behavior					SYNE1	cellular protein localization					negative regulation of interleukin-6 production		response to caffeine	ruffle organization
			locomotory behavior					SYNJ2	cellular protein metabolic process					negative regulation of keratinocyte proliferation		response to calcium ion	salivary gland morphogenesis
			long term synaptic depression					TANK	cellular protein modification process					negative regulation of kinase activity		response to carbohydrate	sarcomere organization
			lung development					TBX3	cellular respiration					negative regulation of L-glutamate transport		response to cesium ion	single fertilization
			luteinization					TCL1B	cellular response to 1-oleoyl-sn-glycerol 3-phosphate					negative regulation of lactation		response to cold	skeletal muscle tissue development
			lymph node development					TERT	cellular response to acid chemical					negative regulation of lipid catabolic process		response to copper ion	skeletal system morphogenesis
			macrophage derived foam cell differentiation					TFAP2A	cellular response to aldosterone					negative regulation of lipid metabolic process		response to cytokine	skin development
			magnesium ion transport					TFPI2	cellular response to alkaloid					negative regulation of lipid storage		response to dexamethasone	SMAD protein complex assembly
			male gonad development					TFRC	cellular response to amino acid starvation					negative regulation of macrophage chemotaxis		response to diuretic	SMAD protein import into nucleus
			mammary gland alveolus development					TGM2	cellular response to amino acid stimulus					negative regulation of MAP kinase activity		response to drug	small GTPase mediated signal transduction
			mammary gland branching involved in pregnancy					THBS1	cellular response to angiotensin					negative regulation of mitotic cell cycle		response to electrical stimulus	sodium ion homeostasis
			mammary gland branching involved in thelarche					THEMIS2	cellular response to antibiotic					negative regulation of muscle organ development		response to estradiol	sodium ion transport
			mammary gland development					TLE3	cellular response to arsenic-containing substance					negative regulation of myoblast differentiation		response to estrogen	somatic stem cell population maintenance
			mammary gland duct morphogenesis					TMEM25	cellular response to ATP					negative regulation of myosin-light-chain-phosphatase activity		response to ethanol	somitogenesis
			mammary gland epithelial cell proliferation					TNF	cellular response to biotic stimulus					negative regulation of neural precursor cell proliferation		response to exogenous dsRNA	substrate adhesion-dependent cell spreading
			MAPK cascade					TNFSF10	cellular response to BMP stimulus					negative regulation of neuroblast proliferation		response to fatty acid	synaptic transmission
			maternal placenta development					TNIP1	cellular response to cadmium ion					negative regulation of neurogenesis		response to folic acid	synaptic transmission, dopaminergic
			melanosome transport					TOP2A	cellular response to calcium ion					negative regulation of neuron apoptotic process		response to gamma radiation	T cell differentiation
			melatonin metabolic process					TOX3	cellular response to cAMP					negative regulation of neuron death		response to glucocorticoid	T cell homeostasis
			membrane budding					TP53	cellular response to camptothecin					negative regulation of neuron differentiation		response to glucose	tetrahydrofolate biosynthetic process
			membrane depolarization					TRERF1	cellular response to carbon monoxide					negative regulation of NF-kappaB transcription factor activity		response to gold nanoparticle	tissue regeneration
			membrane hyperpolarization					TRP53	cellular response to cell-matrix adhesion					negative regulation of ossification		response to heat	tolerance induction to self antigen
			membrane organization					TUBB3	cellular response to cGMP					negative regulation of osteoblast differentiation		response to herbicide	tooth eruption
			membrane raft assembly					TYMS	cellular response to cisplatin					negative regulation of oxidative stress-induced cell death		response to hormone	toxin transport
			memory					UBE2C	cellular response to cobalt ion					negative regulation of oxidative stress-induced intrinsic apoptotic signaling pathway		response to hydrogen peroxide	transcription from RNA polymerase II promoter
			mesodermal cell migration					UMPS	cellular response to cold					negative regulation of oxidative stress-induced neuron death		response to hydroperoxide	transforming growth factor beta receptor signaling pathway
			mesonephros development					VDR	cellular response to cortisol stimulus					negative regulation of oxidative stress-induced neuron intrinsic apoptotic signaling pathway		response to hyperoxia	transmembrane transport
			metabolic process					VEGFC	cellular response to cyanide					negative regulation of phagocytosis		response to hypoxia	transport
			methylglyoxal catabolic process to D-lactate via S-lactoyl-glutathione					VIM	cellular response to cytokine stimulus					negative regulation of phosphatidylinositol 3-kinase signaling		response to immobilization stress	triglyceride catabolic process
			microtubule cytoskeleton organization					VPS39	cellular response to decreased oxygen levels					negative regulation of protein acetylation		response to inactivity	ubiquitin-dependent protein catabolic process
			microtubule-based process					WNT10B	cellular response to dexamethasone stimulus					negative regulation of protein binding		response to insulin	vascular endothelial growth factor receptor signaling pathway
			microvillus assembly					WT1	cellular response to DNA damage stimulus					negative regulation of protein catabolic process		response to ionizing radiation	vasculature development
			mitochondrion organization					WWOX	cellular response to dopamine					negative regulation of protein complex disassembly		response to isolation stress	vasculogenesis
			mitotic cell cycle					XRCC2	cellular response to drug					negative regulation of protein export from nucleus		response to L-ascorbic acid	vesicle-mediated transport
			mitotic cell cycle checkpoint					XRCC3	cellular response to dsRNA					negative regulation of protein kinase activity		response to lead ion	viral life cycle
			modulation by virus of host morphology or physiology					YBX1	cellular response to electrical stimulus					negative regulation of protein kinase B signaling		response to light intensity	viral process
			monocyte aggregation					ZC3H11A	cellular response to epidermal growth factor stimulus					negative regulation of protein phosphorylation		response to lipid hydroperoxide	visual perception
			monocyte chemotaxis					ZEB1	cellular response to estradiol stimulus					negative regulation of protein serine/threonine kinase activity		response to lipopolysaccharide	Wnt signaling pathway
			mononuclear cell proliferation					ZEB2	cellular response to estrogen stimulus					negative regulation of protein sumoylation		response to magnetism
			morphogenesis of a branching structure					ZFP366	cellular response to ethanol					negative regulation of protein ubiquitination		response to manganese ion
			morphogenesis of an epithelium					ZNF365	cellular response to exogenous dsRNA					negative regulation of release of cytochrome c from mitochondria		response to mechanical stimulus
			movement of cell or subcellular component					ZNF366	cellular response to external biotic stimulus					negative regulation of skeletal muscle tissue development		response to metal ion
			mRNA 3'-end processing					ZNF432	cellular response to extracellular stimulus					negative regulation of T cell apoptotic process		response to methylmercury
			mRNA export from nucleus						cellular response to fatty acid					negative regulation of T cell proliferation		response to molecule of bacterial origin
			mRNA processing						cellular response to fibroblast growth factor stimulus					negative regulation of transcription from RNA polymerase II promoter		response to morphine
			mRNA splicing, via spliceosome						cellular response to fluid shear stress					negative regulation of transcription, DNA-templated		response to nicotine
			multicellular organism growth						cellular response to follicle-stimulating hormone stimulus					negative regulation of transforming growth factor beta receptor signaling pathway		response to nutrient
			multicellular organismal development						cellular response to forskolin					negative regulation of translation		response to nutrient levels
			muscle cell cellular homeostasis						cellular response to fructose stimulus					negative regulation of tumor necrosis factor production		response to organic cyclic compound
			muscle contraction						cellular response to gamma radiation					negative regulation of ubiquitin-protein ligase activity involved in mitotic cell cycle		response to organic substance
			muscle filament sliding						cellular response to glucocorticoid stimulus					negative regulation of ubiquitin-protein transferase activity		response to organonitrogen compound
			myelination						cellular response to glucose starvation					negative regulation of viral genome replication		response to oxidative stress
			myeloid cell differentiation						cellular response to glucose stimulus					neuromuscular process controlling balance		response to ozone
			myeloid cell homeostasis						cellular response to gonadotropin stimulus					neuron apoptotic process		response to peptide hormone
			myeloid dendritic cell differentiation						cellular response to granulocyte macrophage colony-stimulating factor stimulus					neuron development		response to peptidoglycan
			myoblast proliferation						cellular response to growth factor stimulus					neuron differentiation		response to phenylpropanoid
			myotube differentiation						cellular response to heat					neuron projection development		response to radiation
			NAD biosynthesis via nicotinamide riboside salvage pathway						cellular response to heparin					neuropeptide signaling pathway		response to reactive oxygen species
			NADH metabolic process						cellular response to hormone stimulus					neurotrophin TRK receptor signaling pathway		response to salt stress
			necroptotic signaling pathway						cellular response to hydrogen peroxide					neutrophil apoptotic process		response to selenium ion
			negative regulation by host of viral process						cellular response to hydrostatic pressure					neutrophil chemotaxis		response to silicon dioxide
			negative regulation of adiponectin secretion						cellular response to hydroxyurea					neutrophil homeostasis		response to statin
			negative regulation of alkaline phosphatase activity						cellular response to hyperoxia					neutrophil mediated immunity		response to stilbenoid
			negative regulation of apoptotic process						cellular response to hypoxia					NIK/NF-kappaB signaling		response to superoxide
			negative regulation of ATPase activity						cellular response to indole-3-methanol					Notch signaling pathway		response to symbiotic bacterium
			negative regulation of bicellular tight junction assembly						cellular response to inorganic substance					nucleobase-containing compound metabolic process		response to testosterone
			negative regulation of blood coagulation, common pathway						cellular response to insulin stimulus					nucleobase-containing small molecule metabolic process		response to toxic substance
			negative regulation of blood vessel endothelial cell migration						cellular response to insulin-like growth factor stimulus					nucleoside metabolic process		response to UV
			negative regulation of bone resorption						cellular response to interferon-beta					odontogenesis		response to virus
			negative regulation of branching involved in lung morphogenesis						cellular response to interferon-gamma					odontogenesis of dentin-containing tooth		response to vitamin A
			negative regulation of branching morphogenesis of a nerve						cellular response to interleukin-1					oligodendrocyte development		response to vitamin D
			negative regulation of calcium-mediated signaling						cellular response to interleukin-18					one-carbon metabolic process		response to vitamin E
			negative regulation of canonical Wnt signaling pathway						cellular response to interleukin-4					organ morphogenesis		response to wounding
			negative regulation of catalytic activity						cellular response to interleukin-6					organ regeneration		response to xenobiotic stimulus
			negative regulation of catenin import into nucleus						cellular response to ionizing radiation					ossification		response to yeast
			negative regulation of cell cycle						cellular response to iron ion					osteoblast development		response to zinc ion
			negative regulation of cell death						cellular response to iron(III) ion					osteoblast differentiation		sensory perception of sound
			negative regulation of cell differentiation						cellular response to L-ascorbic acid					osteoclast development		sequestering of triglyceride
			negative regulation of cell growth						cellular response to laminar fluid shear stress					osteoclast differentiation		signal transduction
			negative regulation of cell migration						cellular response to lead ion					osteoclast proliferation		skeletal muscle contraction
			negative regulation of cell motility						cellular response to light stimulus					ovulation		skeletal muscle fiber development
			negative regulation of cell proliferation						cellular response to lipid					oxidation-reduction process		skeletal muscle tissue regeneration
			negative regulation of cell-cell adhesion						cellular response to lipopolysaccharide					oxygen homeostasis		skeletal system development
			negative regulation of cell-substrate adhesion						cellular response to lipoteichoic acid					paracrine signaling		small molecule metabolic process
			negative regulation of chemokine biosynthetic process						cellular response to lithium ion					pathway-restricted SMAD protein phosphorylation		smooth muscle adaptation
			negative regulation of chronic inflammatory response						cellular response to low-density lipoprotein particle stimulus					pentacyclic triterpenoid metabolic process		social behavior
			negative regulation of collagen biosynthetic process						cellular response to luteinizing hormone stimulus					phagocytosis, engulfment		steroid biosynthetic process
			negative regulation of cysteine-type endopeptidase activity involved in apoptotic process						cellular response to macrophage colony-stimulating factor stimulus					phagosome maturation		steroid hormone mediated signaling pathway
			negative regulation of cysteine-type endopeptidase activity involved in apoptotic signaling pathway						cellular response to magnesium ion					phosphate-containing compound metabolic process		steroid metabolic process
			negative regulation of cytokine secretion						cellular response to magnetism					phosphatidylinositol metabolic process		sterol metabolic process
			negative regulation of cytokine secretion involved in immune response						cellular response to manganese ion					phosphatidylinositol-mediated signaling		stimulatory C-type lectin receptor signaling pathway
			negative regulation of death-inducing signaling complex assembly						cellular response to mechanical stimulus					phospholipid metabolic process		superoxide anion generation
			negative regulation of DNA replication						cellular response to mercury ion					phosphorylation		superoxide metabolic process
			negative regulation of endoplasmic reticulum stress-induced intrinsic apoptotic signaling pathway						cellular response to methanol					phthalate metabolic process		T cell activation
			negative regulation of endothelial cell apoptotic process						cellular response to methionine					platelet activation		T-helper 17 cell lineage commitment
			negative regulation of epithelial cell proliferation						cellular response to methotrexate					platelet aggregation		temperature homeostasis
			negative regulation of ERK1 and ERK2 cascade						cellular response to mineralocorticoid stimulus					platelet degranulation		toll-like receptor 3 signaling pathway
			negative regulation of extracellular matrix disassembly						cellular response to nerve growth factor stimulus					polyketide metabolic process		transcription initiation from RNA polymerase II promoter
			negative regulation of extrinsic apoptotic signaling pathway						cellular response to nicotine					positive regulation of actin filament depolymerization		transcription, DNA-templated
			negative regulation of extrinsic apoptotic signaling pathway in absence of ligand						cellular response to nitric oxide					positive regulation of action potential		transformed cell apoptotic process
			negative regulation of extrinsic apoptotic signaling pathway via death domain receptors						cellular response to nitrite					positive regulation of acute inflammatory response		triglyceride metabolic process
			negative regulation of fat cell differentiation						cellular response to nutrient					positive regulation of angiogenesis		tumor necrosis factor-mediated signaling pathway
			negative regulation of feeding behavior						cellular response to organic cyclic compound					positive regulation of apoptotic process		ureteric bud development
			negative regulation of fibroblast proliferation						cellular response to organic substance					positive regulation of apoptotic process involved in mammary gland involution		UV protection
			negative regulation of G-protein coupled receptor protein signaling pathway						cellular response to organonitrogen compound					positive regulation of astrocyte differentiation		vasodilation
			negative regulation of gene expression						cellular response to oxidative stress					positive regulation of B cell activation		vasodilation by acetylcholine involved in regulation of systemic arterial blood pressure
			negative regulation of gene silencing by miRNA						cellular response to oxygen levels					positive regulation of B cell differentiation		vitamin D receptor signaling pathway
			negative regulation of gluconeogenesis						cellular response to parathyroid hormone stimulus					positive regulation of binding		wound healing
			negative regulation of glucose import						cellular response to peptide					positive regulation of blood vessel endothelial cell migration		xenobiotic metabolic process
			negative regulation of glucose transport						cellular response to peptide hormone stimulus					positive regulation of bone mineralization
			negative regulation of glutamate secretion						cellular response to phosphate starvation					positive regulation of bone resorption
			negative regulation of growth of symbiont in host						cellular response to platelet-derived growth factor stimulus					positive regulation of branching involved in ureteric bud morphogenesis
			negative regulation of hormone secretion						cellular response to potassium ion starvation					positive regulation of calcidiol 1-monooxygenase activity
			negative regulation of hyaluronan biosynthetic process						cellular response to progesterone stimulus					positive regulation of cAMP biosynthetic process
			negative regulation of hydrogen peroxide-induced cell death						cellular response to prostaglandin E stimulus					positive regulation of canonical Wnt signaling pathway
			negative regulation of hydrogen peroxide-induced neuron death						cellular response to rapamycin					positive regulation of cell adhesion
			negative regulation of hydrogen peroxide-induced neuron intrinsic apoptotic signaling pathway						cellular response to reactive oxygen species					positive regulation of cell adhesion molecule production
			negative regulation of immune response						cellular response to redox state					positive regulation of cell cycle arrest
			negative regulation of inflammatory response to antigenic stimulus						cellular response to retinoic acid					positive regulation of cell death
			negative regulation of inositol phosphate biosynthetic process						cellular response to sorbitol					positive regulation of cell division
			negative regulation of insulin receptor signaling pathway						cellular response to starvation					positive regulation of cell migration
			negative regulation of interleukin-17 production						cellular response to stem cell factor stimulus					positive regulation of cell proliferation
			negative regulation of interleukin-6 production						cellular response to steroid hormone stimulus					positive regulation of cell-substrate adhesion
			negative regulation of interleukin-8 production						cellular response to superoxide					positive regulation of cellular protein metabolic process
			negative regulation of keratinocyte proliferation						cellular response to testosterone stimulus					positive regulation of chemokine (C-X-C motif) ligand 2 production
			negative regulation of kinase activity						cellular response to tetrahydrofolate					positive regulation of chemokine biosynthetic process
			negative regulation of L-glutamate transport						cellular response to Thyroglobulin triiodothyronine					positive regulation of chemokine production
			negative regulation of lactation						cellular response to thyroid hormone stimulus					positive regulation of chemotaxis
			negative regulation of lipid catabolic process						cellular response to toxic substance					positive regulation of chronic inflammatory response to antigenic stimulus
			negative regulation of lipid metabolic process						cellular response to transforming growth factor beta stimulus					positive regulation of collagen biosynthetic process
			negative regulation of lipid storage						cellular response to tumor necrosis factor					positive regulation of cysteine-type endopeptidase activity involved in apoptotic process
			negative regulation of lipopolysaccharide-mediated signaling pathway						cellular response to unfolded protein					positive regulation of cytokine production
			negative regulation of low-density lipoprotein particle receptor catabolic process						cellular response to UV					positive regulation of cytokine secretion
			negative regulation of macrophage chemotaxis						cellular response to UV-A					positive regulation of cytosolic calcium ion concentration
			negative regulation of macrophage cytokine production						cellular response to UV-B					positive regulation of DNA repair
			negative regulation of MAP kinase activity						cellular response to UV-C					positive regulation of DNA replication
			negative regulation of mitotic cell cycle						cellular response to vascular endothelial growth factor stimulus					positive regulation of endothelial cell apoptotic process
			negative regulation of muscle organ development						cellular response to virus					positive regulation of epithelial cell proliferation
			negative regulation of myoblast differentiation						cellular response to vitamin					positive regulation of epithelial to mesenchymal transition
			negative regulation of myosin-light-chain-phosphatase activity						cellular response to vitamin B3					positive regulation of ERK1 and ERK2 cascade
			negative regulation of neural precursor cell proliferation						cellular response to vitamin D					positive regulation of estradiol secretion
			negative regulation of neuroblast proliferation						cellular response to X-ray					positive regulation of exit from mitosis
			negative regulation of neurogenesis						cellular response to xenobiotic stimulus					positive regulation of fat cell differentiation
			negative regulation of neuron apoptotic process						cellular senescence					positive regulation of fever generation
			negative regulation of neuron death						cellular triglyceride homeostasis					positive regulation of fibril organization
			negative regulation of neuron differentiation						cellular zinc ion homeostasis					positive regulation of fibroblast migration
			negative regulation of NF-kappaB transcription factor activity						central nervous system development					positive regulation of fibroblast proliferation
			negative regulation of odontogenesis of dentin-containing tooth						central nervous system myelin maintenance					positive regulation of follicle-stimulating hormone secretion
			negative regulation of ossification						central nervous system neuron axonogenesis					positive regulation of gene expression
			negative regulation of osteoblast differentiation						central nervous system neuron development					positive regulation of glial cell differentiation
			negative regulation of osteoclast development						central nervous system vasculogenesis					positive regulation of glucose import
			negative regulation of oxidative stress-induced cell death						centrosome cycle					positive regulation of glycogen biosynthetic process
			negative regulation of oxidative stress-induced intrinsic apoptotic signaling pathway						centrosome duplication					positive regulation of granulocyte macrophage colony-stimulating factor production
			negative regulation of oxidative stress-induced neuron death						centrosome localization					positive regulation of GTPase activity
			negative regulation of oxidative stress-induced neuron intrinsic apoptotic signaling pathway						centrosome organization					positive regulation of hair follicle development
			negative regulation of phagocytosis						cerebellar cortex development					positive regulation of heterotypic cell-cell adhesion
			negative regulation of phosphatidylinositol 3-kinase signaling						cerebellar granule cell differentiation					positive regulation of histone acetylation
			negative regulation of platelet-derived growth factor receptor signaling pathway						cerebellar molecular layer formation					positive regulation of histone deacetylation
			negative regulation of proteasomal ubiquitin-dependent protein catabolic process						cerebellar Purkinje cell differentiation					positive regulation of histone phosphorylation
			negative regulation of protein acetylation						cerebellar Purkinje cell layer structural organization					positive regulation of humoral immune response mediated by circulating immunoglobulin
			negative regulation of protein binding						cerebellum development					positive regulation of I-kappaB kinase/NF-kappaB signaling
			negative regulation of protein catabolic process						cerebellum morphogenesis					positive regulation of immature T cell proliferation in thymus
			negative regulation of protein complex disassembly						cerebral cortex cell migration					positive regulation of immunoglobulin secretion
			negative regulation of protein export from nucleus						cerebral cortex development					positive regulation of inflammatory response
			negative regulation of protein K48-linked deubiquitination						cerebral cortex radially oriented cell migration					positive regulation of insulin secretion involved in cellular response to glucose stimulus
			negative regulation of protein kinase activity						cerebral cortex regionalization					positive regulation of integrin activation
			negative regulation of protein kinase B signaling						cGMP catabolic process					positive regulation of interferon-gamma production
			negative regulation of protein localization to plasma membrane						cGMP-mediated signaling					positive regulation of interleukin-18 production
			negative regulation of protein phosphorylation						chaperone cofactor-dependent protein refolding					positive regulation of interleukin-2 biosynthetic process
			negative regulation of protein serine/threonine kinase activity						chaperone mediated protein folding requiring cofactor					positive regulation of interleukin-6 biosynthetic process
			negative regulation of protein sumoylation						chaperone-mediated protein complex assembly					positive regulation of interleukin-6 production
			negative regulation of protein ubiquitination						chemokine-mediated signaling pathway					positive regulation of interleukin-8 biosynthetic process
			negative regulation of receptor binding						chemorepulsion involved in interneuron migration from the subpallium to the cortex					positive regulation of interleukin-8 production
			negative regulation of receptor internalization						chemotaxis					positive regulation of intracellular signal transduction
			negative regulation of release of cytochrome c from mitochondria						chitin-based embryonic cuticle biosynthetic process					positive regulation of intrinsic apoptotic signaling pathway
			negative regulation of release of sequestered calcium ion into cytosol						chitin-based larval cuticle pattern formation					positive regulation of JAK-STAT cascade
			negative regulation of single-species biofilm formation in or on host organism						chloride transmembrane transport					positive regulation of JNK cascade
			negative regulation of skeletal muscle tissue development						chloride transport					positive regulation of JUN kinase activity
			negative regulation of sodium ion transport						cholangiocyte proliferation					positive regulation of keratinocyte differentiation
			negative regulation of sodium:proton antiporter activity						cholesterol catabolic process					positive regulation of leukocyte chemotaxis
			negative regulation of T cell activation						cholesterol efflux					positive regulation of lipid catabolic process
			negative regulation of T cell apoptotic process						cholesterol homeostasis					positive regulation of luteinizing hormone secretion
			negative regulation of T cell proliferation						cholesterol metabolic process					positive regulation of mammary gland epithelial cell proliferation
			negative regulation of toll-like receptor 4 signaling pathway						cholesterol transport					positive regulation of MAP kinase activity
			negative regulation of toll-like receptor 9 signaling pathway						choline metabolic process					positive regulation of MAPK cascade
			negative regulation of TRAIL-activated apoptotic signaling pathway						chondroblast differentiation					positive regulation of MAPKKK cascade by fibroblast growth factor receptor signaling pathway
			negative regulation of transcription from RNA polymerase II promoter						chondrocyte development					positive regulation of membrane protein ectodomain proteolysis
			negative regulation of transcription, DNA-templated						chondrocyte differentiation					positive regulation of mesenchymal cell proliferation
			negative regulation of transforming growth factor beta receptor signaling pathway						chondrocyte proliferation					positive regulation of mitophagy
			negative regulation of translation						chondroitin sulfate proteoglycan biosynthetic process					positive regulation of mitotic nuclear division
			negative regulation of tumor necrosis factor (ligand) superfamily member 11 production						chordate embryonic development					positive regulation of monocyte chemotactic protein-1 production
			negative regulation of tumor necrosis factor production						chorion-containing eggshell pattern formation					positive regulation of mononuclear cell migration
			negative regulation of ubiquitin-protein ligase activity involved in mitotic cell cycle						chromatin assembly					positive regulation of myosin light chain kinase activity
			negative regulation of ubiquitin-protein transferase activity						chromatin modification					positive regulation of neural precursor cell proliferation
			negative regulation of ubiquitin-specific protease activity						chromatin organization					positive regulation of neuron apoptotic process
			negative regulation of viral entry into host cell						chromatin remodeling					positive regulation of neuron differentiation
			negative regulation of viral genome replication						chromatin silencing					positive regulation of neutrophil chemotaxis
			negative regulation of viral process						chromatin silencing at rDNA					positive regulation of NF-kappaB import into nucleus
			neuromuscular process controlling balance						chromatin-mediated maintenance of transcription					positive regulation of NF-kappaB transcription factor activity
			neuron apoptotic process						chromosome breakage					positive regulation of NFAT protein import into nucleus
			neuron development						chromosome condensation					positive regulation of nitric oxide biosynthetic process
			neuron differentiation						chromosome organization					positive regulation of odontogenesis
			neuron projection development						chromosome organization involved in meiosis					positive regulation of ossification
			neuropeptide signaling pathway						chromosome segregation					positive regulation of osteoblast differentiation
			neurotrophin TRK receptor signaling pathway						chronic inflammatory response					positive regulation of osteoblast proliferation
			neutrophil apoptotic process						chronic inflammatory response to antigenic stimulus					positive regulation of osteoclast differentiation
			neutrophil chemotaxis						ciliary body morphogenesis					positive regulation of pathway-restricted SMAD protein phosphorylation
			neutrophil homeostasis						cilium assembly					positive regulation of peptide hormone secretion
			neutrophil mediated immunity						cilium morphogenesis					positive regulation of peptidyl-serine phosphorylation
			nicotinamide riboside catabolic process						circadian behavior					positive regulation of peptidyl-threonine phosphorylation
			NIK/NF-kappaB signaling						circadian regulation of gene expression					positive regulation of peptidyl-tyrosine phosphorylation
			Notch signaling pathway						circadian rhythm					positive regulation of phagocytosis
			nuclear membrane fusion						circumferential growth involved in left ventricle morphogenesis					positive regulation of phosphatidylinositol 3-kinase activity
			nucleobase-containing compound metabolic process						citrate metabolic process					positive regulation of phosphatidylinositol 3-kinase signaling
			nucleobase-containing small molecule metabolic process						clearance of foreign intracellular DNA by conversion of DNA cytidine to uridine					positive regulation of phosphorylation
			nucleoside metabolic process						cloaca development					positive regulation of plasminogen activation
			odontogenesis						cloacal septation					positive regulation of podosome assembly
			odontogenesis of dentin-containing tooth						closure of optic fissure					positive regulation of programmed cell death
			oligodendrocyte development						clustering of voltage-gated sodium channels					positive regulation of prostaglandin secretion
			one-carbon metabolic process						cobalamin metabolic process					positive regulation of protein complex assembly
			organ morphogenesis						cocaine metabolic process					positive regulation of protein complex disassembly
			organ regeneration						cochlea development					positive regulation of protein dephosphorylation
			ossification						cochlea morphogenesis					positive regulation of protein export from nucleus
			ossification involved in bone remodeling						cochlear nucleus development					positive regulation of protein import into nucleus
			osteoblast development						coenzyme A biosynthetic process					positive regulation of protein import into nucleus, translocation
			osteoblast differentiation						cold acclimation					positive regulation of protein kinase activity
			osteoclast development						collagen catabolic process					positive regulation of protein kinase B signaling
			osteoclast differentiation						collagen fibril organization					positive regulation of protein localization to cell surface
			osteoclast proliferation						collagen metabolic process					positive regulation of protein localization to nucleus
			ovulation						collateral sprouting					positive regulation of protein phosphorylation
			oxidation-reduction process						collecting duct development					positive regulation of protein secretion
			oxygen homeostasis						comma-shaped body morphogenesis					positive regulation of protein serine/threonine kinase activity
			paracrine signaling						common bile duct development					positive regulation of protein targeting to mitochondrion
			pathway-restricted SMAD protein phosphorylation						common myeloid progenitor cell proliferation					positive regulation of protein transport
			pentacyclic triterpenoid metabolic process						common-partner SMAD protein phosphorylation					positive regulation of receptor activity
			pentose-phosphate shunt						compartment pattern specification					positive regulation of sequence-specific DNA binding transcription factor activity
			pentose-phosphate shunt, oxidative branch						complement activation, classical pathway					positive regulation of signal transduction
			peptide hormone processing						compound eye cone cell fate commitment					positive regulation of SMAD protein import into nucleus
			peptidyl-cysteine oxidation						compound eye development					positive regulation of smooth muscle cell proliferation
			peptidyl-cysteine S-trans-nitrosylation						compound eye morphogenesis					positive regulation of STAT protein import into nucleus
			peptidyl-proline hydroxylation to 4-hydroxy-L-proline						compound eye photoreceptor cell differentiation					positive regulation of stress-activated MAPK cascade
			phagocytosis, engulfment						compound eye photoreceptor development					positive regulation of substrate adhesion-dependent cell spreading
			phagosome maturation						compound eye photoreceptor fate commitment					positive regulation of superoxide anion generation
			phosphate ion homeostasis						conditioned taste aversion					positive regulation of synaptic transmission
			phosphate ion transport						connective tissue development					positive regulation of T cell mediated immunity
			phosphate-containing compound metabolic process						connective tissue replacement involved in inflammatory response wound healing					positive regulation of T cell proliferation
			phosphatidylinositol metabolic process						constitutive protein ectodomain proteolysis					positive regulation of T-helper 2 cell differentiation
			phosphatidylinositol-mediated signaling						convergent extension					positive regulation of transcription from RNA polymerase II promoter
			phospholipase C-activating dopamine receptor signaling pathway						convergent extension involved in axis elongation					positive regulation of transcription regulatory region DNA binding
			phospholipase C-inhibiting G-protein coupled receptor signaling pathway						convergent extension involved in somitogenesis					positive regulation of transcription, DNA-templated
			phospholipid metabolic process						copper ion export					positive regulation of translation
			phosphorylation						copper ion import					positive regulation of translational initiation by iron
			phthalate metabolic process						copper ion transmembrane transport					positive regulation of transmission of nerve impulse
			plasminogen activation						copper ion transport					positive regulation of triglyceride metabolic process
			platelet activation						copulation					positive regulation of type B pancreatic cell apoptotic process
			platelet aggregation						cornea development in camera-type eye					positive regulation of tyrosine phosphorylation of Stat3 protein
			platelet degranulation						coronal suture morphogenesis					positive regulation of ubiquitin-protein ligase activity involved in regulation of mitotic cell cycle transition
			polyketide metabolic process						coronary artery morphogenesis					positive regulation of vascular endothelial growth factor production
			positive regulation of actin filament bundle assembly						coronary vasculature development					positive regulation of vascular endothelial growth factor receptor signaling pathway
			positive regulation of actin filament depolymerization						coronary vasculature morphogenesis					positive regulation of vascular permeability
			positive regulation of actin nucleation						coronary vein morphogenesis					positive regulation of vasoconstriction
			positive regulation of action potential						corpus callosum development					positive regulation of vesicle fusion
			positive regulation of activation of Janus kinase activity						cortical actin cytoskeleton organization					positive regulation of vitamin D 24-hydroxylase activity
			positive regulation of acute inflammatory response						cortical cytoskeleton organization					positive regulation of vitamin D biosynthetic process
			positive regulation of adenylate cyclase activity						corticotropin hormone secreting cell differentiation					post-embryonic development
			positive regulation of alpha-beta T cell differentiation						coumarin metabolic process					production of molecular mediator involved in inflammatory response
			positive regulation of androgen receptor activity						cranial ganglion formation					progesterone metabolic process
			positive regulation of angiogenesis						cranial suture morphogenesis					programmed cell death
			positive regulation of apoptotic process						craniofacial suture morphogenesis					prostate gland growth
			positive regulation of apoptotic process involved in mammary gland involution						CRD-mediated mRNA stabilization					protein complex assembly
			positive regulation of astrocyte differentiation						creatine metabolic process					protein destabilization
			positive regulation of B cell activation						creatinine metabolic process					protein folding
			positive regulation of B cell differentiation						cyclooxygenase pathway					protein homooligomerization
			positive regulation of binding						cytidine deamination					protein homotetramerization
			positive regulation of blood vessel endothelial cell migration						cytokine production					protein import into nucleus, translocation
			positive regulation of bone mineralization						cytokine production involved in inflammatory response					protein kinase B signaling
			positive regulation of bone mineralization involved in bone maturation						cytokine-mediated signaling pathway					protein localization to cell surface
			positive regulation of bone resorption						cytokinesis					protein localization to nucleus
			positive regulation of branching involved in ureteric bud morphogenesis						cytolysis					protein localization to plasma membrane
			positive regulation of calcidiol 1-monooxygenase activity						cytoplasmic sequestering of NF-kappaB					protein oxidation
			positive regulation of cAMP biosynthetic process						cytoplasmic sequestering of transcription factor					protein phosphorylation
			positive regulation of canonical Wnt signaling pathway						cytosine metabolic process					protein polymerization
			positive regulation of cell adhesion						cytoskeletal anchoring at nuclear membrane					protein polyubiquitination
			positive regulation of cell adhesion molecule production						cytoskeletal anchoring at plasma membrane					protein stabilization
			positive regulation of cell cycle arrest						cytoskeleton organization					protein targeting to membrane
			positive regulation of cell death						cytosolic calcium ion homeostasis					protein tetramerization
			positive regulation of cell division						daunorubicin transport					protein transport
			positive regulation of cell migration						death-inducing signaling complex assembly					proteolysis
			positive regulation of cell proliferation						decidualization					proteolysis involved in cellular protein catabolic process
			positive regulation of cell-substrate adhesion						defense response					purine nucleobase metabolic process
			positive regulation of cellular pH reduction						defense response to bacterium					purine nucleotide catabolic process
			positive regulation of cellular protein metabolic process						defense response to fungus					purine ribonucleoside salvage
			positive regulation of chemokine (C-X-C motif) ligand 2 production						defense response to Gram-negative bacterium					purine-containing compound salvage
			positive regulation of chemokine biosynthetic process						defense response to Gram-positive bacterium					Ras protein signal transduction
			positive regulation of chemokine production						defense response to protozoan					reactive oxygen species metabolic process
			positive regulation of chemotaxis						defense response to virus					receptor biosynthetic process
			positive regulation of chondrocyte proliferation						definitive erythrocyte differentiation					receptor clustering
			positive regulation of chronic inflammatory response to antigenic stimulus						definitive hemopoiesis					receptor internalization
			positive regulation of collagen biosynthetic process						dehydroascorbic acid transport					receptor-mediated endocytosis
			positive regulation of corticotropin-releasing hormone secretion						deltoid tuberosity development					regulation of actin cytoskeleton reorganization
			positive regulation of cysteine-type endopeptidase activity involved in apoptotic process						demethylation					regulation of angiogenesis
			positive regulation of cysteine-type endopeptidase activity involved in apoptotic signaling pathway						dendrite development					regulation of anion transport
			positive regulation of cytokine production						dendrite morphogenesis					regulation of apoptotic process
			positive regulation of cytokine secretion						dendrite regeneration					regulation of axon extension
			positive regulation of cytosolic calcium ion concentration						dendritic cell cytokine production					regulation of binding
			positive regulation of dipeptide transmembrane transport						dendritic cell differentiation					regulation of blood pressure
			positive regulation of DNA repair						dendritic spine development					regulation of branching involved in mammary gland duct morphogenesis
			positive regulation of DNA replication						dendritic spine morphogenesis					regulation of branching involved in salivary gland morphogenesis
			positive regulation of dopamine biosynthetic process						dentate gyrus development					regulation of calcidiol 1-monooxygenase activity
			positive regulation of endothelial cell apoptotic process						deoxyribonucleoside monophosphate biosynthetic process					regulation of calcium ion transport
			positive regulation of epithelial cell proliferation						dephosphorylation					regulation of cartilage development
			positive regulation of epithelial to mesenchymal transition						desmosome disassembly					regulation of catalytic activity
			positive regulation of ERK1 and ERK2 cascade						detection of mechanical stimulus involved in sensory perception					regulation of cell adhesion
			positive regulation of ERK1 and ERK2 cascade via TNFSF11-mediated signaling						detection of mechanical stimulus involved in sensory perception of pain					regulation of cell growth
			positive regulation of estradiol secretion						detection of mechanical stimulus involved in sensory perception of sound					regulation of cell migration
			positive regulation of exit from mitosis						detection of oxygen					regulation of cell proliferation
			positive regulation of exocytosis						detection of stimulus					regulation of cell shape
			positive regulation of extracellular matrix assembly						detection of temperature stimulus involved in sensory perception of pain					regulation of cell size
			positive regulation of fat cell differentiation						determination of adult lifespan					regulation of cellular amino acid metabolic process
			positive regulation of fever generation						determination of dorsal/ventral asymmetry					regulation of circadian sleep/wake cycle, non-REM sleep
			positive regulation of fever generation by positive regulation of prostaglandin secretion						determination of genital disc primordium					regulation of establishment of endothelial barrier
			positive regulation of fibril organization						determination of heart left/right asymmetry					regulation of gene expression
			positive regulation of fibroblast migration						determination of left/right asymmetry in lateral mesoderm					regulation of gene expression, epigenetic
			positive regulation of fibroblast proliferation						determination of left/right symmetry					regulation of hemocyte proliferation
			positive regulation of follicle-stimulating hormone secretion						determination of liver left/right asymmetry					regulation of I-kappaB kinase/NF-kappaB signaling
			positive regulation of gene expression						determination of pancreatic left/right asymmetry					regulation of immunoglobulin secretion
			positive regulation of glial cell differentiation						determination of ventral identity					regulation of inflammatory response
			positive regulation of glucose import						development of primary male sexual characteristics					regulation of insulin secretion
			positive regulation of glycogen biosynthetic process						development of secondary female sexual characteristics					regulation of insulin secretion involved in cellular response to glucose stimulus
			positive regulation of granulocyte macrophage colony-stimulating factor production						development of secondary male sexual characteristics					regulation of intracellular pH
			positive regulation of GTPase activity						development of secondary sexual characteristics					regulation of mammary gland epithelial cell proliferation
			positive regulation of hair follicle development						developmental growth					regulation of MAPK cascade
			positive regulation of heterotypic cell-cell adhesion						developmental pigmentation					regulation of metabolic process
			positive regulation of histone acetylation						developmental process					regulation of mitochondrial membrane potential
			positive regulation of histone deacetylation						developmental process involved in reproduction					regulation of mitophagy
			positive regulation of histone phosphorylation						diaphragm development					regulation of neuron apoptotic process
			positive regulation of homotypic cell-cell adhesion						dibenzo-p-dioxin catabolic process					regulation of NIK/NF-kappaB signaling
			positive regulation of humoral immune response mediated by circulating immunoglobulin						dibenzo-p-dioxin metabolic process					regulation of osteoclast differentiation
			positive regulation of I-kappaB kinase/NF-kappaB signaling						dichotomous subdivision of terminal units involved in mammary gland duct morphogenesis					regulation of pH
			positive regulation of immature T cell proliferation in thymus						digestive tract development					regulation of proteasomal protein catabolic process
			positive regulation of immunoglobulin secretion						digestive tract morphogenesis					regulation of protein import into nucleus
			positive regulation of inflammatory response						dihydrofolate metabolic process					regulation of protein kinase activity
			positive regulation of inositol-polyphosphate 5-phosphatase activity						distal tubule development					regulation of protein phosphorylation
			positive regulation of insulin secretion involved in cellular response to glucose stimulus						diterpenoid metabolic process					regulation of protein secretion
			positive regulation of integrin activation						DNA biosynthetic process					regulation of reactive oxygen species metabolic process
			positive regulation of interferon-gamma production						DNA conformation change					regulation of sensory perception of pain
			positive regulation of interleukin-17 production						DNA cytosine deamination					regulation of signal transduction
			positive regulation of interleukin-18 production						DNA damage checkpoint					regulation of sodium ion transport
			positive regulation of interleukin-2 biosynthetic process						DNA damage induced protein phosphorylation					regulation of striated muscle tissue development
			positive regulation of interleukin-6 biosynthetic process						DNA damage response, detection of DNA damage					regulation of synapse structure or activity
			positive regulation of interleukin-6 production						DNA damage response, signal transduction by p53 class mediator					regulation of transcription from RNA polymerase II promoter
			positive regulation of interleukin-8 biosynthetic process						DNA damage response, signal transduction by p53 class mediator resulting in cell cycle arrest					regulation of transcription, DNA-templated
			positive regulation of interleukin-8 production						DNA damage response, signal transduction by p53 class mediator resulting in transcription of p21 class mediator					regulation of transforming growth factor beta receptor signaling pathway
			positive regulation of intracellular signal transduction						DNA dealkylation involved in DNA repair					regulation of translation
			positive regulation of intrinsic apoptotic signaling pathway						DNA demethylation					regulation of ubiquitin-protein ligase activity involved in mitotic cell cycle
			positive regulation of isotype switching to IgA isotypes						DNA duplex unwinding					regulation of vascular endothelial growth factor production
			positive regulation of JAK-STAT cascade						DNA hypermethylation					regulation of vascular endothelial growth factor receptor signaling pathway
			positive regulation of JNK cascade						DNA ligation					regulatory T cell differentiation
			positive regulation of JUN kinase activity						DNA metabolic process					release of cytochrome c from mitochondria
			positive regulation of keratinocyte apoptotic process						DNA methylation					removal of superoxide radicals
			positive regulation of keratinocyte differentiation						DNA methylation involved in embryo development					respiratory electron transport chain
			positive regulation of L-dopa biosynthetic process						DNA methylation involved in gamete generation					response to activity
			positive regulation of L-dopa decarboxylase activity						DNA methylation on cytosine					response to amino acid
			positive regulation of leukocyte chemotaxis						DNA methylation on cytosine within a CG sequence					response to antibiotic
			positive regulation of lipid catabolic process						DNA modification					response to arsenic-containing substance
			positive regulation of luteinizing hormone secretion						DNA recombinase assembly					response to ATP
			positive regulation of mammary gland epithelial cell proliferation						DNA recombination					response to auditory stimulus
			positive regulation of MAP kinase activity						DNA repair					response to axon injury
			positive regulation of MAPK cascade						DNA replication					response to bacterium
			positive regulation of MAPKKK cascade by fibroblast growth factor receptor signaling pathway						DNA replication initiation					response to cadmium ion
			positive regulation of megakaryocyte differentiation						DNA strand elongation					response to caffeine
			positive regulation of membrane potential						DNA strand renaturation					response to calcium ion
			positive regulation of membrane protein ectodomain proteolysis						DNA synthesis involved in DNA repair					response to cAMP
			positive regulation of mesenchymal cell proliferation						DNA topological change					response to carbohydrate
			positive regulation of mitochondrial electron transport, NADH to ubiquinone						DNA unwinding involved in DNA replication					response to cesium ion
			positive regulation of mitophagy						dopamine catabolic process					response to cold
			positive regulation of mitotic nuclear division						dopamine metabolic process					response to copper ion
			positive regulation of monocyte chemotactic protein-1 production						dopamine uptake involved in synaptic transmission					response to corticosteroid
			positive regulation of mononuclear cell migration						dopaminergic neuron differentiation					response to cycloheximide
			positive regulation of myosin light chain kinase activity						dorsal aorta development					response to cytokine
			positive regulation of NAD+ ADP-ribosyltransferase activity						dorsal aorta morphogenesis					response to dexamethasone
			positive regulation of neural precursor cell proliferation						dorsal appendage formation					response to diuretic
			positive regulation of neuron apoptotic process						dorsal closure					response to drug
			positive regulation of neuron differentiation						dorsal trunk growth, open tracheal system					response to electrical stimulus
			positive regulation of neutrophil chemotaxis						dorsal/ventral axis specification					response to endoplasmic reticulum stress
			positive regulation of NF-kappaB import into nucleus						dorsal/ventral neural tube patterning					response to estradiol
			positive regulation of NF-kappaB transcription factor activity						dorsal/ventral pattern formation					response to estrogen
			positive regulation of NFAT protein import into nucleus						dosage compensation by inactivation of X chromosome					response to ethanol
			positive regulation of nitric oxide biosynthetic process						double-strand break repair					response to exogenous dsRNA
			positive regulation of odontogenesis						double-strand break repair via homologous recombination					response to fatty acid
			positive regulation of ossification						drinking behavior					response to folic acid
			positive regulation of osteoblast differentiation						drug catabolic process					response to gamma radiation
			positive regulation of osteoblast proliferation						drug export					response to genistein
			positive regulation of osteoclast development						drug metabolic process					response to glucocorticoid
			positive regulation of osteoclast differentiation						drug transmembrane transport					response to glucose
			positive regulation of oxidative phosphorylation uncoupler activity						drug transport					response to gold nanoparticle
			positive regulation of oxidative stress-induced intrinsic apoptotic signaling pathway						dTMP biosynthetic process					response to gravity
			positive regulation of pathway-restricted SMAD protein phosphorylation						dTTP biosynthetic process					response to growth hormone
			positive regulation of peptide hormone secretion						dUMP metabolic process					response to heat
			positive regulation of peptidyl-serine phosphorylation						ear development					response to herbicide
			positive regulation of peptidyl-threonine phosphorylation						eating behavior					response to hormone
			positive regulation of peptidyl-tyrosine phosphorylation						ectoderm development					response to hydrogen peroxide
			positive regulation of phagocytosis						ectodermal cell fate commitment					response to hydroperoxide
			positive regulation of phosphate transmembrane transport						ectodermal placode development					response to hyperoxia
			positive regulation of phosphatidylinositol 3-kinase activity						ectodermal placode formation					response to hypoxia
			positive regulation of phosphatidylinositol 3-kinase signaling						ectopic germ cell programmed cell death					response to immobilization stress
			positive regulation of phosphorylation						elastin metabolic process					response to inactivity
			positive regulation of plasminogen activation						embryo development					response to inorganic substance
			positive regulation of platelet activation						embryo development ending in birth or egg hatching					response to insulin
			positive regulation of podosome assembly						embryo implantation					response to ionizing radiation
			positive regulation of programmed cell death						embryonic anal fin morphogenesis					response to isolation stress
			positive regulation of prostaglandin secretion						embryonic axis specification					response to L-ascorbic acid
			positive regulation of protein complex assembly						embryonic body morphogenesis					response to lead ion
			positive regulation of protein complex disassembly						embryonic brain development					response to light intensity
			positive regulation of protein dephosphorylation						embryonic camera-type eye development					response to lipid hydroperoxide
			positive regulation of protein export from nucleus						embryonic camera-type eye morphogenesis					response to lipopolysaccharide
			positive regulation of protein homodimerization activity						embryonic cleavage					response to magnesium ion
			positive regulation of protein import into nucleus						embryonic cranial skeleton morphogenesis					response to magnetism
			positive regulation of protein import into nucleus, translocation						embryonic digestive tract development					response to manganese ion
			positive regulation of protein kinase activity						embryonic digestive tract morphogenesis					response to mechanical stimulus
			positive regulation of protein kinase B signaling						embryonic digit morphogenesis					response to mercury ion
			positive regulation of protein localization to cell surface						embryonic eye morphogenesis					response to metal ion
			positive regulation of protein localization to nucleus						embryonic foregut morphogenesis					response to methylmercury
			positive regulation of protein phosphorylation						embryonic forelimb morphogenesis					response to molecule of bacterial origin
			positive regulation of protein processing in phagocytic vesicle						embryonic genitalia morphogenesis					response to morphine
			positive regulation of protein secretion						embryonic heart tube anterior/posterior pattern specification					response to muscle inactivity
			positive regulation of protein serine/threonine kinase activity						embryonic heart tube development					response to nicotine
			positive regulation of protein targeting to mitochondrion						embryonic heart tube morphogenesis					response to nutrient
			positive regulation of protein transport						embryonic hemopoiesis					response to nutrient levels
			positive regulation of pyrroline-5-carboxylate reductase activity						embryonic hindlimb morphogenesis					response to organic cyclic compound
			positive regulation of reactive oxygen species biosynthetic process						embryonic limb morphogenesis					response to organic substance
			positive regulation of receptor activity						embryonic lung development					response to organonitrogen compound
			positive regulation of sequence-specific DNA binding transcription factor activity						embryonic morphogenesis					response to oxidative stress
			positive regulation of signal transduction						embryonic neurocranium morphogenesis					response to ozone
			positive regulation of SMAD protein import into nucleus						embryonic organ development					response to parathyroid hormone
			positive regulation of smooth muscle cell differentiation						embryonic organ morphogenesis					response to peptide
			positive regulation of smooth muscle cell proliferation						embryonic pattern specification					response to peptide hormone
			positive regulation of sodium-dependent phosphate transport						embryonic pectoral fin morphogenesis					response to peptidoglycan
			positive regulation of STAT protein import into nucleus						embryonic placenta development					response to phenylpropanoid
			positive regulation of stress-activated MAPK cascade						embryonic process involved in female pregnancy					response to progesterone
			positive regulation of substrate adhesion-dependent cell spreading						embryonic retina morphogenesis in camera-type eye					response to radiation
			positive regulation of superoxide anion generation						embryonic skeletal joint morphogenesis					response to reactive oxygen species
			positive regulation of superoxide dismutase activity						embryonic skeletal limb joint morphogenesis					response to salt stress
			positive regulation of synaptic transmission						embryonic skeletal system development					response to selenium ion
			positive regulation of synaptic transmission, GABAergic						embryonic skeletal system morphogenesis					response to silicon dioxide
			positive regulation of T cell activation						embryonic viscerocranium morphogenesis					response to starvation
			positive regulation of T cell mediated cytotoxicity						endocardial cell differentiation					response to statin
			positive regulation of T cell mediated immunity						endocardial cushion cell development					response to steroid hormone
			positive regulation of T cell proliferation						endocardial cushion cell fate commitment					response to stilbenoid
			positive regulation of T-helper 2 cell differentiation						endocardial cushion development					response to superoxide
			positive regulation of toll-like receptor 4 signaling pathway						endocardial cushion morphogenesis					response to symbiotic bacterium
			positive regulation of transcription from RNA polymerase II promoter						endocardial cushion to mesenchymal transition involved in heart valve formation					response to testosterone
			positive regulation of transcription regulatory region DNA binding						endocardium development					response to thyroid hormone
			positive regulation of transcription, DNA-templated						endocardium morphogenesis					response to toxic substance
			positive regulation of transdifferentiation						endochondral bone growth					response to UV
			positive regulation of translation						endochondral bone morphogenesis					response to virus
			positive regulation of translational initiation by iron						endochondral ossification					response to vitamin A
			positive regulation of transmission of nerve impulse						endocrine pancreas development					response to vitamin D
			positive regulation of triglyceride metabolic process						endocytosis					response to vitamin E
			positive regulation of type B pancreatic cell apoptotic process						endoderm development					response to wounding
			positive regulation of tyrosine 3-monooxygenase activity						endoderm formation					response to xenobiotic stimulus
			positive regulation of tyrosine phosphorylation of Stat3 protein						endodermal cell differentiation					response to yeast
			positive regulation of ubiquitin-protein ligase activity involved in regulation of mitotic cell cycle transition						endodermal cell fate commitment					response to zinc ion
			positive regulation of vascular endothelial growth factor production						endodermal digestive tract morphogenesis					retina morphogenesis in camera-type eye
			positive regulation of vascular endothelial growth factor receptor signaling pathway						endoplasmic reticulum calcium ion homeostasis					retinal blood vessel morphogenesis
			positive regulation of vascular permeability						endoplasmic reticulum unfolded protein response					Rho protein signal transduction
			positive regulation of vasoconstriction						endosomal vesicle fusion					RNA splicing
			positive regulation of vesicle fusion						endosome to lysosome transport					ruffle organization
			positive regulation of viral entry into host cell						endothelial cell activation					salivary gland morphogenesis
			positive regulation of vitamin D 24-hydroxylase activity						endothelial cell apoptotic process					sarcomere organization
			positive regulation of vitamin D biosynthetic process						endothelial cell development					sensory perception of sound
			post-embryonic development						endothelial cell differentiation					sequestering of triglyceride
			production of molecular mediator involved in inflammatory response						endothelial cell migration					signal transduction
			progesterone metabolic process						endothelial cell morphogenesis					single fertilization
			progesterone secretion						endothelial cell proliferation					skeletal muscle contraction
			programmed cell death						endothelial cell-cell adhesion					skeletal muscle fiber development
			prostate gland growth						endothelial tube lumen extension involved in blood vessel lumen ensheathment					skeletal muscle tissue development
			protein complex assembly						endothelial tube morphogenesis					skeletal muscle tissue regeneration
			protein deglycosylation						endothelin receptor signaling pathway					skeletal system development
			protein destabilization						endothelium development					skeletal system morphogenesis
			protein export from nucleus						energy homeostasis					skin development
			protein folding						energy reserve metabolic process					SMAD protein complex assembly
			protein heterotetramerization						engulfment of apoptotic cell					SMAD protein import into nucleus
			protein heterotrimerization						enteric nervous system development					small GTPase mediated signal transduction
			protein homooligomerization						enteric smooth muscle cell differentiation					small molecule metabolic process
			protein homotetramerization						entrainment of circadian clock by photoperiod					smooth muscle adaptation
			protein import into nucleus, translocation						enucleate erythrocyte differentiation					social behavior
			protein kinase B signaling						enzyme linked receptor protein signaling pathway					sodium ion homeostasis
			protein kinase C signaling						ephrin receptor signaling pathway					sodium ion transport
			protein localization to cell surface						epiboly involved in gastrulation with mouth forming second					somatic stem cell population maintenance
			protein localization to nucleus						epicardial cell to mesenchymal cell transition					somitogenesis
			protein localization to plasma membrane						epicardium-derived cardiac vascular smooth muscle cell differentiation					steroid biosynthetic process
			protein oxidation						epidermal growth factor receptor signaling pathway					steroid hormone mediated signaling pathway
			protein phosphorylation						epidermis development					steroid metabolic process
			protein polymerization						epidermis morphogenesis					sterol metabolic process
			protein polyubiquitination						epithelial cell apoptotic process involved in palatal shelf morphogenesis					stimulatory C-type lectin receptor signaling pathway
			protein secretion by platelet						epithelial cell development					substrate adhesion-dependent cell spreading
			protein stabilization						epithelial cell differentiation					superoxide anion generation
			protein targeting to membrane						epithelial cell differentiation involved in mammary gland alveolus development					superoxide metabolic process
			protein targeting to plasma membrane						epithelial cell differentiation involved in prostate gland development					synaptic transmission
			protein tetramerization						epithelial cell fate determination, open tracheal system					synaptic transmission, dopaminergic
			protein transport						epithelial cell maturation					T cell activation
			proteolysis						epithelial cell maturation involved in prostate gland development					T cell differentiation
			proteolysis involved in cellular protein catabolic process						epithelial cell migration					T cell homeostasis
			purine nucleobase metabolic process						epithelial cell migration, open tracheal system					T-helper 17 cell lineage commitment
			purine nucleoside metabolic process						epithelial cell morphogenesis					temperature homeostasis
			purine nucleotide biosynthetic process						epithelial cell proliferation					tetrahydrofolate biosynthetic process
			purine nucleotide catabolic process						epithelial cell proliferation involved in lung morphogenesis					tissue regeneration
			purine ribonucleoside monophosphate biosynthetic process						epithelial cell proliferation involved in Malpighian tubule morphogenesis					tolerance induction to self antigen
			purine ribonucleoside salvage						epithelial cell proliferation involved in mammary gland duct elongation					toll-like receptor 3 signaling pathway
			purine-containing compound salvage						epithelial cell proliferation involved in salivary gland morphogenesis					tooth eruption
			pyruvate biosynthetic process						epithelial fluid transport					toxin transport
			Ras protein signal transduction						epithelial to mesenchymal transition					transcription from RNA polymerase II promoter
			reactive oxygen species metabolic process						epithelial to mesenchymal transition involved in endocardial cushion formation					transcription initiation from RNA polymerase II promoter
			receptor biosynthetic process						epithelial tube branching involved in lung morphogenesis					transcription, DNA-templated
			receptor catabolic process						epithelial-mesenchymal cell signaling					transformed cell apoptotic process
			receptor clustering						epithelial-mesenchymal signaling involved in prostate gland development					transforming growth factor beta receptor signaling pathway
			receptor internalization						epithelium development					transmembrane transport
			receptor-mediated endocytosis						epoxygenase P450 pathway					transport
			regulation of actin cytoskeleton reorganization						ER overload response					triglyceride catabolic process
			regulation of androgen receptor signaling pathway						ER to Golgi vesicle-mediated transport					triglyceride metabolic process
			regulation of angiogenesis						ERAD pathway					tumor necrosis factor-mediated signaling pathway
			regulation of anion transport						ERBB signaling pathway					ubiquitin-dependent protein catabolic process
			regulation of apoptotic process						ERK1 and ERK2 cascade					ureteric bud development
			regulation of appetite						erythrocyte development					UV protection
			regulation of axon extension						erythrocyte differentiation					vascular endothelial growth factor receptor signaling pathway
			regulation of binding						erythrocyte homeostasis					vasculature development
			regulation of blood pressure						erythrocyte maturation					vasculogenesis
			regulation of blood vessel remodeling						erythrophore differentiation					vasodilation
			regulation of blood volume by renin-angiotensin						erythropoietin-mediated signaling pathway					vasodilation by acetylcholine involved in regulation of systemic arterial blood pressure
			regulation of bone remodeling						establishment of cell polarity					vesicle-mediated transport
			regulation of branching involved in mammary gland duct morphogenesis						establishment of chromatin silencing					viral life cycle
			regulation of branching involved in salivary gland morphogenesis						establishment of chromosome localization					viral process
			regulation of calcidiol 1-monooxygenase activity						establishment of endothelial barrier					visual perception
			regulation of calcium ion transport						establishment of endothelial blood-brain barrier					vitamin D receptor signaling pathway
			regulation of canonical Wnt signaling pathway						establishment of mitotic spindle localization					Wnt signaling pathway
			regulation of cartilage development						establishment of mitotic spindle orientation					wound healing
			regulation of catalytic activity						establishment of nucleus localization					xenobiotic metabolic process
			regulation of CD4-positive, CD25-positive, alpha-beta regulatory T cell differentiation						establishment of planar polarity
			regulation of cell adhesion						establishment of protein localization
			regulation of cell diameter						establishment of protein localization to mitochondrion
			regulation of cell growth						establishment of protein localization to plasma membrane
			regulation of cell migration						establishment of RNA localization
			regulation of cell proliferation						establishment of skin barrier
			regulation of cell shape						establishment or maintenance of apical/basal cell polarity
			regulation of cell size						establishment or maintenance of cell polarity
			regulation of cellular amino acid metabolic process						establishment or maintenance of microtubule cytoskeleton polarity
			regulation of chloride transport						establishment or maintenance of transmembrane electrochemical gradient
			regulation of circadian sleep/wake cycle, non-REM sleep						estrogen biosynthetic process
			regulation of corticosterone secretion						estrogen metabolic process
			regulation of cytokine production						estrous cycle
			regulation of DNA binding						eurydendroid cell differentiation
			regulation of endocannabinoid signaling pathway						excretion
			regulation of establishment of endothelial barrier						execution phase of apoptosis
			regulation of establishment of T cell polarity						exit from mitosis
			regulation of excretion						exocrine pancreas development
			regulation of fibril organization						exocytosis
			regulation of fibrinolysis						exogenous drug catabolic process
			regulation of gene expression						extracellular matrix disassembly
			regulation of gene expression, epigenetic						extracellular matrix organization
			regulation of glycogen metabolic process						extracellular negative regulation of signal transduction
			regulation of hemocyte proliferation						extrinsic apoptotic signaling pathway
			regulation of I-kappaB kinase/NF-kappaB signaling						extrinsic apoptotic signaling pathway in absence of ligand
			regulation of immunoglobulin secretion						extrinsic apoptotic signaling pathway via death domain receptors
			regulation of inflammatory response						eye development
			regulation of insulin secretion						eye photoreceptor cell differentiation
			regulation of insulin secretion involved in cellular response to glucose stimulus						eye-antennal disc morphogenesis
			regulation of interleukin-23 production						eyelid development in camera-type eye
			regulation of intracellular pH						face development
			regulation of mammary gland epithelial cell proliferation						face morphogenesis
			regulation of MAPK cascade						fasciculation of motor neuron axon
			regulation of metabolic process						fat cell differentiation
			regulation of mitochondrial membrane potential						fat pad development
			regulation of mitophagy						fatty acid beta-oxidation
			regulation of mRNA stability						fatty acid biosynthetic process
			regulation of neuron apoptotic process						fatty acid catabolic process
			regulation of NIK/NF-kappaB signaling						fatty acid homeostasis
			regulation of oligodendrocyte differentiation						fatty acid metabolic process
			regulation of osteoclast differentiation						Fc receptor signaling pathway
			regulation of oxidative stress-induced intrinsic apoptotic signaling pathway						Fc-epsilon receptor signaling pathway
			regulation of pH						Fc-gamma receptor signaling pathway involved in phagocytosis
			regulation of plasma membrane raft polarization						female gamete generation
			regulation of podosome assembly						female genitalia development
			regulation of proteasomal protein catabolic process						female genitalia morphogenesis
			regulation of protein import into nucleus						female germ-line cyst encapsulation
			regulation of protein kinase activity						female gonad development
			regulation of protein phosphorylation						female mating behavior
			regulation of protein secretion						female meiosis sister chromatid cohesion
			regulation of reactive oxygen species metabolic process						female pregnancy
			regulation of receptor clustering						fertilization
			regulation of regulatory T cell differentiation						fever generation
			regulation of sensory perception of pain						fibrinolysis
			regulation of signal transduction						fibroblast growth factor receptor signaling pathway
			regulation of sodium ion transport						fibroblast growth factor receptor signaling pathway involved in hemopoiesis
			regulation of sodium:proton antiporter activity						fibroblast growth factor receptor signaling pathway involved in mammary gland specification
			regulation of striated muscle tissue development						fibroblast growth factor receptor signaling pathway involved in negative regulation of apoptotic process in bone marrow
			regulation of synapse structure or activity						fibroblast growth factor receptor signaling pathway involved in orbitofrontal cortex development
			regulation of transcription from RNA polymerase II promoter						fibroblast growth factor receptor signaling pathway involved in positive regulation of cell proliferation in bone marrow
			regulation of transcription, DNA-templated						filopodium assembly
			regulation of transforming growth factor beta receptor signaling pathway						fin morphogenesis
			regulation of translation						fin regeneration
			regulation of tumor necrosis factor production						flavonoid metabolic process
			regulation of ubiquitin-protein ligase activity involved in mitotic cell cycle						focal adhesion assembly
			regulation of vascular endothelial growth factor production						folic acid metabolic process
			regulation of vascular endothelial growth factor receptor signaling pathway						folic acid-containing compound metabolic process
			regulation of ventricular cardiac muscle cell membrane repolarization						follicle-stimulating hormone secretion
			regulation of wound healing, spreading of epidermal cells						forebrain astrocyte development
			regulatory T cell differentiation						forebrain development
			release of cytochrome c from mitochondria						forebrain morphogenesis
			removal of superoxide radicals						forebrain neuron development
			renal absorption						forebrain neuron differentiation
			renal phosphate ion absorption						forebrain radial glial cell differentiation
			renal protein absorption						foregut morphogenesis
			renal sodium ion transport						forelimb morphogenesis
			renal water homeostasis						formation of anatomical boundary
			renin-angiotensin regulation of aldosterone production						free ubiquitin chain polymerization
			reproductive process						fructose 1,6-bisphosphate metabolic process
			respiratory electron transport chain						fructose metabolic process
			response to activity						fructose transport
			response to amino acid						fungiform papilla development
			response to ammonium ion						fungiform papilla formation
			response to antibiotic						G-protein coupled acetylcholine receptor signaling pathway
			response to arsenic-containing substance						G-protein coupled receptor signaling pathway
			response to ATP						G-protein coupled receptor signaling pathway coupled to cGMP nucleotide second messenger
			response to auditory stimulus						G-protein coupled receptor signaling pathway, coupled to cyclic nucleotide second messenger
			response to axon injury						G0 to G1 transition
			response to bacterium						G1 to G0 transition
			response to cadmium ion						G1/S transition of mitotic cell cycle
			response to caffeine						G2 DNA damage checkpoint
			response to calcium ion						G2/M transition of mitotic cell cycle
			response to cAMP						gall bladder development
			response to carbohydrate						gamete generation
			response to cesium ion						gamma-aminobutyric acid metabolic process
			response to cGMP						gamma-aminobutyric acid secretion, neurotransmission
			response to cholesterol						gamma-aminobutyric acid signaling pathway
			response to cold						gamma-delta T cell differentiation
			response to copper ion						ganglion development
			response to corticosteroid						gastrulation
			response to cycloheximide						gastrulation with mouth forming second
			response to cytokine						gene expression
			response to dexamethasone						gene silencing
			response to diuretic						gene silencing by miRNA
			response to drug						gene silencing by RNA
			response to electrical stimulus						generation of neurons
			response to endoplasmic reticulum stress						generation of precursor metabolites and energy
			response to estradiol						genitalia morphogenesis
			response to estrogen						germ cell development
			response to ethanol						germ cell migration
			response to exogenous dsRNA						germ-band shortening
			response to fatty acid						germ-line stem cell population maintenance
			response to fibroblast growth factor						germarium-derived egg chamber formation
			response to fluoride						gland development
			response to folic acid						gland morphogenesis
			response to gamma radiation						glandular epithelial cell development
			response to genistein						glial cell apoptotic process
			response to glucocorticoid						glial cell development
			response to glucose						glial cell differentiation
			response to gold nanoparticle						glial cell fate commitment
			response to gravity						glial cell fate determination
			response to growth hormone						glial cell migration
			response to heat						glial cell proliferation
			response to herbicide						glomerular basement membrane development
			response to hormone						glomerular capillary formation
			response to host immune response						glomerular mesangial cell development
			response to hydrogen peroxide						glomerular visceral epithelial cell apoptotic process
			response to hydroperoxide						glomerular visceral epithelial cell development
			response to hyperoxia						glomerular visceral epithelial cell differentiation
			response to hypoxia						glomerulus development
			response to immobilization stress						glomerulus morphogenesis
			response to inactivity						glomerulus vasculature development
			response to inorganic substance						glucagon secretion
			response to insulin						glucocorticoid biosynthetic process
			response to ionizing radiation						gluconeogenesis
			response to isolation stress						glucose 6-phosphate metabolic process
			response to L-ascorbic acid						glucose homeostasis
			response to laminar fluid shear stress						glucose import
			response to lead ion						glucose metabolic process
			response to light intensity						glucose transmembrane transport
			response to lipid hydroperoxide						glucose transport
			response to lipopolysaccharide						glutamate secretion, neurotransmission
			response to magnesium ion						glutamine metabolic process
			response to magnetism						glutathione derivative biosynthetic process
			response to manganese ion						glutathione metabolic process
			response to mechanical stimulus						glutathione transmembrane transport
			response to mercury ion						glycerol biosynthetic process
			response to metal ion						glycerophospholipid biosynthetic process
			response to methylmercury						glycine biosynthetic process
			response to molecule of bacterial origin						glycine biosynthetic process from serine
			response to morphine						glycine metabolic process
			response to muscle inactivity						glycogen biosynthetic process
			response to nicotine						glycogen cell differentiation involved in embryonic placenta development
			response to norepinephrine						glycogen metabolic process
			response to nutrient						glycolate metabolic process
			response to nutrient levels						glycolytic process
			response to organic cyclic compound						glycolytic process through fructose-6-phosphate
			response to organic substance						glycoprotein biosynthetic process
			response to organonitrogen compound						glycoprotein metabolic process
			response to oxidative stress						glycosaminoglycan catabolic process
			response to ozone						glycosaminoglycan metabolic process
			response to parathyroid hormone						glycoside metabolic process
			response to peptide						glycosphingolipid metabolic process
			response to peptide hormone						GMP catabolic process
			response to peptidoglycan						Golgi organization
			response to pH						Golgi to plasma membrane CFTR protein transport
			response to phenylpropanoid						Golgi to plasma membrane transport
			response to potassium ion						gonad development
			response to progesterone						granulocyte differentiation
			response to radiation						granzyme-mediated apoptotic signaling pathway
			response to reactive oxygen species						grooming behavior
			response to salt stress						growth
			response to selenium ion						growth hormone receptor signaling pathway
			response to silicon dioxide						growth involved in heart morphogenesis
			response to starvation						growth of a germarium-derived egg chamber
			response to statin						growth plate cartilage development
			response to steroid hormone						gurken signaling pathway
			response to stilbenoid						habenula development
			response to superoxide						hair cell differentiation
			response to symbiotic bacterium						hair cycle
			response to testosterone						hair cycle process
			response to thyroid hormone						hair follicle development
			response to toxic substance						hair follicle morphogenesis
			response to UV						hair follicle placode formation
			response to virus						haltere development
			response to vitamin A						Harderian gland development
			response to vitamin D						head involution
			response to vitamin E						head morphogenesis
			response to wounding						heart contraction
			response to xenobiotic stimulus						heart development
			response to yeast						heart jogging
			response to zinc ion						heart looping
			retina homeostasis						heart morphogenesis
			retina morphogenesis in camera-type eye						heart process
			retina vasculature morphogenesis in camera-type eye						heart trabecula formation
			retinal blood vessel morphogenesis						heart trabecula morphogenesis
			Rho protein signal transduction						heart valve development
			ribonucleotide metabolic process						hematopoietic progenitor cell differentiation
			RNA splicing						hematopoietic stem cell differentiation
			ruffle organization						hematopoietic stem cell migration
			salivary gland morphogenesis						hematopoietic stem cell proliferation
			sarcomere organization						heme catabolic process
			secretion						heme export
			sensory perception of sound						heme metabolic process
			sequestering of actin monomers						heme oxidation
			sequestering of triglyceride						heme transport
			signal transduction						hemoglobin biosynthetic process
			single fertilization						hemoglobin metabolic process
			skeletal muscle contraction						hemopoiesis
			skeletal muscle fiber development						hemostasis
			skeletal muscle tissue development						heparan sulfate proteoglycan catabolic process
			skeletal muscle tissue regeneration						hepatic duct development
			skeletal system development						hepatic immune response
			skeletal system morphogenesis						hepatoblast differentiation
			skin development						hepatocyte apoptotic process
			skin morphogenesis						hepatocyte differentiation
			SMAD protein complex assembly						hepatocyte proliferation
			SMAD protein import into nucleus						heterochromatin maintenance
			small GTPase mediated signal transduction						heterocycle metabolic process
			small molecule metabolic process						heterophilic cell-cell adhesion via plasma membrane cell adhesion molecules
			smooth muscle adaptation						heterotypic cell-cell adhesion
			social behavior						hexose transmembrane transport
			sodium ion homeostasis						hexose transport
			sodium ion import						hindbrain development
			sodium ion transport						hindbrain morphogenesis
			sodium-dependent phosphate transport						hippocampus development
			somatic stem cell population maintenance						histone acetylation
			somitogenesis						histone deacetylation
			steroid biosynthetic process						histone glutamine methylation
			steroid hormone mediated signaling pathway						histone H3 acetylation
			steroid metabolic process						histone H3 deacetylation
			sterol metabolic process						histone H3-K27 methylation
			stimulatory C-type lectin receptor signaling pathway						histone H3-K9 deacetylation
			striated muscle atrophy						histone H3-K9 methylation
			substrate adhesion-dependent cell spreading						histone H3-K9 modification
			superoxide anion generation						histone H4 acetylation
			superoxide metabolic process						histone methylation
			synaptic transmission						histone modification
			synaptic transmission, dopaminergic						histone mRNA catabolic process
			T cell activation						histone-serine phosphorylation
			T cell differentiation						homeostasis of number of cells
			T cell homeostasis						homeostasis of number of cells within a tissue
			T-helper 17 cell lineage commitment						homeostatic process
			temperature homeostasis						homocysteine metabolic process
			termination of RNA polymerase II transcription						homologous chromosome orientation involved in meiotic metaphase I plate congression
			tetrahydrofolate biosynthetic process						homologous recombination-dependent replication fork processing
			thrombin receptor signaling pathway						homophilic cell adhesion via plasma membrane adhesion molecules
			tissue regeneration						hormone biosynthetic process
			TNFSF11-mediated signaling pathway						hormone metabolic process
			tolerance induction to self antigen						hormone-mediated apoptotic signaling pathway
			toll-like receptor 3 signaling pathway						humoral immune response
			tooth eruption						humoral immune response mediated by circulating immunoglobulin
			tooth mineralization						hyaluronan biosynthetic process
			toxin transport						hyaluronan catabolic process
			transcription from RNA polymerase II promoter						hyaluronan metabolic process
			transcription initiation from RNA polymerase II promoter						hydrogen peroxide biosynthetic process
			transcription, DNA-templated						hydrogen peroxide catabolic process
			transformed cell apoptotic process						hydrogen peroxide metabolic process
			transforming growth factor beta receptor signaling pathway						hypermethylation of CpG island
			transmembrane transport						hyperosmotic salinity response
			transport						hypomethylation of CpG island
			tricarboxylic acid cycle						hypothalamus development
			tricarboxylic acid metabolic process						hypoxia-inducible factor-1alpha signaling pathway
			triglyceride catabolic process						I-kappaB kinase/NF-kappaB signaling
			triglyceride metabolic process						icosanoid biosynthetic process
			tumor necrosis factor-mediated signaling pathway						icosanoid metabolic process
			ubiquitin-dependent protein catabolic process						imaginal disc development
			urate biosynthetic process						imaginal disc eversion
			ureteric bud development						imaginal disc fusion, thorax closure
			UV protection						imaginal disc pattern formation
			vascular endothelial growth factor receptor signaling pathway						imaginal disc-derived wing morphogenesis
			vasculature development						imaginal disc-derived wing vein morphogenesis
			vasculogenesis						imaginal disc-derived wing vein specification
			vasodilation						immature B cell differentiation
			vasodilation by acetylcholine involved in regulation of systemic arterial blood pressure						immortalization of host cell by virus
			vesicle docking involved in exocytosis						immune response
			vesicle-mediated transport						immune response-regulating cell surface receptor signaling pathway
			viral life cycle						immune system development
			viral process						immune system process
			visual perception						immunoglobulin mediated immune response
			vitamin D receptor signaling pathway						in utero embryonic development
			water transport						inactivation of MAPK activity
			Wnt signaling pathway						inactivation of MAPKK activity
			Wnt signaling pathway involved in dorsal/ventral axis specification						inactivation of X chromosome by DNA methylation
			Wnt signaling pathway, calcium modulating pathway						induction by virus of host apoptotic process
			wound healing						induction of positive chemotaxis
			xenobiotic metabolic process						inflammatory cell apoptotic process
									inflammatory response
									inflammatory response to antigenic stimulus
									innate immune response
									innate immune response in mucosa
									inner cell mass cell proliferation
									inner ear development
									inner ear morphogenesis
									inner ear receptor cell development
									inner ear receptor cell differentiation
									inner ear receptor cell differentiation involved in inner ear sensory epithelium regeneration
									inner mitochondrial membrane organization
									inositol phosphate dephosphorylation
									inositol phosphate metabolic process
									insecticide metabolic process
									instar larval development
									insulin receptor signaling pathway
									insulin receptor signaling pathway via phosphatidylinositol 3-kinase
									insulin secretion
									insulin secretion involved in cellular response to glucose stimulus
									insulin-like growth factor receptor signaling pathway
									integrin activation
									integrin-mediated signaling pathway
									interaction with host
									interaction with symbiont
									interferon-gamma-mediated signaling pathway
									interferon-tau production
									interkinetic nuclear migration
									interleukin-1 beta production
									interleukin-4 secretion
									interleukin-6-mediated signaling pathway
									intermediate filament cytoskeleton organization
									intermediate filament organization
									intermediate filament-based process
									intermediate mesodermal cell differentiation
									intestinal absorption
									intestinal cholesterol absorption
									intestinal epithelial cell development
									intestinal epithelial cell differentiation
									intestinal epithelial cell maturation
									intestinal epithelial structure maintenance
									intracellular copper ion transport
									intracellular distribution of mitochondria
									intracellular estrogen receptor signaling pathway
									intracellular protein transmembrane transport
									intracellular protein transport
									intracellular receptor signaling pathway
									intracellular signal transduction
									intracellular steroid hormone receptor signaling pathway
									intracellular transport
									intrahepatic bile duct development
									intramembranous ossification
									intrinsic apoptotic signaling pathway
									intrinsic apoptotic signaling pathway by p53 class mediator
									intrinsic apoptotic signaling pathway in response to DNA damage
									intrinsic apoptotic signaling pathway in response to DNA damage by p53 class mediator
									intrinsic apoptotic signaling pathway in response to endoplasmic reticulum stress
									intrinsic apoptotic signaling pathway in response to hypoxia
									intrinsic apoptotic signaling pathway in response to oxidative stress
									iodide transport
									ion transmembrane transport
									ion transport
									iridophore differentiation
									iron ion homeostasis
									iron ion import
									isoleucine metabolic process
									isopeptide cross-linking via N6-(L-isoglutamyl)-L-lysine
									isoquinoline alkaloid metabolic process
									isotype switching
									JAK-STAT cascade
									JAK-STAT cascade involved in growth hormone signaling pathway
									JNK cascade
									keratinocyte development
									keratinocyte differentiation
									keratinocyte proliferation
									kidney development
									kidney morphogenesis
									kinetochore assembly
									Kit signaling pathway
									Kupffer's vesicle development
									kynurenic acid biosynthetic process
									L-ascorbic acid metabolic process
									L-serine biosynthetic process
									L-serine catabolic process
									L-serine metabolic process
									labyrinthine layer blood vessel development
									labyrinthine layer morphogenesis
									lacrimal gland development
									lactate biosynthetic process from pyruvate
									lactate metabolic process
									lactation
									lactose biosynthetic process
									lamellipodium assembly
									larval development
									larval lymph gland hemopoiesis
									larval midgut histolysis
									larval salivary gland morphogenesis
									late endosome to lysosome transport
									lateral inhibition
									lateral sprouting from an epithelium
									lateral sprouting involved in mammary gland duct morphogenesis
									layer formation in cerebral cortex
									leading edge cell differentiation
									learning
									learning or memory
									left/right axis specification
									left/right pattern formation
									leg disc proximal/distal pattern formation
									lens development in camera-type eye
									lens fiber cell apoptotic process
									lens fiber cell development
									lens induction in camera-type eye
									lens morphogenesis in camera-type eye
									leptin-mediated signaling pathway
									leukocyte cell-cell adhesion
									leukocyte chemotaxis
									leukocyte homeostasis
									leukocyte migration
									leukocyte tethering or rolling
									leukotriene metabolic process
									Leydig cell differentiation
									limb bud formation
									limb development
									limb morphogenesis
									limbic system development
									lipid biosynthetic process
									lipid catabolic process
									lipid metabolic process
									lipid storage
									lipopolysaccharide-mediated signaling pathway
									lipoprotein catabolic process
									lipoxygenase pathway
									liver development
									liver morphogenesis
									liver regeneration
									locomotion
									locomotor rhythm
									locomotory behavior
									locus ceruleus development
									long term synaptic depression
									long-chain fatty acid metabolic process
									long-chain fatty-acyl-CoA biosynthetic process
									long-term synaptic potentiation
									loop of Henle development
									low-density lipoprotein particle clearance
									lung alveolus development
									lung cell differentiation
									lung development
									lung epithelial cell differentiation
									lung epithelium development
									lung goblet cell differentiation
									lung induction
									lung lobe development
									lung lobe morphogenesis
									lung morphogenesis
									lung proximal/distal axis specification
									lung saccule development
									lung vasculature development
									lung-associated mesenchyme development
									luteinization
									luteinizing hormone secretion
									luteolysis
									lymph vessel development
									lymphangiogenesis
									lymphatic endothelial cell differentiation
									lymphocyte differentiation
									lymphocyte homeostasis
									lymphocyte migration into lymphoid organs
									lymphoid progenitor cell differentiation
									macroautophagy
									macrophage activation
									macrophage chemotaxis
									macrophage colony-stimulating factor signaling pathway
									macrophage differentiation
									macrophage migration inhibitory factor signaling pathway
									magnesium ion homeostasis
									maintenance of apical/basal cell polarity
									maintenance of blood-brain barrier
									maintenance of cell number
									maintenance of chromatin silencing
									maintenance of DNA methylation
									maintenance of DNA repeat elements
									maintenance of epithelial integrity, open tracheal system
									maintenance of mitotic sister chromatid cohesion
									maintenance of protein location in cell
									maintenance of protein location in mitochondrion
									male courtship behavior
									male genitalia development
									male genitalia morphogenesis
									male germ cell proliferation
									male germ-line cyst encapsulation
									male gonad development
									male mating behavior
									male meiosis I
									male sex determination
									male sex differentiation
									male somatic sex determination
									Malpighian tubule morphogenesis
									mammary duct terminal end bud growth
									mammary gland alveolus development
									mammary gland branching involved in pregnancy
									mammary gland branching involved in thelarche
									mammary gland bud elongation
									mammary gland bud formation
									mammary gland development
									mammary gland duct morphogenesis
									mammary gland epithelial cell differentiation
									mammary gland epithelial cell proliferation
									mammary gland epithelium development
									mammary gland fat development
									mammary gland formation
									mammary gland involution
									mammary gland specification
									mammary placode formation
									MAPK cascade
									marginal zone B cell differentiation
									mast cell activation
									mast cell chemotaxis
									mast cell cytokine production
									mast cell degranulation
									mast cell differentiation
									mast cell proliferation
									maternal behavior
									maternal determination of dorsal/ventral axis, ovarian follicular epithelium, soma encoded
									maternal placenta development
									maternal process involved in female pregnancy
									maternal process involved in parturition
									mature ribosome assembly
									medulla oblongata development
									megakaryocyte development
									meiosis I
									meiotic cell cycle
									meiotic mismatch repair
									meiotic nuclear division
									meiotic recombination checkpoint
									meiotic spindle organization
									meiotic telomere clustering
									melanin metabolic process
									melanocyte adhesion
									melanocyte differentiation
									melanocyte migration
									melanotic encapsulation of foreign target
									melatonin metabolic process
									membrane depolarization
									membrane lipid catabolic process
									membrane organization
									membrane protein ectodomain proteolysis
									membrane protein intracellular domain proteolysis
									membrane raft polarization
									membranous septum morphogenesis
									memory
									menstrual cycle phase
									mesenchymal cell development
									mesenchymal cell differentiation
									mesenchymal cell differentiation involved in kidney development
									mesenchymal cell differentiation involved in lung development
									mesenchymal cell differentiation involved in renal system development
									mesenchymal cell proliferation
									mesenchymal cell proliferation involved in lung development
									mesenchymal cell proliferation involved in ureter development
									mesenchymal cell proliferation involved in ureteric bud development
									mesenchymal to epithelial transition
									mesenchymal to epithelial transition involved in metanephros morphogenesis
									mesenchymal-epithelial cell signaling involved in lung development
									mesenchyme development
									mesenchyme morphogenesis
									mesoderm development
									mesoderm formation
									mesoderm morphogenesis
									mesodermal cell differentiation
									mesodermal cell fate determination
									mesonephros development
									metabolic process
									metal ion transport
									metamorphosis
									metanephric collecting duct development
									metanephric epithelium development
									metanephric mesenchyme development
									metanephric mesenchyme morphogenesis
									metanephric nephron tubule morphogenesis
									metanephric S-shaped body morphogenesis
									metanephros development
									metanephros morphogenesis
									metaphase plate congression
									methionine biosynthetic process
									methionine metabolic process
									methylation
									methylation-dependent chromatin silencing
									methylglyoxal biosynthetic process
									microglial cell activation
									microspike assembly
									microtubule cytoskeleton organization
									microtubule depolymerization
									microtubule polymerization
									microtubule-based process
									midbrain development
									midbrain-hindbrain boundary development
									midbrain-hindbrain boundary morphogenesis
									middle ear morphogenesis
									midgut development
									mineralocorticoid receptor signaling pathway
									mismatch repair
									mitochondrial depolarization
									mitochondrial DNA metabolic process
									mitochondrial DNA repair
									mitochondrial electron transport, NADH to ubiquinone
									mitochondrial fission
									mitochondrial fragmentation involved in apoptotic process
									mitochondrial fusion
									mitochondrial translation
									mitochondrial translational elongation
									mitochondrial translational initiation
									mitochondrial translational termination
									mitochondrial transport
									mitochondrion localization
									mitochondrion morphogenesis
									mitochondrion organization
									mitophagy
									mitophagy in response to mitochondrial depolarization
									mitotic cell cycle
									mitotic cell cycle arrest
									mitotic cell cycle checkpoint
									mitotic centrosome separation
									mitotic cytokinesis
									mitotic G1 DNA damage checkpoint
									mitotic nuclear division
									mitotic recombination
									mitotic spindle assembly
									mitotic spindle assembly checkpoint
									mitotic spindle elongation
									mitotic spindle organization
									mitral valve formation
									mitral valve morphogenesis
									Mo-molybdopterin cofactor biosynthetic process
									modulation by symbiont of host I-kappaB kinase/NF-kappaB cascade
									modulation of synaptic transmission
									molting cycle, chitin-based cuticle
									molybdopterin cofactor metabolic process
									monocyte activation
									monocyte aggregation
									monocyte chemotaxis
									monocyte differentiation
									monoterpenoid metabolic process
									morphogenesis of a branching structure
									morphogenesis of an epithelial fold
									morphogenesis of an epithelial sheet
									morphogenesis of an epithelium
									morphogenesis of embryonic epithelium
									morphogenesis of follicular epithelium
									motogenic signaling involved in postnatal olfactory bulb interneuron migration
									motor neuron axon guidance
									movement of cell or subcellular component
									mRNA export from nucleus
									mRNA polyadenylation
									mRNA processing
									mRNA splicing, via spliceosome
									mRNA stabilization
									mRNA transcription from RNA polymerase II promoter
									mRNA transport
									mucus secretion
									multi-ciliated epithelial cell differentiation
									multicellular organism growth
									multicellular organismal development
									multicellular organismal reproductive process
									multicellular organismal response to stress
									muscle attachment
									muscle cell cellular homeostasis
									muscle cell differentiation
									muscle cell fate commitment
									muscle cell fate specification
									muscle contraction
									muscle filament sliding
									muscle hypertrophy
									muscle organ development
									muscular septum morphogenesis
									mycotoxin metabolic process
									MyD88-dependent toll-like receptor signaling pathway
									MyD88-independent toll-like receptor signaling pathway
									myelin maintenance
									myelination
									myelination of anterior lateral line nerve axons
									myelination of posterior lateral line nerve axons
									myeloid cell homeostasis
									myeloid dendritic cell differentiation
									myeloid leukocyte differentiation
									myeloid progenitor cell differentiation
									myoblast differentiation
									myoblast differentiation involved in skeletal muscle regeneration
									myoblast fusion
									myoblast proliferation
									myofibril assembly
									myotube cell development
									myotube differentiation
									NAD metabolic process
									natural killer cell activation
									natural killer cell differentiation
									natural killer cell mediated cytotoxicity
									necroptotic process
									necroptotic signaling pathway
									negative chemotaxis
									negative regulation by host of viral genome replication
									negative regulation by host of viral transcription
									negative regulation of actin filament bundle assembly
									negative regulation of action potential
									negative regulation of activated T cell proliferation
									negative regulation of activin receptor signaling pathway
									negative regulation of acute inflammatory response
									negative regulation of adenylate cyclase activity
									negative regulation of adiponectin secretion
									negative regulation of aldosterone biosynthetic process
									negative regulation of alkaline phosphatase activity
									negative regulation of amacrine cell differentiation
									negative regulation of androgen receptor activity
									negative regulation of androgen receptor signaling pathway
									negative regulation of angiogenesis
									negative regulation of anoikis
									negative regulation of antigen processing and presentation of peptide or polysaccharide antigen via MHC class II
									negative regulation of apoptotic process
									negative regulation of apoptotic signaling pathway
									negative regulation of appetite
									negative regulation of auditory receptor cell differentiation
									negative regulation of autophagy
									negative regulation of axon extension
									negative regulation of axon regeneration
									negative regulation of axonogenesis
									negative regulation of B cell differentiation
									negative regulation of B cell proliferation
									negative regulation of behavior
									negative regulation of bicellular tight junction assembly
									negative regulation of binding
									negative regulation of biosynthetic process
									negative regulation of blood pressure
									negative regulation of blood vessel endothelial cell migration
									negative regulation of blood vessel endothelial cell proliferation involved in sprouting angiogenesis
									negative regulation of BMP signaling pathway
									negative regulation of bone mineralization
									negative regulation of bone remodeling
									negative regulation of bone resorption
									negative regulation of branch elongation involved in ureteric bud branching by BMP signaling pathway
									negative regulation of branching involved in lung morphogenesis
									negative regulation of branching involved in ureteric bud morphogenesis
									negative regulation of branching morphogenesis of a nerve
									negative regulation of calcium ion import
									negative regulation of calcium ion transport
									negative regulation of calcium ion transport into cytosol
									negative regulation of calcium ion-dependent exocytosis
									negative regulation of calcium-independent cell-cell adhesion
									negative regulation of cAMP biosynthetic process
									negative regulation of cAMP-dependent protein kinase activity
									negative regulation of cAMP-mediated signaling
									negative regulation of canonical Wnt signaling pathway
									negative regulation of canonical Wnt signaling pathway involved in cardiac muscle cell fate commitment
									negative regulation of canonical Wnt signaling pathway involved in controlling type B pancreatic cell proliferation
									negative regulation of canonical Wnt signaling pathway involved in neural plate anterior/posterior pattern formation
									negative regulation of cardiac muscle cell apoptotic process
									negative regulation of cardiac muscle cell differentiation
									negative regulation of cardiac muscle hypertrophy
									negative regulation of cardiac muscle tissue development
									negative regulation of cardiac vascular smooth muscle cell differentiation
									negative regulation of cartilage development
									negative regulation of catalytic activity
									negative regulation of catenin import into nucleus
									negative regulation of cation channel activity
									negative regulation of cell adhesion
									negative regulation of cell adhesion involved in substrate-bound cell migration
									negative regulation of cell adhesion mediated by integrin
									negative regulation of cell aging
									negative regulation of cell cycle
									negative regulation of cell cycle arrest
									negative regulation of cell death
									negative regulation of cell differentiation
									negative regulation of cell differentiation involved in embryonic placenta development
									negative regulation of cell division
									negative regulation of cell growth
									negative regulation of cell migration
									negative regulation of cell migration involved in sprouting angiogenesis
									negative regulation of cell motility
									negative regulation of cell proliferation
									negative regulation of cell proliferation involved in contact inhibition
									negative regulation of cell proliferation involved in heart morphogenesis
									negative regulation of cell size
									negative regulation of cell-cell adhesion
									negative regulation of cell-cell adhesion by negative regulation of transcription from RNA polymerase II promoter
									negative regulation of cell-matrix adhesion
									negative regulation of cell-substrate adhesion
									negative regulation of cellular component movement
									negative regulation of cellular organofluorine metabolic process
									negative regulation of cellular pH reduction
									negative regulation of cellular protein metabolic process
									negative regulation of cellular response to testosterone stimulus
									negative regulation of cellular senescence
									negative regulation of centriole replication
									negative regulation of cGMP-mediated signaling
									negative regulation of chemokine biosynthetic process
									negative regulation of cholangiocyte apoptotic process
									negative regulation of cholesterol efflux
									negative regulation of chondrocyte differentiation
									negative regulation of chondrocyte hypertrophy
									negative regulation of chondrocyte proliferation
									negative regulation of chronic inflammatory response
									negative regulation of collagen biosynthetic process
									negative regulation of collateral sprouting of intact axon in response to injury
									negative regulation of compound eye retinal cell programmed cell death
									negative regulation of cortisol biosynthetic process
									negative regulation of CREB transcription factor activity
									negative regulation of cyclin-dependent protein kinase activity
									negative regulation of cyclin-dependent protein serine/threonine kinase activity
									negative regulation of cyclin-dependent protein serine/threonine kinase activity involved in G1/S transition of mitotic cell cycle
									negative regulation of cyclin-dependent protein serine/threonine kinase by cyclin degradation
									negative regulation of cysteine-type endopeptidase activity
									negative regulation of cysteine-type endopeptidase activity involved in apoptotic process
									negative regulation of cysteine-type endopeptidase activity involved in apoptotic signaling pathway
									negative regulation of cytokine biosynthetic process
									negative regulation of cytokine secretion
									negative regulation of cytokine secretion involved in immune response
									negative regulation of cytokine-mediated signaling pathway
									negative regulation of cytolysis
									negative regulation of defense response to virus
									negative regulation of dendrite morphogenesis
									negative regulation of dendritic cell antigen processing and presentation
									negative regulation of dendritic spine morphogenesis
									negative regulation of dermatome development
									negative regulation of determination of dorsal identity
									negative regulation of DNA binding
									negative regulation of DNA biosynthetic process
									negative regulation of DNA damage response, signal transduction by p53 class mediator
									negative regulation of DNA metabolic process
									negative regulation of DNA recombination
									negative regulation of DNA replication
									negative regulation of dopamine metabolic process
									negative regulation of embryonic camera-type eye development
									negative regulation of embryonic pattern specification
									negative regulation of endodermal cell fate specification
									negative regulation of endopeptidase activity
									negative regulation of endoplasmic reticulum calcium ion concentration
									negative regulation of endoplasmic reticulum stress-induced intrinsic apoptotic signaling pathway
									negative regulation of endoplasmic reticulum stress-induced neuron intrinsic apoptotic signaling pathway
									negative regulation of endothelial cell apoptotic process
									negative regulation of endothelial cell chemotaxis
									negative regulation of endothelial cell differentiation
									negative regulation of endothelial cell migration
									negative regulation of endothelial cell proliferation
									negative regulation of epidermal cell differentiation
									negative regulation of epidermal growth factor receptor signaling pathway
									negative regulation of epinephrine secretion
									negative regulation of epithelial cell differentiation
									negative regulation of epithelial cell migration
									negative regulation of epithelial cell proliferation
									negative regulation of epithelial cell proliferation involved in prostate gland development
									negative regulation of epithelial to mesenchymal transition
									negative regulation of ERK1 and ERK2 cascade
									negative regulation of erythrocyte differentiation
									negative regulation of excitatory postsynaptic potential
									negative regulation of extrinsic apoptotic signaling pathway
									negative regulation of extrinsic apoptotic signaling pathway in absence of ligand
									negative regulation of extrinsic apoptotic signaling pathway via death domain receptors
									negative regulation of fat cell differentiation
									negative regulation of fat cell proliferation
									negative regulation of fatty acid beta-oxidation
									negative regulation of fatty acid biosynthetic process
									negative regulation of fatty acid oxidation
									negative regulation of feeding behavior
									negative regulation of female gonad development
									negative regulation of fibrinolysis
									negative regulation of fibroblast apoptotic process
									negative regulation of fibroblast growth factor receptor signaling pathway
									negative regulation of fibroblast proliferation
									negative regulation of focal adhesion assembly
									negative regulation of follicle-stimulating hormone secretion
									negative regulation of forebrain neuron differentiation
									negative regulation of G-protein coupled receptor protein signaling pathway
									negative regulation of G1/S transition of mitotic cell cycle
									negative regulation of gene expression
									negative regulation of gene expression, epigenetic
									negative regulation of glial cell apoptotic process
									negative regulation of glial cell proliferation
									negative regulation of glomerular mesangial cell proliferation
									negative regulation of glomerulus development
									negative regulation of glucagon secretion
									negative regulation of glucocorticoid receptor signaling pathway
									negative regulation of glucokinase activity
									negative regulation of gluconeogenesis
									negative regulation of glucose catabolic process to lactate via pyruvate
									negative regulation of glucose import
									negative regulation of glucose transport
									negative regulation of glutamate secretion
									negative regulation of glutamine transport
									negative regulation of glycolytic process
									negative regulation of growth
									negative regulation of growth hormone secretion
									negative regulation of growth of symbiont in host
									negative regulation of growth of symbiont involved in interaction with host
									negative regulation of GTPase activity
									negative regulation of heat generation
									negative regulation of helicase activity
									negative regulation of hepatocyte apoptotic process
									negative regulation of histone acetylation
									negative regulation of histone deacetylation
									negative regulation of histone H3-K14 acetylation
									negative regulation of histone H3-K4 methylation
									negative regulation of histone H3-K9 methylation
									negative regulation of histone H4-K16 acetylation
									negative regulation of horizontal cell localization
									negative regulation of hormone secretion
									negative regulation of hydrogen peroxide biosynthetic process
									negative regulation of hydrogen peroxide catabolic process
									negative regulation of hydrogen peroxide metabolic process
									negative regulation of hydrogen peroxide-induced cell death
									negative regulation of hydrolase activity
									negative regulation of I-kappaB kinase/NF-kappaB signaling
									negative regulation of immature T cell proliferation in thymus
									negative regulation of immune response
									negative regulation of inclusion body assembly
									negative regulation of inflammatory response
									negative regulation of inflammatory response to antigenic stimulus
									negative regulation of inner ear receptor cell differentiation
									negative regulation of insulin receptor signaling pathway
									negative regulation of insulin secretion
									negative regulation of insulin-like growth factor receptor signaling pathway
									negative regulation of integrin biosynthetic process
									negative regulation of interferon-gamma biosynthetic process
									negative regulation of interferon-gamma production
									negative regulation of interleukin-1 beta production
									negative regulation of interleukin-10 production
									negative regulation of interleukin-12 production
									negative regulation of interleukin-17 production
									negative regulation of interleukin-2 biosynthetic process
									negative regulation of interleukin-2 production
									negative regulation of interleukin-4 production
									negative regulation of interleukin-5 production
									negative regulation of interleukin-6 production
									negative regulation of intracellular estrogen receptor signaling pathway
									negative regulation of intrinsic apoptotic signaling pathway
									negative regulation of intrinsic apoptotic signaling pathway in response to DNA damage
									negative regulation of intrinsic apoptotic signaling pathway in response to DNA damage by p53 class mediator
									negative regulation of isotype switching to IgE isotypes
									negative regulation of JAK-STAT cascade
									negative regulation of JNK cascade
									negative regulation of JUN kinase activity
									negative regulation of keratinocyte proliferation
									negative regulation of kinase activity
									negative regulation of L-glutamate transport
									negative regulation of lactation
									negative regulation of lamellipodium assembly
									negative regulation of leukocyte activation
									negative regulation of leukocyte apoptotic process
									negative regulation of leukocyte cell-cell adhesion
									negative regulation of leukocyte migration
									negative regulation of leukocyte proliferation
									negative regulation of leukocyte tethering or rolling
									negative regulation of lipid biosynthetic process
									negative regulation of lipid catabolic process
									negative regulation of lipid metabolic process
									negative regulation of lipid storage
									negative regulation of lipoprotein lipase activity
									negative regulation of locomotion involved in locomotory behavior
									negative regulation of lymphocyte proliferation
									negative regulation of macromitophagy
									negative regulation of macrophage chemotaxis
									negative regulation of macrophage derived foam cell differentiation
									negative regulation of mammary gland epithelial cell proliferation
									negative regulation of MAP kinase activity
									negative regulation of MAPK cascade
									negative regulation of mast cell activation
									negative regulation of mast cell apoptotic process
									negative regulation of mast cell cytokine production
									negative regulation of mast cell degranulation
									negative regulation of mature B cell apoptotic process
									negative regulation of MDA-5 signaling pathway
									negative regulation of meiotic cell cycle
									negative regulation of mesenchymal cell apoptotic process
									negative regulation of mesenchymal cell apoptotic process involved in metanephros development
									negative regulation of mesenchymal cell proliferation involved in ureter development
									negative regulation of mesodermal cell fate specification
									negative regulation of metabolic process
									negative regulation of metanephric comma-shaped body morphogenesis
									negative regulation of metanephric glomerular mesangial cell proliferation
									negative regulation of metanephric S-shaped body morphogenesis
									negative regulation of microtubule polymerization
									negative regulation of mitochondrial depolarization
									negative regulation of mitochondrial fusion
									negative regulation of mitochondrial outer membrane permeabilization involved in apoptotic signaling pathway
									negative regulation of mitotic cell cycle
									negative regulation of mitotic cell cycle, embryonic
									negative regulation of mitotic nuclear division
									negative regulation of monocyte chemotactic protein-1 production
									negative regulation of motor neuron apoptotic process
									negative regulation of mRNA 3'-end processing
									negative regulation of mRNA polyadenylation
									negative regulation of mRNA processing
									negative regulation of mRNA splicing, via spliceosome
									negative regulation of multicellular organism growth
									negative regulation of multicellular organismal metabolic process
									negative regulation of muscle cell apoptotic process
									negative regulation of muscle hyperplasia
									negative regulation of muscle organ development
									negative regulation of muscle tissue development
									negative regulation of myelination
									negative regulation of myeloid cell apoptotic process
									negative regulation of myeloid cell differentiation
									negative regulation of myoblast differentiation
									negative regulation of myosin-light-chain-phosphatase activity
									negative regulation of myotube differentiation
									negative regulation of necroptotic process
									negative regulation of necrotic cell death
									negative regulation of neural precursor cell proliferation
									negative regulation of neuroblast proliferation
									negative regulation of neurogenesis
									negative regulation of neuromuscular synaptic transmission
									negative regulation of neuron apoptotic process
									negative regulation of neuron death
									negative regulation of neuron differentiation
									negative regulation of neuron maturation
									negative regulation of neuron migration
									negative regulation of neuron projection development
									negative regulation of neutrophil aggregation
									negative regulation of NF-kappaB transcription factor activity
									negative regulation of NIK/NF-kappaB signaling
									negative regulation of nitric oxide biosynthetic process
									negative regulation of nitric oxide mediated signal transduction
									negative regulation of nitric-oxide synthase activity
									negative regulation of nitric-oxide synthase biosynthetic process
									negative regulation of nodal signaling pathway
									negative regulation of norepinephrine secretion
									negative regulation of Notch signaling pathway
									negative regulation of nuclear-transcribed mRNA catabolic process, nonsense-mediated decay
									negative regulation of nucleotide metabolic process
									negative regulation of oligodendrocyte differentiation
									negative regulation of oocyte development
									negative regulation of oocyte maturation
									negative regulation of organ growth
									negative regulation of ossification
									negative regulation of osteoblast differentiation
									negative regulation of osteoblast proliferation
									negative regulation of osteoclast differentiation
									negative regulation of oxidative stress-induced cell death
									negative regulation of oxidative stress-induced intrinsic apoptotic signaling pathway
									negative regulation of oxidative stress-induced neuron death
									negative regulation of oxidative stress-induced neuron intrinsic apoptotic signaling pathway
									negative regulation of oxidoreductase activity
									negative regulation of pancreatic A cell differentiation
									negative regulation of pathway-restricted SMAD protein phosphorylation
									negative regulation of peptidase activity
									negative regulation of peptide hormone secretion
									negative regulation of peptide secretion
									negative regulation of peptidyl-lysine acetylation
									negative regulation of peptidyl-serine phosphorylation
									negative regulation of peptidyl-tyrosine autophosphorylation
									negative regulation of peptidyl-tyrosine phosphorylation
									negative regulation of peroxidase activity
									negative regulation of phagocytosis
									negative regulation of phosphatidylinositol 3-kinase signaling
									negative regulation of phosphatidylinositol biosynthetic process
									negative regulation of phospholipase activity
									negative regulation of phospholipase C activity
									negative regulation of phosphorylation
									negative regulation of photoreceptor cell differentiation
									negative regulation of pinocytosis
									negative regulation of planar cell polarity pathway involved in axis elongation
									negative regulation of plasma membrane long-chain fatty acid transport
									negative regulation of plasminogen activation
									negative regulation of platelet activation
									negative regulation of potassium ion transmembrane transport
									negative regulation of potassium ion transport
									negative regulation of primary amine oxidase activity
									negative regulation of pro-B cell differentiation
									negative regulation of production of siRNA involved in RNA interference
									negative regulation of programmed cell death
									negative regulation of prostaglandin biosynthetic process
									negative regulation of prostatic bud formation
[truncated: 2,087 more rows]

## Sheet: thalidomide
Primary disease for thalidomide	DiseaseID	No. direct genes	No. inferred GO-BP terms			Re-purposed disease for thalidomide	DiseaseID	No. direct genes	No. inferred GO-BP terms
Leprosy	D007918	12	268			Multiple Myeloma	D009101	31	785
Leprosy, Multibacillary	D056006	0	0			Leukemia, Plasma Cell	D007952	0	0
Leprosy, Lepromatous	D015440	0	0			Sub-total		31	785
Leprosy, Paucibacillary	D056005	0	0			Total unique		31	785
Leprosy, Borderline	D015439	0	0
Leprosy, Tuberculoid	D015441	0	0
Sub-total		12	268
Total unique		12	268
		12 unique genes	268 unique GO-BP					31 unique genes	785 unique GO-BP
		BATF3	activation of NF-kappaB-inducing kinase activity					BCL2	actin filament organization
		CCDC88B	activation of protein kinase activity					BCL2L1	activation of cysteine-type endopeptidase activity involved in apoptotic process
		IL23R	adult locomotory behavior					BNIP3	activation of MAPKK activity
		LPRS	aggresome assembly					BTG1	acute-phase response
		LPRS6	antigen processing and presentation					CBX7	adaptive immune response
		LTA	antigen processing and presentation of peptide antigen					CCL2	adenylate cyclase-activating G-protein coupled receptor signaling pathway
		PACRG	apoptotic process					CCND1	age-dependent response to oxidative stress
		PARK2	autophagy					CD86	age-dependent response to reactive oxygen species
		RAB32	cadmium ion transmembrane transport					CDKN2A	aging
		SLC11A1	cell differentiation					CSF2	alveolar secondary septum development
		TLR1	cell proliferation					CSF3	angiogenesis
		TLR2	cell surface pattern recognition receptor signaling pathway					EPHX1	antibacterial humoral response
			cell-cell signaling					FGFR3	antigen processing and presentation of endogenous peptide antigen via MHC class I
			cellular cadmium ion homeostasis					GSTT1	antigen processing and presentation of endogenous peptide antigen via MHC class I via ER pathway, TAP-independent
			cellular iron ion homeostasis					HLA-A	antigen processing and presentation of exogenous peptide antigen via MHC class I
			cellular process					HSPB1	antigen processing and presentation of exogenous peptide antigen via MHC class I, TAP-dependent
			cellular protein catabolic process					IFNA2	antigen processing and presentation of exogenous peptide antigen via MHC class I, TAP-independent
			cellular protein modification process					IL6	antigen processing and presentation of peptide antigen via MHC class I
			cellular response to bacterial lipopeptide					IRF4	apoptotic mitochondrial changes
			cellular response to diacyl bacterial lipopeptide					LIG4	apoptotic process
			cellular response to dopamine					MCL1	apoptotic process in bone marrow
			cellular response to lipoteichoic acid					MUC1	aromatic compound catabolic process
			cellular response to manganese ion					NQO1	astrocyte cell migration
			cellular response to peptidoglycan					PARP1	autophagic cell death
			cellular response to toxic substance					PRAME	axon guidance
			cellular response to triacyl bacterial lipopeptide					PSORS1C2	axon regeneration
			cellular response to unfolded protein					PTHLH	axonogenesis
			central nervous system development					SOD2	axonogenesis involved in innervation
			central nervous system myelin formation					SPARC	B cell activation
			chloramphenicol transport					TNFRSF13B	B cell differentiation
			cytokine secretion involved in immune response					ULK4	B cell homeostasis
			cytokine-mediated signaling pathway						B cell lineage commitment
			defense response						B cell proliferation
			defense response to bacterium						B cell receptor signaling pathway
			defense response to Gram-negative bacterium						barbed-end actin filament capping
			defense response to Gram-positive bacterium						base-excision repair
			defense response to protozoan						behavioral fear response
			dendritic cell differentiation						behavioral response to cocaine
			detection of diacyl bacterial lipopeptide						blood coagulation
			detection of triacyl bacterial lipopeptide						bone development
			divalent metal ion export						bone maturation
			dopamine metabolic process						bone mineralization
			dopamine uptake involved in synaptic transmission						bone morphogenesis
			endosome to melanosome transport						bone remodeling
			ERAD pathway						brain development
			free ubiquitin chain polymerization						branching involved in salivary gland morphogenesis
			humoral immune response						branching involved in ureteric bud morphogenesis
			I-kappaB phosphorylation						brown fat cell differentiation
			immune response						camera-type eye morphogenesis
			immune system process						cAMP metabolic process
			induction by symbiont of defense-related host nitric oxide production						canonical Wnt signaling pathway
			inflammatory response						cartilage development
			innate immune response						CD8-positive, alpha-beta T cell lineage commitment
			interaction with host						cell adhesion
			interleukin-10 production						cell aging
			interleukin-2 production						cell chemotaxis
			interleukin-23-mediated signaling pathway						cell cycle
			interleukin-3 production						cell cycle arrest
			ion transport						cell death
			iron ion homeostasis						cell differentiation
			iron ion transport						cell division
			JAK-STAT cascade						cell fate determination
			L-arginine import						cell growth
			learning						cell migration
			leukocyte mediated immunity						cell morphogenesis
			leukotriene metabolic process						cell proliferation
			lipopolysaccharide-mediated signaling pathway						cell redox homeostasis
			locomotory behavior						cell surface receptor signaling pathway
			lymph node development						cell-cell signaling
			macrophage activation						cellular aromatic compound metabolic process
			manganese ion transmembrane transport						cellular calcium ion homeostasis
			manganese ion transport						cellular homeostasis
			MAPK cascade						cellular nitrogen compound metabolic process
			melanosome assembly						cellular process regulating host cell cycle in response to virus
			MHC class II biosynthetic process						cellular protein metabolic process
			microglial cell activation						cellular response to alkaloid
			mitochondrial electron transport, NADH to ubiquinone						cellular response to amino acid stimulus
			mitochondrial fission						cellular response to ATP
			mitochondrion localization						cellular response to cobalt ion
			mitochondrion organization						cellular response to cytokine stimulus
			mitophagy						cellular response to dexamethasone stimulus
			mitophagy in response to mitochondrial depolarization						cellular response to DNA damage stimulus
			modulation of synaptic transmission						cellular response to drug
			mRNA stabilization						cellular response to ethanol
			multicellular organismal iron ion homeostasis						cellular response to fibroblast growth factor stimulus
			MyD88-dependent toll-like receptor signaling pathway						cellular response to gamma radiation
			myeloid dendritic cell differentiation						cellular response to glucocorticoid stimulus
			negative regulation by host of viral genome replication						cellular response to glucose starvation
			negative regulation of actin filament bundle assembly						cellular response to growth factor stimulus
			negative regulation of cell death						cellular response to high density lipoprotein particle stimulus
			negative regulation of cell proliferation						cellular response to hydrogen peroxide
			negative regulation of cytokine production						cellular response to hypoxia
			negative regulation of endoplasmic reticulum stress-induced intrinsic apoptotic signaling pathway						cellular response to insulin stimulus
			negative regulation of endoplasmic reticulum stress-induced neuron intrinsic apoptotic signaling pathway						cellular response to interferon-gamma
			negative regulation of fibroblast proliferation						cellular response to interleukin-1
			negative regulation of gene expression						cellular response to interleukin-6
			negative regulation of glucokinase activity						cellular response to lipopolysaccharide
			negative regulation of growth of symbiont in host						cellular response to lipoprotein particle stimulus
			negative regulation of insulin secretion						cellular response to lithium ion
			negative regulation of interleukin-10 production						cellular response to macrophage colony-stimulating factor stimulus
			negative regulation of interleukin-12 production						cellular response to mechanical stimulus
			negative regulation of interleukin-17 production						cellular response to metal ion
			negative regulation of JNK cascade						cellular response to organic cyclic compound
			negative regulation of mitochondrial fusion						cellular response to organic substance
			negative regulation of neuron apoptotic process						cellular response to oxidative stress
			negative regulation of neuron death						cellular response to platelet-derived growth factor stimulus
			negative regulation of oxidative stress-induced cell death						cellular response to retinoic acid
			negative regulation of oxidative stress-induced neuron death						cellular response to superoxide
			negative regulation of oxidative stress-induced neuron intrinsic apoptotic signaling pathway						cellular response to tumor necrosis factor
			negative regulation of primary amine oxidase activity						cellular response to vascular endothelial growth factor stimulus
			negative regulation of protein phosphorylation						cellular response to xenobiotic stimulus
			negative regulation of reactive oxygen species metabolic process						cellular senescence
			negative regulation of release of cytochrome c from mitochondria						central nervous system development
			negative regulation of spontaneous neurotransmitter secretion						central nervous system myelination
			negative regulation of transcription from RNA polymerase II promoter						cerebellum development
			neuron cellular homeostasis						cerebral cortex development
			neuron maturation						chemokine-mediated signaling pathway
			nitric oxide metabolic process						chemokinesis
			nitrite transport						chemotaxis
			norepinephrine metabolic process						chondrocyte differentiation
			phagocytosis						chondrocyte proliferation
			phagosome maturation						chromatin modification
			positive regulation of activated T cell proliferation						chromatin organization
			positive regulation of activation of JAK2 kinase activity						chromosome organization
			positive regulation of apoptotic process						cilium morphogenesis
			positive regulation of cell proliferation						cochlea development
			positive regulation of chemokine production						cochlear nucleus development
			positive regulation of chronic inflammatory response to antigenic stimulus						corpus callosum development
			positive regulation of cytokine production						cytokine-mediated signaling pathway
			positive regulation of cytokine secretion						cytokinesis
			positive regulation of defense response to virus by host						cytoskeleton organization
			positive regulation of dendrite extension						defense response
			positive regulation of dendritic cell antigen processing and presentation						defense response to Gram-negative bacterium
			positive regulation of DNA binding						defense response to Gram-positive bacterium
			positive regulation of gene expression						defense response to protozoan
			positive regulation of glial cell proliferation						defense response to virus
			positive regulation of granulocyte macrophage colony-stimulating factor production						dendritic cell differentiation
			positive regulation of humoral immune response mediated by circulating immunoglobulin						detection of bacterium
			positive regulation of I-kappaB kinase/NF-kappaB signaling						detection of oxygen
			positive regulation of inflammatory response						determination of adult lifespan
			positive regulation of interferon-beta production						developmental growth
			positive regulation of interferon-gamma production						developmental pigmentation
			positive regulation of interleukin-10 production						dichloromethane metabolic process
			positive regulation of interleukin-12 production						digestive tract morphogenesis
			positive regulation of interleukin-17 production						DNA biosynthetic process
			positive regulation of interleukin-18 production						DNA damage response, detection of DNA damage
			positive regulation of interleukin-6 biosynthetic process						DNA damage response, signal transduction by p53 class mediator resulting in cell cycle arrest
			positive regulation of interleukin-6 production						DNA damage response, signal transduction by p53 class mediator resulting in transcription of p21 class mediator
			positive regulation of interleukin-8 production						DNA ligation
			positive regulation of leukocyte migration						DNA ligation involved in DNA recombination
			positive regulation of macrophage cytokine production						DNA ligation involved in DNA repair
			positive regulation of memory T cell differentiation						DNA metabolic process
			positive regulation of mitochondrial fission						DNA modification
			positive regulation of mitochondrial fusion						DNA recombination
			positive regulation of natural killer cell proliferation						DNA repair
			positive regulation of neurotransmitter uptake						DNA replication
			positive regulation of NF-kappaB import into nucleus						double-strand break repair
			positive regulation of NF-kappaB transcription factor activity						double-strand break repair via classical nonhomologous end joining
			positive regulation of nitric oxide biosynthetic process						double-strand break repair via nonhomologous end joining
			positive regulation of nitric-oxide synthase biosynthetic process						ear development
			positive regulation of NK T cell activation						embryonic placenta development
			positive regulation of oligodendrocyte differentiation						endochondral bone growth
			positive regulation of osteoclast differentiation						endochondral ossification
			positive regulation of oxidative stress-induced neuron intrinsic apoptotic signaling pathway						endocrine pancreas development
			positive regulation of phagocytosis						endocytosis
			positive regulation of proteasomal protein catabolic process						endoderm development
			positive regulation of proteasomal ubiquitin-dependent protein catabolic process						endoplasmic reticulum calcium ion homeostasis
			positive regulation of protein linear polyubiquitination						endoplasmic reticulum unfolded protein response
			positive regulation of T cell mediated cytotoxicity						eosinophil chemotaxis
			positive regulation of T cell proliferation						epidermal growth factor receptor signaling pathway
			positive regulation of T-helper 1 type immune response						epidermis development
			positive regulation of T-helper 17 cell lineage commitment						epithelial cell differentiation
			positive regulation of T-helper 17 type immune response						epithelial cell fate commitment
			positive regulation of toll-like receptor signaling pathway						epithelial cell proliferation
			positive regulation of transcription from RNA polymerase II promoter						epithelial cell proliferation involved in salivary gland morphogenesis
			positive regulation of tumor necrosis factor biosynthetic process						epithelial cilium movement
			positive regulation of tumor necrosis factor production						epithelial fluid transport
			positive regulation of tumor necrosis factor-mediated signaling pathway						ERK1 and ERK2 cascade
			positive regulation of tyrosine phosphorylation of Stat3 protein						erythrophore differentiation
			positive regulation of tyrosine phosphorylation of Stat4 protein						establishment of integrated proviral latency
			positive regulation of tyrosine phosphorylation of Stat5 protein						extracellular matrix organization
			positive regulation of Wnt signaling pathway						extrinsic apoptotic signaling pathway in absence of ligand
			proteasomal protein catabolic process						extrinsic apoptotic signaling pathway via death domain receptors
			proteasome-mediated ubiquitin-dependent protein catabolic process						fat cell differentiation
			protein autoubiquitination						Fc-epsilon receptor signaling pathway
			protein import into nucleus, translocation						female pregnancy
			protein K11-linked ubiquitination						fertilization
			protein K27-linked ubiquitination						fibroblast growth factor receptor apoptotic signaling pathway
			protein K29-linked ubiquitination						fibroblast growth factor receptor signaling pathway
			protein K48-linked ubiquitination						focal adhesion assembly
			protein K6-linked ubiquitination						forebrain development
			protein K63-linked ubiquitination						G-protein coupled receptor signaling pathway
			protein localization to mitochondrion						G-protein coupled receptor signaling pathway, coupled to cyclic nucleotide second messenger
			protein metabolic process						G1/S transition of mitotic cell cycle
			protein monoubiquitination						gene expression
			protein polyubiquitination						germ cell development
			protein stabilization						gland morphogenesis
			protein transport						glial cell apoptotic process
			protein ubiquitination						glial cell migration
			protein ubiquitination involved in ubiquitin-dependent protein catabolic process						glomerulus development
			regulation of apoptotic process						glucagon secretion
			regulation of autophagy						glucose homeostasis
			regulation of cellular response to oxidative stress						glutathione derivative biosynthetic process
			regulation of cytokine secretion						glutathione metabolic process
			regulation of dendritic cell cytokine production						granulocyte differentiation
			regulation of dopamine metabolic process						granzyme-mediated apoptotic signaling pathway
			regulation of dopamine secretion						growth
			regulation of glucose metabolic process						hair follicle morphogenesis
			regulation of lipid transport						heart development
			regulation of mitochondrial membrane potential						heart morphogenesis
			regulation of mitochondrion organization						helper T cell extravasation
			regulation of mitophagy						hematopoietic progenitor cell differentiation
			regulation of neurotransmitter secretion						hemopoiesis
			regulation of protein targeting to mitochondrion						hepatic immune response
			regulation of protein ubiquitination						hepatocyte apoptotic process
			regulation of reactive oxygen species metabolic process						histone H3 acetylation
			regulation of synaptic vesicle transport						histone H4 acetylation
			regulation of transcription from RNA polymerase II promoter						homeostasis of number of cells within a tissue
			regulation of transcription, DNA-templated						humoral immune response
			regulation of tyrosine phosphorylation of Stat1 protein						hydrogen peroxide biosynthetic process
			respiratory burst						hydrogen peroxide metabolic process
			response to bacterial lipoprotein						immune response
			response to bacterium						immune system development
			response to corticosterone						immune system process
			response to drug						immunoglobulin V(D)J recombination
			response to endoplasmic reticulum stress						in utero embryonic development
			response to exogenous dsRNA						inflammatory response
			response to fatty acid						innate immune response
			response to hypoxia						inner ear development
			response to insulin						inner ear receptor cell differentiation
			response to interferon-gamma						insulin receptor signaling pathway
			response to lipopolysaccharide						interferon-gamma-mediated signaling pathway
			response to molecule of bacterial origin						interferon-tau production
			response to molecule of fungal origin						interleukin-6-mediated signaling pathway
			response to nutrient						intracellular signal transduction
			response to oxidative stress						intrinsic apoptotic signaling pathway
			response to peptidoglycan						intrinsic apoptotic signaling pathway in response to DNA damage
			response to progesterone						intrinsic apoptotic signaling pathway in response to endoplasmic reticulum stress
			response to temperature stimulus						intrinsic apoptotic signaling pathway in response to hypoxia
			response to toxic substance						intrinsic apoptotic signaling pathway in response to oxidative stress
			response to unfolded protein						iron ion homeostasis
			response to virus						isotype switching
			signal transduction						JAK-STAT cascade
			small GTPase mediated signal transduction						kidney development
			spermatid development						lactation
			startle response						lens fiber cell development
			synaptic transmission, dopaminergic						lens morphogenesis in camera-type eye
			synaptic transmission, glutamatergic						leukocyte homeostasis
			T cell cytokine production						leukocyte migration involved in inflammatory response
			T cell proliferation involved in immune response						Leydig cell differentiation
			T-helper 1 type immune response						lipopolysaccharide-mediated signaling pathway
			toll-like receptor 1 signaling pathway						liver development
			toll-like receptor 2 signaling pathway						locomotory behavior
			toll-like receptor 4 signaling pathway						lung alveolus development
			toll-like receptor 6 signaling pathway						lung development
			toll-like receptor signaling pathway						lymphocyte chemotaxis
			toll-like receptor TLR1:TLR2 signaling pathway						lymphocyte homeostasis
			toll-like receptor TLR6:TLR2 signaling pathway						lymphoid progenitor cell differentiation
			transcription from RNA polymerase II promoter						macrophage activation
			transcription, DNA-templated						macrophage chemotaxis
			transformed cell apoptotic process						macrophage differentiation
			transmembrane transport						male gonad development
			transport						mammary gland alveolus development
			tumor necrosis factor-mediated signaling pathway						mammary gland bud elongation
			ubiquitin-dependent protein catabolic process						mammary gland epithelial cell proliferation
			vacuolar acidification						MAPK cascade
			wound healing						maternal process involved in female pregnancy
			zinc ion homeostasis						maternal process involved in parturition
									melanin metabolic process
									melanocyte differentiation
									mesenchymal cell development
									metanephros development
									microtubule cytoskeleton organization
									mitochondrial depolarization
									mitochondrial DNA metabolic process
									mitochondrial DNA repair
									mitochondrial fragmentation involved in apoptotic process
									mitochondrial outer membrane permeabilization
									mitochondrial protein catabolic process
									mitochondrion morphogenesis
									mitochondrion organization
									mitophagy
									mitotic cell cycle
									mitotic cell cycle checkpoint
									mitotic G1 DNA damage checkpoint
									monocyte chemotaxis
									monocyte homeostasis
									morphogenesis of an epithelium
									movement of cell or subcellular component
									multicellular organismal development
									muscle cell cellular homeostasis
									myeloid cell homeostasis
									myeloid dendritic cell differentiation
									negative regulation of actin filament polymerization
									negative regulation of angiogenesis
									negative regulation of anoikis
									negative regulation of apoptotic process
									negative regulation of apoptotic signaling pathway
									negative regulation of astrocyte differentiation
									negative regulation of autophagy
									negative regulation of B cell proliferation
									negative regulation of calcium ion transport into cytosol
									negative regulation of catalytic activity
									negative regulation of cell adhesion mediated by integrin
									negative regulation of cell cycle
									negative regulation of cell cycle arrest
									negative regulation of cell differentiation
									negative regulation of cell growth
									negative regulation of cell migration
									negative regulation of cell proliferation
									negative regulation of cell-matrix adhesion
									negative regulation of cellular pH reduction
									negative regulation of chemokine biosynthetic process
									negative regulation of chondrocyte differentiation
									negative regulation of chondrocyte hypertrophy
									negative regulation of collagen biosynthetic process
									negative regulation of cyclin-dependent protein kinase activity
									negative regulation of cyclin-dependent protein serine/threonine kinase activity
									negative regulation of cysteine-type endopeptidase activity involved in apoptotic process
									negative regulation of cytokine secretion
									negative regulation of cytolysis
									negative regulation of developmental growth
									negative regulation of endothelial cell proliferation
									negative regulation of epithelial cell differentiation
									negative regulation of epithelial cell proliferation
									negative regulation of establishment of protein localization to plasma membrane
									negative regulation of execution phase of apoptosis
									negative regulation of extrinsic apoptotic signaling pathway in absence of ligand
									negative regulation of fat cell differentiation
									negative regulation of fibroblast proliferation
									negative regulation of G1/S transition of mitotic cell cycle
									negative regulation of gene expression
									negative regulation of glial cell apoptotic process
									negative regulation of gluconeogenesis
									negative regulation of hormone secretion
									negative regulation of immature T cell proliferation in thymus
									negative regulation of interleukin-13 secretion
									negative regulation of interleukin-5 secretion
									negative regulation of intrinsic apoptotic signaling pathway
									negative regulation of intrinsic apoptotic signaling pathway in response to DNA damage
									negative regulation of intrinsic apoptotic signaling pathway in response to DNA damage by p53 class mediator
									negative regulation of lipid storage
									negative regulation of mammary gland epithelial cell proliferation
									negative regulation of membrane potential
									negative regulation of mitochondrial depolarization
									negative regulation of mitochondrial fusion
									negative regulation of mitotic cell cycle
									negative regulation of mitotic nuclear division
									negative regulation of muscle organ development
									negative regulation of myeloid cell apoptotic process
									negative regulation of natural killer cell chemotaxis
									negative regulation of neuron apoptotic process
									negative regulation of neuron death
									negative regulation of NF-kappaB transcription factor activity
									negative regulation of ossification
									negative regulation of osteoblast proliferation
									negative regulation of oxidative stress-induced intrinsic apoptotic signaling pathway
									negative regulation of phosphorylation
									negative regulation of protein binding
									negative regulation of protein kinase activity
									negative regulation of protein serine/threonine kinase activity
									negative regulation of protein ubiquitination involved in ubiquitin-dependent protein catabolic process
									negative regulation of proteolysis involved in cellular protein catabolic process
									negative regulation of reactive oxygen species metabolic process
									negative regulation of release of cytochrome c from mitochondria
									negative regulation of retinal cell programmed cell death
									negative regulation of retinoic acid receptor signaling pathway
									negative regulation of sequence-specific DNA binding transcription factor activity
									negative regulation of smoothened signaling pathway
									negative regulation of T cell anergy
									negative regulation of T cell differentiation
									negative regulation of T-helper 2 cell cytokine production
									negative regulation of toll-like receptor signaling pathway
									negative regulation of transcription by competitive promoter binding
									negative regulation of transcription from RNA polymerase II promoter
									negative regulation of transcription, DNA-templated
									negative regulation of ubiquitin-protein transferase activity
									negative regulation of viral entry into host cell
									negative regulation of Wnt signaling pathway
									neuron apoptotic process
									neuron development
									neuron projection development
									neurotrophin TRK receptor signaling pathway
									neutrophil apoptotic process
									neutrophil chemotaxis
									neutrophil homeostasis
									neutrophil mediated immunity
									nipple sheath formation
									nitric oxide biosynthetic process
									Notch signaling pathway
									nucleotide-binding domain, leucine rich repeat containing receptor signaling pathway
									nucleotide-excision repair, DNA gap filling
									O-glycan processing
									oligodendrocyte development
									oligodendrocyte differentiation
									oocyte development
									organ growth
									organ morphogenesis
									organ regeneration
									ossification
									osteoblast development
									otic vesicle formation
									otolith morphogenesis
									ovarian follicle development
									oxidation-reduction process
									oxygen homeostasis
									paracrine signaling
									peptidyl-lysine methylation
									peptidyl-serine phosphorylation
									peptidyl-threonine phosphorylation
									peptidyl-tyrosine phosphorylation
									PERK-mediated unfolded protein response
									pharyngeal system development
									phosphatidylinositol 3-kinase signaling
									phosphatidylinositol-mediated signaling
									phosphorylation
									pigment granule organization
									pigmentation
									platelet activation
									platelet aggregation
									platelet degranulation
									positive regulation of actin cytoskeleton reorganization
									positive regulation of actin filament polymerization
									positive regulation of activated T cell proliferation
									positive regulation of acute inflammatory response
									positive regulation of angiogenesis
									positive regulation of apoptotic cell clearance
									positive regulation of apoptotic process
									positive regulation of apoptotic process involved in mammary gland involution
									positive regulation of autophagy
									positive regulation of B cell activation
									positive regulation of B cell proliferation
									positive regulation of blood vessel endothelial cell migration
									positive regulation of calcium ion import
									positive regulation of cAMP biosynthetic process
									positive regulation of canonical Wnt signaling pathway
									positive regulation of cardiac muscle cell apoptotic process
									positive regulation of cardiac muscle hypertrophy
									positive regulation of catalytic activity
									positive regulation of CD8-positive, alpha-beta T cell activation
									positive regulation of CD8-positive, alpha-beta T cell proliferation
									positive regulation of cell adhesion
									positive regulation of cell cycle arrest
									positive regulation of cell differentiation
									positive regulation of cell growth
									positive regulation of cell proliferation
									positive regulation of cell-cell adhesion
									positive regulation of cellular extravasation
									positive regulation of cellular senescence
									positive regulation of chemokine production
									positive regulation of collagen biosynthetic process
									positive regulation of cyclin-dependent protein serine/threonine kinase activity
									positive regulation of developmental pigmentation
									positive regulation of DNA binding
									positive regulation of DNA damage response, signal transduction by p53 class mediator
									positive regulation of DNA replication
									positive regulation of endothelial cell chemotaxis
									positive regulation of endothelial cell chemotaxis by VEGF-activated vascular endothelial growth factor receptor signaling pathway
									positive regulation of endothelial cell differentiation
									positive regulation of endothelial cell migration
									positive regulation of endothelial cell proliferation
									positive regulation of epithelial cell proliferation
									positive regulation of ERK1 and ERK2 cascade
									positive regulation of estradiol secretion
									positive regulation of fibroblast apoptotic process
									positive regulation of fibroblast proliferation
									positive regulation of G2/M transition of mitotic cell cycle
									positive regulation of gene expression
									positive regulation of histone H4 acetylation
									positive regulation of immune complex clearance by monocytes and macrophages
									positive regulation of immunoglobulin secretion
									positive regulation of interferon-gamma production
									positive regulation of interleukin-1 beta production
									positive regulation of interleukin-10 biosynthetic process
									positive regulation of interleukin-13 biosynthetic process
									positive regulation of interleukin-2 biosynthetic process
									positive regulation of interleukin-23 production
									positive regulation of interleukin-4 biosynthetic process
									positive regulation of interleukin-6 production
									positive regulation of intrinsic apoptotic signaling pathway
									positive regulation of JAK-STAT cascade
									positive regulation of leukocyte chemotaxis
									positive regulation of leukocyte mediated cytotoxicity
									positive regulation of leukocyte migration
									positive regulation of lymphotoxin A biosynthetic process
									positive regulation of macrophage apoptotic process
									positive regulation of macrophage chemotaxis
									positive regulation of macrophage derived foam cell differentiation
									positive regulation of macrophage differentiation
									positive regulation of mammary gland epithelial cell proliferation
									positive regulation of MAPK cascade
									positive regulation of MAPKKK cascade by fibroblast growth factor receptor signaling pathway
									positive regulation of melanocyte differentiation
									positive regulation of memory T cell activation
									positive regulation of mitochondrial fission
									positive regulation of monocyte chemotaxis
									positive regulation of multicellular organism growth
									positive regulation of myeloid cell differentiation
									positive regulation of myoblast differentiation
									positive regulation of neurogenesis
									positive regulation of neuron apoptotic process
									positive regulation of neuron differentiation
									positive regulation of neuron maturation
									positive regulation of nitric oxide biosynthetic process
									positive regulation of nitric-oxide synthase biosynthetic process
									positive regulation of osteoblast differentiation
									positive regulation of oxidative stress-induced neuron intrinsic apoptotic signaling pathway
									positive regulation of peptidyl-serine phosphorylation
									positive regulation of peptidyl-tyrosine phosphorylation
									positive regulation of phosphatidylinositol 3-kinase activity
									positive regulation of phosphatidylinositol 3-kinase signaling
									positive regulation of phospholipase activity
									positive regulation of phosphorylation
									positive regulation of podosome assembly
									positive regulation of programmed cell death
									positive regulation of protein binding
									positive regulation of protein complex disassembly
									positive regulation of protein import into nucleus, translocation
									positive regulation of protein insertion into mitochondrial membrane involved in apoptotic signaling pathway
									positive regulation of protein kinase B signaling
									positive regulation of protein localization to nucleus
									positive regulation of protein phosphorylation
									positive regulation of protein sumoylation
									positive regulation of protein targeting to membrane
									positive regulation of protein ubiquitination
									positive regulation of release of cytochrome c from mitochondria
									positive regulation of sequence-specific DNA binding transcription factor activity
									positive regulation of signal transduction by p53 class mediator
									positive regulation of skeletal muscle fiber development
									positive regulation of SMAD protein import into nucleus
									positive regulation of smooth muscle cell apoptotic process
									positive regulation of smooth muscle cell migration
									positive regulation of smooth muscle cell proliferation
									positive regulation of STAT protein import into nucleus
									positive regulation of synaptic transmission
									positive regulation of T cell activation
									positive regulation of T cell cytokine production
									positive regulation of T cell mediated cytotoxicity
									positive regulation of T cell proliferation
									positive regulation of T-helper 2 cell differentiation
									positive regulation of transcription factor import into nucleus
									positive regulation of transcription from RNA polymerase II promoter
									positive regulation of transcription from RNA polymerase II promoter in response to stress
									positive regulation of transcription regulatory region DNA binding
									positive regulation of transcription, DNA-templated
									positive regulation of translation
									positive regulation of transmission of nerve impulse
									positive regulation of trophectodermal cell proliferation
									positive regulation of tumor necrosis factor biosynthetic process
									positive regulation of tumor necrosis factor production
									positive regulation of type B pancreatic cell apoptotic process
									positive regulation of tyrosine phosphorylation of Stat1 protein
									positive regulation of tyrosine phosphorylation of Stat3 protein
									positive regulation of tyrosine phosphorylation of Stat5 protein
									post-anal tail morphogenesis
									post-embryonic development
									post-translational protein modification
									pro-B cell differentiation
									programmed cell death
									protection from natural killer cell mediated cytotoxicity
									protein ADP-ribosylation
									protein autophosphorylation
									protein autoprocessing
									protein dephosphorylation
									protein destabilization
									protein homooligomerization
									protein homotetramerization
									protein K63-linked ubiquitination
									protein kinase B signaling
									protein methylation
									protein modification process
									protein O-linked glycosylation
									protein phosphorylation
									protein poly-ADP-ribosylation
									protein polyubiquitination
									protein processing
									protein stabilization
									protein sumoylation
									protein transmembrane transport
									Ras protein signal transduction
									re-entry into mitotic cell cycle
									reactive oxygen species metabolic process
									receptor-mediated endocytosis
									regulation of aerobic respiration
									regulation of angiogenesis
									regulation of apoptotic DNA fragmentation
									regulation of apoptotic process
									regulation of blood pressure
									regulation of calcium ion transport
									regulation of catalytic activity
									regulation of cell cycle
									regulation of cell morphogenesis
									regulation of cell proliferation
									regulation of cell shape
									regulation of cell-matrix adhesion
									regulation of cellular amino acid metabolic process
									regulation of cellular protein localization
									regulation of chondrocyte differentiation
									regulation of circadian sleep/wake cycle, non-REM sleep
									regulation of cyclin-dependent protein serine/threonine kinase activity
									regulation of defense response to virus by virus
									regulation of developmental pigmentation
									regulation of G1/S transition of mitotic cell cycle
									regulation of G2/M transition of mitotic cell cycle
									regulation of gene expression
									regulation of glycoprotein biosynthetic process
									regulation of growth
									regulation of growth plate cartilage chondrocyte differentiation
									regulation of growth plate cartilage chondrocyte proliferation
									regulation of growth rate
									regulation of hemocyte proliferation
									regulation of I-kappaB kinase/NF-kappaB signaling
									regulation of immune response
									regulation of JNK cascade
									regulation of MAPK cascade
									regulation of metabolic process
									regulation of mitochondrial membrane permeability
									regulation of mitochondrial membrane potential
									regulation of mitochondrion organization
									regulation of mitophagy
									regulation of myofibril size
									regulation of neuron migration
									regulation of neuron projection development
									regulation of nitrogen utilization
									regulation of nucleocytoplasmic transport
									regulation of p38MAPK cascade
									regulation of programmed cell death
									regulation of protein export from nucleus
									regulation of protein heterodimerization activity
									regulation of protein homodimerization activity
									regulation of protein kinase activity
									regulation of protein kinase C signaling
									regulation of protein localization
									regulation of protein stability
									regulation of protein targeting to mitochondrion
									regulation of response to DNA damage stimulus
									regulation of single strand break repair
									regulation of T-helper cell differentiation
									regulation of transcription from RNA polymerase II promoter
									regulation of transcription from RNA polymerase II promoter in response to stress
									regulation of transcription, DNA-templated
									regulation of translational initiation
									regulation of transmembrane transporter activity
									regulation of type I interferon-mediated signaling pathway
									regulation of vascular endothelial growth factor production
									regulation of viral genome replication
									release of cytochrome c from mitochondria
									removal of superoxide radicals
									renal system process
									replicative senescence
									respiratory electron transport chain
									response to acid chemical
									response to activity
									response to aluminum ion
									response to amino acid
									response to antibiotic
									response to arsenic-containing substance
									response to auditory stimulus
									response to axon injury
									response to bacterium
									response to cadmium ion
									response to caffeine
									response to calcium ion
									response to cAMP
									response to cold
									response to copper ion
									response to corticosterone
									response to cycloheximide
									response to cytokine
									response to drug
									response to electrical stimulus
									response to estradiol
									response to estrogen
									response to ethanol
									response to folic acid
									response to gamma radiation
									response to glucocorticoid
									response to gravity
									response to heat
									response to hydrogen peroxide
									response to hyperoxia
									response to hypoxia
									response to immobilization stress
									response to inorganic substance
									response to insulin
									response to interferon-gamma
									response to ionizing radiation
									response to iron ion
									response to ischemia
									response to isolation stress
									response to L-ascorbic acid
									response to lead ion
									response to lipopolysaccharide
									response to magnesium ion
									response to magnetism
									response to manganese ion
									response to mechanical stimulus
									response to methylmercury
									response to nicotine
									response to nutrient
									response to nutrient levels
									response to organic cyclic compound
									response to organic substance
									response to organonitrogen compound
									response to oxidative stress
									response to peptide hormone
									response to peptidoglycan
									response to progesterone
									response to radiation
									response to reactive oxygen species
									response to salicylic acid
									response to selenium ion
									response to silicon dioxide
									response to steroid hormone
									response to superoxide
									response to toxic substance
									response to unfolded protein
									response to UV-A
									response to UV-B
									response to virus
									response to vitamin B3
									response to vitamin E
									response to wounding
									response to X-ray
									response to yeast
									response to zinc ion
									retina homeostasis
									rRNA processing
									rRNA transcription
									sebaceous gland development
									semicircular canal morphogenesis
									senescence-associated heterochromatin focus assembly
									signal transduction
									signal transduction involved in regulation of gene expression
									single organismal cell-cell adhesion
									single strand break repair
									skeletal system development
									small GTPase mediated signal transduction
									small molecule metabolic process
									somatic stem cell division
									somatic stem cell population maintenance
									spermatid development
									spermatogenesis
									spleen development
									substantia nigra development
									superoxide anion generation
									superoxide metabolic process
									suppression by virus of host apoptotic process
									surfactant homeostasis
									synaptic transmission, cholinergic
									T cell activation
									T cell costimulation
									T cell differentiation
									T cell differentiation in thymus
									T cell homeostasis
									T cell lineage commitment
									T cell proliferation involved in immune response
									T cell receptor V(D)J recombination
									T-helper 17 cell lineage commitment
									telomere maintenance
									thymus development
									thyroid gland development
									tissue homeostasis
									toll-like receptor 3 signaling pathway
									toll-like receptor signaling pathway
									TOR signaling
									toxin transport
									transcription from RNA polymerase II promoter
									transcription initiation from RNA polymerase II promoter
									transcription, DNA-templated
									transforming growth factor beta receptor signaling pathway
									transmembrane transport
									tumor necrosis factor-mediated signaling pathway
									type I interferon signaling pathway
									ureteric bud development
									V(D)J recombination
									vascular endothelial growth factor receptor signaling pathway
									vasodilation
									vasodilation by acetylcholine involved in regulation of systemic arterial blood pressure
									ventricular system development
									viral genome replication
									viral process
									Wnt signaling pathway
									wound healing
									xenobiotic metabolic process

## Sheet: sildenafil
Primary disease for sildenafil	DiseaseID	No. direct genes	No. inferred GO-BP terms			Re-purposed disease for sildenafil	DiseaseID	No. direct genes	No. inferred GO-BP terms
Angina Pectoris	D000787	2	76			Erectile dysfunction	D007172	10	540
Acute Coronary Syndrome	D054058	30	0			Impotence, Vasculogenic	D018783	0	0
Angina Pectoris, Variant	D000788	0	0			Sub-total		10	540
Angina, Stable	D060050	3	276			Total unique		10	540
Angina, Unstable	D000789	3	64
Microvascular Angina	D017566	1	22
Prinzmetal's variant angina	C536421	0	0
Sub-total		39	438
Total unique		34	378
		34 unique genes	378 unique GO-BP					10 unique genes	540 unique GO-BP
		ACTG1	activation of cysteine-type endopeptidase activity involved in apoptotic process					BCL2	actin filament organization
		ARHGDIB	activation of cysteine-type endopeptidase activity involved in apoptotic signaling pathway					BCL2L1	activation of adenylate cyclase activity
		AVP	activation of innate immune response					EDN1	activation of phospholipase C activity
		CAPZB	activation of MAPK activity					EDNRA	activation of protein kinase activity
		CKB	activation of MAPKKK activity					GRIN3A	adenylate cyclase-modulating G-protein coupled receptor signaling pathway
		CKM	activation of NF-kappaB-inducing kinase activity					NOS3	aging
		CRP	aging					PRL	angiogenesis
		CXCL8	angiogenesis					SHBG	angiogenesis involved in coronary vascular morphogenesis
		ENO1	apoptotic process					VEGFA	anterior lateral line development
		GAPDH	apoptotic signaling pathway					VIP	anterior lateral line neuromast development
		GSN	astrocyte development						antibacterial humoral response
		GSTP1	axon guidance						antifungal humoral response
		HSPA8	B cell proliferation involved in immune response						apoptotic mitochondrial changes
		HSPD1	blood circulation						apoptotic process
		ITGB3	blood coagulation						apoptotic process in bone marrow
		LDHB	calcium-mediated signaling						arginine catabolic process
		MMP9	cell activation						artery morphogenesis
		MTHFR	cell cycle arrest						artery smooth muscle contraction
		PAPPA	cell proliferation						axon regeneration
		PDIA3	cell surface receptor signaling pathway						axonogenesis
		PLAU	cell-cell signaling						B cell differentiation
		PSMB1	cellular amino acid metabolic process						B cell homeostasis
		RAB7B	cellular extravasation						B cell lineage commitment
		SERPINC1	cellular protein metabolic process						B cell proliferation
		SOD2	cellular response to amino acid stimulus						B cell receptor signaling pathway
		TLR4	cellular response to cell-matrix adhesion						basophil chemotaxis
		TNF	cellular response to cytokine stimulus						behavioral fear response
		TNNI3	cellular response to fibroblast growth factor stimulus						biosynthetic process
		TNNT2	cellular response to fluid shear stress						blastocyst formation
		TPM4	cellular response to glucose stimulus						blood coagulation
		TUBA1C	cellular response to hepatocyte growth factor stimulus						blood vessel development
		TUBB1	cellular response to hypoxia						blood vessel maturation
		VCL	cellular response to interleukin-1						blood vessel morphogenesis
		VIM	cellular response to iron(III) ion						blood vessel remodeling
			cellular response to lipopolysaccharide						body fluid secretion
			cellular response to lipoteichoic acid						bone development
			cellular response to low-density lipoprotein particle stimulus						bone morphogenesis
			cellular response to mechanical stimulus						brain development
			cellular response to nicotine						branching involved in ureteric bud morphogenesis
			cellular response to organic cyclic compound						branching morphogenesis of an epithelial tube
			cellular response to organic substance						calcium ion transmembrane transport
			cellular response to retinoic acid						calcium ion transport
			cellular response to staurosporine						calcium-mediated signaling
			cellular response to tumor necrosis factor						camera-type eye morphogenesis
			chemotaxis						cardiac muscle fiber development
			chronic inflammatory response to antigenic stimulus						cardiac vascular smooth muscle cell development
			circadian rhythm						cartilage development
			collagen catabolic process						cartilage development involved in endochondral bone morphogenesis
			cortical actin cytoskeleton organization						cartilage morphogenesis
			death-inducing signaling complex assembly						CD8-positive, alpha-beta T cell lineage commitment
			defense response						cell aging
			defense response to bacterium						cell chemotaxis
			defense response to Gram-negative bacterium						cell differentiation
			defense response to Gram-positive bacterium						cell growth
			detection of fungus						cell maturation
			detection of lipopolysaccharide						cell migration
			detection of mechanical stimulus involved in sensory perception of pain						cell migration involved in sprouting angiogenesis
			embryo implantation						cell morphogenesis
			embryonic digestive tract development						cell proliferation
			endodermal cell differentiation						cell surface receptor signaling pathway
			endoplasmic reticulum unfolded protein response						cell-cell signaling
			ephrin receptor signaling pathway						cellular calcium ion homeostasis
			epithelial cell proliferation involved in salivary gland morphogenesis						cellular process regulating host cell cycle in response to virus
			ERK1 and ERK2 cascade						cellular response to alkaloid
			establishment of protein localization to plasma membrane						cellular response to amino acid stimulus
			extracellular matrix disassembly						cellular response to calcium ion
			extracellular matrix organization						cellular response to cAMP
			extrinsic apoptotic signaling pathway						cellular response to dexamethasone stimulus
			extrinsic apoptotic signaling pathway via death domain receptors						cellular response to DNA damage stimulus
			female pregnancy						cellular response to drug
			fibrinolysis						cellular response to fatty acid
			fin morphogenesis						cellular response to fibroblast growth factor stimulus
			folic acid metabolic process						cellular response to gamma radiation
			G-protein coupled receptor signaling pathway						cellular response to glucocorticoid stimulus
			generation of precursor metabolites and energy						cellular response to glucose starvation
			glucose metabolic process						cellular response to growth factor stimulus
			grooming behavior						cellular response to heat
			heart development						cellular response to hormone stimulus
			heterochromatin maintenance						cellular response to hypoxia
			homocysteine metabolic process						cellular response to interferon-gamma
			humoral immune response						cellular response to interleukin-1
			hyperosmotic salinity response						cellular response to laminar fluid shear stress
			I-kappaB kinase/NF-kappaB signaling						cellular response to magnesium ion
			I-kappaB phosphorylation						cellular response to mechanical stimulus
			immune response						cellular response to mineralocorticoid stimulus
			immune system process						cellular response to organic cyclic compound
			immunoglobulin mediated immune response						cellular response to organic substance
			induction of positive chemotaxis						cellular response to peptide hormone stimulus
			inflammatory response						cellular response to transforming growth factor beta stimulus
			innate immune response						cellular response to tumor necrosis factor
			innate immune response-activating signal transduction						cellular response to vascular endothelial growth factor stimulus
			interferon-gamma production						cerebral cortex development
			intestinal epithelial structure maintenance						circadian rhythm
			intracellular signal transduction						cochlear nucleus development
			intrinsic apoptotic signaling pathway in response to DNA damage						commissural neuron axon guidance
			JNK cascade						coronary artery morphogenesis
			kidney development						coronary vein morphogenesis
			leukocyte migration						cytokinesis
			leukocyte tethering or rolling						defense response to Gram-negative bacterium
			leukotriene metabolic process						defense response to Gram-positive bacterium
			lipopolysaccharide-mediated signaling pathway						defense response to virus
			locomotory behavior						dendrite development
			macrophage activation						developmental growth
			macrophage differentiation						developmental pigmentation
			MAPK cascade						digestive tract morphogenesis
			mast cell activation						dopaminergic neuron differentiation
			maternal aggressive behavior						dorsal/ventral pattern formation
			maternal behavior						ear development
			metabolic process						embryonic viscerocranium morphogenesis
			methionine biosynthetic process						endocytosis
			methionine metabolic process						endoplasmic reticulum calcium ion homeostasis
			microglial cell activation						endothelial cell chemotaxis
			movement of cell or subcellular component						endothelial cell migration
			multicellular organismal development						endothelin receptor signaling pathway
			multicellular organismal water homeostasis						enteric nervous system development
			MyD88-dependent toll-like receptor signaling pathway						epicardial cell to mesenchymal cell transition
			MyD88-independent toll-like receptor signaling pathway						epinephrine secretion
			necroptotic signaling pathway						epithelial cell differentiation
			negative regulation of alkaline phosphatase activity						epithelial fluid transport
			negative regulation of apoptotic process						extrinsic apoptotic signaling pathway in absence of ligand
			negative regulation of bicellular tight junction assembly						extrinsic apoptotic signaling pathway via death domain receptors
			negative regulation of branching involved in lung morphogenesis						eye photoreceptor cell development
			negative regulation of cation channel activity						face morphogenesis
			negative regulation of cell proliferation						female pregnancy
			negative regulation of cysteine-type endopeptidase activity involved in apoptotic process						fertilization
			negative regulation of cysteine-type endopeptidase activity involved in apoptotic signaling pathway						fibroblast proliferation
			negative regulation of cytokine secretion involved in immune response						focal adhesion assembly
			negative regulation of ERK1 and ERK2 cascade						G-protein coupled receptor signaling pathway
			negative regulation of extrinsic apoptotic signaling pathway in absence of ligand						gene expression
			negative regulation of fat cell differentiation						germ cell development
			negative regulation of feeding behavior						gland morphogenesis
			negative regulation of female receptivity						glial cell apoptotic process
			negative regulation of fibroblast proliferation						glomerular filtration
			negative regulation of G-protein coupled receptor protein signaling pathway						glomerulus development
			negative regulation of gene expression						glucose transport
			negative regulation of glucose import						growth
			negative regulation of growth of symbiont in host						hair follicle morphogenesis
			negative regulation of interferon-gamma production						head development
			negative regulation of interleukin-17 production						heart development
			negative regulation of interleukin-23 production						heart morphogenesis
			negative regulation of interleukin-6 production						hemopoiesis
			negative regulation of intrinsic apoptotic signaling pathway						hepatocyte apoptotic process
			negative regulation of L-glutamate transport						histamine secretion
			negative regulation of lactation						homeostasis of number of cells within a tissue
			negative regulation of lipid catabolic process						humoral immune response
			negative regulation of lipid storage						hyaluronan metabolic process
			negative regulation of myoblast differentiation						immune system development
			negative regulation of myosin-light-chain-phosphatase activity						in utero embryonic development
			negative regulation of osteoblast differentiation						induction of positive chemotaxis
			negative regulation of osteoclast differentiation						innate immune response
			negative regulation of protein complex disassembly						inositol phosphate-mediated signaling
			negative regulation of release of cytochrome c from mitochondria						interaction with host
			negative regulation of transcription from RNA polymerase II promoter						intracellular signal transduction
			negative regulation of transcription, DNA-templated						intrinsic apoptotic signaling pathway
			negative regulation of transmission of nerve impulse						intrinsic apoptotic signaling pathway in response to DNA damage
			negative regulation of tumor necrosis factor production						intrinsic apoptotic signaling pathway in response to endoplasmic reticulum stress
			negative regulation of viral genome replication						intrinsic apoptotic signaling pathway in response to oxidative stress
			neuron death						ionotropic glutamate receptor signaling pathway
			neutrophil activation						JAK-STAT cascade involved in growth hormone signaling pathway
			neutrophil chemotaxis						kidney development
			neutrophil degranulation						lactation
			nitric oxide production involved in inflammatory response						learning or memory
			organ morphogenesis						leukocyte activation
			ossification						leukocyte homeostasis
			osteoclast differentiation						lipopolysaccharide-mediated signaling pathway
			oxidation-reduction process						long-day photoperiodism
			parturition						lung alveolus development
			penile erection						lung development
			PERK-mediated unfolded protein response						lung vasculature development
			phosphorylation						lymph vessel morphogenesis
			positive regulation of action potential						lymphangiogenesis
			positive regulation of angiogenesis						lymphocyte homeostasis
			positive regulation of apoptotic process						lymphoid progenitor cell differentiation
			positive regulation of B cell proliferation						macrophage differentiation
			positive regulation of calcidiol 1-monooxygenase activity						male gonad development
			positive regulation of cAMP biosynthetic process						mammary gland alveolus development
			positive regulation of cell adhesion						mammary gland development
			positive regulation of cell growth						maternal behavior
			positive regulation of cell proliferation						maternal process involved in parturition
			positive regulation of cellular pH reduction						melanin metabolic process
			positive regulation of chemokine (C-X-C motif) ligand 2 production						melanocyte differentiation
			positive regulation of chemokine biosynthetic process						membrane depolarization
			positive regulation of chemokine production						mesenchymal cell development
			positive regulation of chronic inflammatory response to antigenic stimulus						mesoderm development
			positive regulation of cysteine-type endopeptidase activity involved in apoptotic process						metanephros development
			positive regulation of cytokine production						middle ear morphogenesis
			positive regulation of cytokine secretion						mitochondrion morphogenesis
			positive regulation of cytosolic calcium ion concentration						mitochondrion organization
			positive regulation of DNA binding						mitotic cell cycle checkpoint
			positive regulation of endothelial cell apoptotic process						monocyte differentiation
			positive regulation of epidermal growth factor receptor signaling pathway						mRNA stabilization
			positive regulation of ERK1 and ERK2 cascade						multicellular organismal aging
			positive regulation of estradiol secretion						multicellular organismal development
			positive regulation of fever generation						multicellular organismal response to stress
			positive regulation of gene expression						negative regulation of anoikis
			positive regulation of glutamate secretion						negative regulation of apoptotic process
			positive regulation of granuloma formation						negative regulation of apoptotic signaling pathway
			positive regulation of hair follicle development						negative regulation of autophagy
			positive regulation of heterotypic cell-cell adhesion						negative regulation of blood coagulation
			positive regulation of humoral immune response mediated by circulating immunoglobulin						negative regulation of bone resorption
			positive regulation of I-kappaB kinase/NF-kappaB signaling						negative regulation of calcium ion transport
			positive regulation of inflammatory response						negative regulation of calcium ion transport into cytosol
			positive regulation of interferon-alpha production						negative regulation of cAMP biosynthetic process
			positive regulation of interferon-beta biosynthetic process						negative regulation of cell growth
			positive regulation of interferon-beta production						negative regulation of cell migration
			positive regulation of interferon-gamma production						negative regulation of cell proliferation
			positive regulation of interleukin-1 biosynthetic process						negative regulation of cell-cell adhesion
			positive regulation of interleukin-1 production						negative regulation of cellular pH reduction
			positive regulation of interleukin-10 production						negative regulation of cellular protein metabolic process
			positive regulation of interleukin-12 biosynthetic process						negative regulation of cysteine-type endopeptidase activity involved in apoptotic process
			positive regulation of interleukin-12 production						negative regulation of establishment of protein localization to plasma membrane
			positive regulation of interleukin-13 biosynthetic process						negative regulation of estrogen biosynthetic process
			positive regulation of interleukin-18 production						negative regulation of execution phase of apoptosis
			positive regulation of interleukin-6 biosynthetic process						negative regulation of extrinsic apoptotic signaling pathway
			positive regulation of interleukin-6 production						negative regulation of extrinsic apoptotic signaling pathway in absence of ligand
			positive regulation of interleukin-8 biosynthetic process						negative regulation of extrinsic apoptotic signaling pathway via death domain receptors
			positive regulation of interleukin-8 production						negative regulation of G1/S transition of mitotic cell cycle
			positive regulation of JNK cascade						negative regulation of gene expression
			positive regulation of JUN kinase activity						negative regulation of hormone secretion
			positive regulation of keratinocyte migration						negative regulation of hydrogen peroxide biosynthetic process
			positive regulation of leukocyte migration						negative regulation of hydrolase activity
			positive regulation of lymphocyte proliferation						negative regulation of intrinsic apoptotic signaling pathway
			positive regulation of macrophage cytokine production						negative regulation of intrinsic apoptotic signaling pathway in response to DNA damage
			positive regulation of MAP kinase activity						negative regulation of leukocyte cell-cell adhesion
			positive regulation of membrane protein ectodomain proteolysis						negative regulation of luteinizing hormone secretion
			positive regulation of MHC class II biosynthetic process						negative regulation of mitochondrial depolarization
			positive regulation of mitotic nuclear division						negative regulation of mitotic cell cycle
			positive regulation of mononuclear cell migration						negative regulation of muscle hyperplasia
			positive regulation of neuron apoptotic process						negative regulation of myeloid cell apoptotic process
			positive regulation of neutrophil chemotaxis						negative regulation of neuron apoptotic process
			positive regulation of NF-kappaB import into nucleus						negative regulation of neuron death
			positive regulation of NF-kappaB transcription factor activity						negative regulation of nitric oxide biosynthetic process
			positive regulation of NFAT protein import into nucleus						negative regulation of nitric oxide mediated signal transduction
			positive regulation of nitric oxide biosynthetic process						negative regulation of nitric-oxide synthase biosynthetic process
			positive regulation of nitric-oxide synthase biosynthetic process						negative regulation of ossification
			positive regulation of nucleotide-binding oligomerization domain containing 1 signaling pathway						negative regulation of osteoblast proliferation
			positive regulation of nucleotide-binding oligomerization domain containing 2 signaling pathway						negative regulation of platelet activation
			positive regulation of osteoclast differentiation						negative regulation of potassium ion transport
			positive regulation of ovulation						negative regulation of progesterone biosynthetic process
			positive regulation of peptidyl-serine phosphorylation						negative regulation of programmed cell death
			positive regulation of peptidyl-tyrosine phosphorylation						negative regulation of reactive oxygen species metabolic process
			positive regulation of phagocytosis						negative regulation of release of cytochrome c from mitochondria
			positive regulation of plasminogen activation						negative regulation of retinal cell programmed cell death
			positive regulation of platelet activation						negative regulation of smooth muscle cell apoptotic process
			positive regulation of podosome assembly						negative regulation of smooth muscle cell proliferation
			positive regulation of programmed cell death						negative regulation of transcription from RNA polymerase II promoter
			positive regulation of prostaglandin biosynthetic process						nervous system development
			positive regulation of protein complex assembly						neural crest cell development
			positive regulation of protein complex disassembly						neural crest cell differentiation
			positive regulation of protein kinase activity						neuron apoptotic process
			positive regulation of protein kinase B signaling						neuron development
			positive regulation of protein localization to cell surface						nitric oxide biosynthetic process
			positive regulation of protein phosphorylation						nitric oxide metabolic process
			positive regulation of protein transport						nitric oxide transport
			positive regulation of reactive oxygen species metabolic process						nucleotide-binding domain, leucine rich repeat containing receptor signaling pathway
			positive regulation of receptor binding						oligodendrocyte differentiation
			positive regulation of release of cytochrome c from mitochondria						oocyte development
			positive regulation of sequence-specific DNA binding transcription factor activity						organ growth
			positive regulation of smooth muscle cell migration						organ morphogenesis
			positive regulation of smooth muscle cell proliferation						ossification
			positive regulation of stress-activated MAPK cascade						outflow tract morphogenesis
			positive regulation of synaptic plasticity						ovarian follicle development
			positive regulation of synaptic transmission						ovulation cycle
			positive regulation of systemic arterial blood pressure						ovulation from ovarian follicle
			positive regulation of transcription from RNA polymerase II promoter						oxidation-reduction process
			positive regulation of transcription, DNA-templated						parturition
			positive regulation of translational initiation by iron						patterning of blood vessels
			positive regulation of triglyceride metabolic process						penile erection
			positive regulation of tumor necrosis factor biosynthetic process						peptide hormone secretion
			positive regulation of tumor necrosis factor production						peptidyl-serine phosphorylation
			positive regulation of vasoconstriction						peptidyl-threonine phosphorylation
			positive regulation of vitamin D biosynthetic process						phagosome maturation
			production of molecular mediator involved in inflammatory response						phosphatidylinositol 3-kinase signaling
			programmed cell death						phospholipase C-activating G-protein coupled receptor signaling pathway
			protein import into nucleus, translocation						phospholipase D-activating G-protein coupled receptor signaling pathway
			protein kinase B signaling						pigment granule organization
			protein kinase C signaling						pigmentation
			protein oligomerization						platelet activation
			proteolysis						platelet degranulation
			receptor biosynthetic process						positive chemotaxis
			receptor internalization						positive regulation of adenylate cyclase activity involved in G-protein coupled receptor signaling pathway
			regulation of blood vessel size						positive regulation of angiogenesis
			regulation of branching involved in salivary gland morphogenesis						positive regulation of apoptotic process
			regulation of cell adhesion						positive regulation of axon extension involved in axon guidance
			regulation of cell adhesion mediated by integrin						positive regulation of B cell proliferation
			regulation of cell proliferation						positive regulation of blood vessel endothelial cell migration
			regulation of cytokine secretion						positive regulation of branching involved in ureteric bud morphogenesis
			regulation of dendritic cell cytokine production						positive regulation of calcium ion transport
			regulation of establishment of endothelial barrier						positive regulation of cAMP biosynthetic process
			regulation of hepatocyte proliferation						positive regulation of cardiac muscle hypertrophy
			regulation of histone methylation						positive regulation of catalytic activity
			regulation of I-kappaB kinase/NF-kappaB signaling						positive regulation of cell adhesion
			regulation of immunoglobulin secretion						positive regulation of cell division
			regulation of inflammatory response						positive regulation of cell growth
			regulation of insulin secretion						positive regulation of cell migration
			regulation of osteoclast differentiation						positive regulation of cell migration involved in sprouting angiogenesis
			regulation of protein phosphorylation						positive regulation of cell proliferation
			regulation of protein secretion						positive regulation of cell proliferation by VEGF-activated platelet derived growth factor receptor signaling pathway
			regulation of reactive oxygen species metabolic process						positive regulation of cell size
			regulation of receptor activity						positive regulation of cellular component movement
			regulation of renal sodium excretion						positive regulation of chemokine-mediated signaling pathway
			regulation of sensory perception of pain						positive regulation of CREB transcription factor activity
			regulation of single stranded viral RNA replication via double stranded DNA intermediate						positive regulation of cytosolic calcium ion concentration
			regulation of smooth muscle cell migration						positive regulation of cytosolic calcium ion concentration involved in phospholipase C-activating G-protein coupled signaling pathway
			regulation of smooth muscle cell-matrix adhesion						positive regulation of developmental pigmentation
			regulation of wound healing						positive regulation of endocytosis
			renal water homeostasis						positive regulation of endothelial cell chemotaxis by VEGF-activated vascular endothelial growth factor receptor signaling pathway
			response to activity						positive regulation of endothelial cell migration
			response to amino acid						positive regulation of endothelial cell proliferation
			response to bacterium						positive regulation of epinephrine secretion
			response to drug						positive regulation of epithelial cell proliferation
			response to endoplasmic reticulum stress						positive regulation of ERK1 and ERK2 cascade
			response to estradiol						positive regulation of fatty acid biosynthetic process
			response to ethanol						positive regulation of focal adhesion assembly
			response to fatty acid						positive regulation of gene expression
			response to folic acid						positive regulation of guanylate cyclase activity
			response to follicle-stimulating hormone						positive regulation of heart rate
			response to glucocorticoid						positive regulation of histone deacetylase activity
			response to gold nanoparticle						positive regulation of hormone secretion
			response to heat						positive regulation of inflammatory response
			response to hepatocyte growth factor						positive regulation of intrinsic apoptotic signaling pathway
			response to high light intensity						positive regulation of JAK-STAT cascade
			response to hyperoxia						positive regulation of JUN kinase activity
			response to hypoxia						positive regulation of kidney development
			response to insulin						positive regulation of lactation
			response to interleukin-1						positive regulation of leukocyte migration
			response to lipopolysaccharide						positive regulation of lymphangiogenesis
			response to mechanical stimulus						positive regulation of MAP kinase activity
			response to molecule of bacterial origin						positive regulation of mast cell chemotaxis
			response to morphine						positive regulation of melanocyte differentiation
			response to nicotine						positive regulation of mesenchymal cell proliferation
			response to nutrient						positive regulation of mitotic nuclear division
			response to organic cyclic compound						positive regulation of multicellular organism growth
			response to organic substance						positive regulation of neuroblast proliferation
			response to oxidative stress						positive regulation of neuron maturation
			response to progesterone						positive regulation of neutrophil chemotaxis
			response to radiation						positive regulation of NF-kappaB import into nucleus
			response to retinoic acid						positive regulation of NF-kappaB transcription factor activity
			response to salt stress						positive regulation of nitric oxide biosynthetic process
			response to testosterone						positive regulation of odontogenesis
			response to toxic substance						positive regulation of p38MAPK cascade
			response to tumor necrosis factor						positive regulation of penile erection
			response to virus						positive regulation of peptide hormone secretion
			response to vitamin A						positive regulation of peptidyl-serine phosphorylation
			response to vitamin B2						positive regulation of peptidyl-tyrosine autophosphorylation
			S-adenosylmethionine metabolic process						positive regulation of peptidyl-tyrosine phosphorylation
			sequestering of triglyceride						positive regulation of positive chemotaxis
			signal transduction						positive regulation of prostaglandin secretion
			skeletal muscle contraction						positive regulation of prostaglandin-endoperoxide synthase activity
			skeletal muscle tissue regeneration						positive regulation of protein autophosphorylation
			skeletal system development						positive regulation of protein catabolic process
			small molecule metabolic process						positive regulation of protein complex assembly
			smooth muscle cell migration						positive regulation of protein insertion into mitochondrial membrane involved in apoptotic signaling pathway
			smooth muscle contraction						positive regulation of protein kinase B signaling
			social behavior						positive regulation of protein kinase C signaling
			sodium-independent organic anion transport						positive regulation of protein kinase D signaling
			spermatogenesis						positive regulation of protein localization to early endosome
			T-helper 1 type immune response						positive regulation of protein phosphorylation
			temperature homeostasis						positive regulation of receptor biosynthetic process
			tetrahydrofolate interconversion						positive regulation of receptor internalization
			tetrahydrofolate metabolic process						positive regulation of release of sequestered calcium ion into cytosol
			tissue remodeling						positive regulation of renal sodium excretion
			toll-like receptor 2 signaling pathway						positive regulation of retinal ganglion cell axon guidance
			toll-like receptor 3 signaling pathway						positive regulation of sarcomere organization
			toll-like receptor 4 signaling pathway						positive regulation of signal transduction
			toll-like receptor signaling pathway						positive regulation of skeletal muscle fiber development
			toll-like receptor TLR1:TLR2 signaling pathway						positive regulation of smooth muscle cell migration
			toll-like receptor TLR6:TLR2 signaling pathway						positive regulation of smooth muscle cell proliferation
			transformation of host cell by virus						positive regulation of smooth muscle contraction
			transformed cell apoptotic process						positive regulation of transcription from RNA polymerase II promoter
			transmembrane transport						positive regulation of transcription from RNA polymerase II promoter in response to hypoxia
			TRIF-dependent toll-like receptor signaling pathway						positive regulation of urine volume
			tumor necrosis factor-mediated signaling pathway						positive regulation of vascular endothelial growth factor production
			vasoconstriction						positive regulation of vascular endothelial growth factor receptor signaling pathway
			vitamin metabolic process						positive regulation of vascular permeability
			water transport						positive regulation of vasodilation
			water-soluble vitamin metabolic process						post-embryonic camera-type eye development
			wound healing						post-embryonic development
									prepulse inhibition
									primary spermatocyte growth
									primitive erythrocyte differentiation
									programmed cell death
									prolactin secretion
									prostaglandin biosynthetic process
									protein dephosphorylation
									protein kinase C deactivation
									protein kinase C-activating G-protein coupled receptor signaling pathway
									protein polyubiquitination
									reactive oxygen species metabolic process
									regulation of apoptotic process
									regulation of blood pressure
									regulation of blood vessel size
									regulation of calcium ion transport
									regulation of catalytic activity
									regulation of cell cycle
									regulation of cell shape
									regulation of cell-matrix adhesion
									regulation of cGMP metabolic process
									regulation of developmental pigmentation
									regulation of endothelial cell differentiation
									regulation of epithelial cell proliferation
									regulation of gene expression
									regulation of glycoprotein biosynthetic process
									regulation of hematopoietic progenitor cell differentiation
									regulation of JAK-STAT cascade
									regulation of meiotic cell cycle process involved in oocyte maturation
									regulation of mitochondrial membrane permeability
									regulation of mitochondrial membrane potential
									regulation of multicellular organism growth
									regulation of nitric-oxide synthase activity
									regulation of nitrogen utilization
									regulation of ossification
									regulation of pH
									regulation of programmed cell death
									regulation of protein heterodimerization activity
									regulation of protein homodimerization activity
									regulation of protein localization
									regulation of protein stability
									regulation of retinal ganglion cell axon guidance
									regulation of sensory perception of pain
									regulation of signal transduction
									regulation of sodium ion transport
									regulation of systemic arterial blood pressure by endothelin
									regulation of the force of heart contraction by chemical signal
									regulation of transcription from RNA polymerase II promoter
									regulation of transcription from RNA polymerase II promoter in response to hypoxia
									regulation of transmembrane transporter activity
									regulation of vasoconstriction
									regulation of viral genome replication
									release of cytochrome c from mitochondria
									removal of superoxide radicals
									renal system process
									respiratory gaseous exchange
									response to acid chemical
									response to activity
									response to aluminum ion
									response to amino acid
									response to axon injury
									response to caffeine
									response to cAMP
									response to candesartan
									response to cold
									response to copper ion
									response to corticosterone
									response to cycloheximide
									response to cytokine
									response to dexamethasone
									response to drug
									response to electrical stimulus
									response to estradiol
									response to estrogen
									response to ethanol
									response to external biotic stimulus
									response to fluid shear stress
									response to folic acid
									response to food
									response to fructose
									response to gamma radiation
									response to glucocorticoid
									response to heat
									response to hydrogen peroxide
									response to hyperoxia
									response to hypoxia
									response to inorganic substance
									response to insulin
									response to iron ion
									response to ischemia
									response to ketone
									response to L-arginine
									response to L-ascorbic acid
									response to lead ion
									response to leptin
									response to lipopolysaccharide
									response to lipoprotein particle
									response to mechanical stimulus
									response to metal ion
									response to morphine
									response to muscle stretch
									response to nicotine
									response to nutrient
									response to organic cyclic compound
									response to organic substance
									response to organonitrogen compound
									response to oxidative stress
									response to oxygen levels
									response to ozone
									response to peptide
									response to peptide hormone
									response to progesterone
									response to prostaglandin F
									response to radiation
									response to salt
									response to statin
									response to steroid hormone
									response to testosterone
									response to toxic substance
									response to transforming growth factor beta
									response to UV-B
									response to virus
									response to vitamin A
									response to yeast
									retina development in camera-type eye
									Rho protein signal transduction
									rhythmic excitation
									rhythmic process
									sensory perception of pain
									signal transduction
									signal transduction involved in regulation of gene expression
									single organismal cell-cell adhesion
									skeletal system development
									small molecule metabolic process
									smooth muscle cell proliferation
									smooth muscle contraction
									smooth muscle hyperplasia
									spermatogenesis
									spleen development
									sprouting angiogenesis
									STAT protein import into nucleus
									superoxide anion generation
									suppression by virus of host apoptotic process
									surfactant homeostasis
									T cell differentiation
									T cell differentiation in thymus
									T cell homeostasis
									T cell lineage commitment
									T-helper 1 type immune response
									thymus development
									thyroid gland development
									tissue homeostasis
									transmembrane transport
									tube formation
									ureteric bud development
									vascular endothelial growth factor receptor signaling pathway
									vascular endothelial growth factor signaling pathway
									vasculature development
									vasculogenesis
									vasoconstriction
									VEGF-activated neuropilin signaling pathway
									vein smooth muscle contraction
									wound healing

## Sheet: AD vs. T2DM
Alzheimer diseases	DiseaseID	No. direct genes	No. inferred GO-BP terms			Type 2 diabetes	DiseaseID	No. direct genes	No. inferred GO-BP terms
Alzheimer Disease	D000544	88	1811			Diabetes Mellitus, Type 2	D003924	129	2287
Alzheimer disease type 2	C536595	1	101			Diabetes Mellitus, Noninsulin-Dependent, 1	C563359	2	15
Alzheimer Disease, Familial, 3, with Spastic Paraparesis and Apraxia	C564330	1	98			Diabetes Mellitus, Noninsulin-Dependent, 2	C563323	1	0
Alzheimer disease type 4	C536596	1	62			Diabetes Mellitus, Noninsulin-Dependent, 3	C566342	1	0
Alzheimer Disease 5	C566578	1	0			Diabetes Mellitus, Noninsulin-Dependent, Type 4	C564299	1	0
Alzheimer Disease 6	C565325	1	0			Mason-Type Diabetes	C562772	2	75
Alzheimer Disease 7	C565251	1	0			Maturity-Onset Diabetes of the Young, Type 1	C565101	2	130
Alzheimer Disease 8	C564622	1	0			Maturity-Onset Diabetes of the Young, Type 2	C564219	1	36
Alzheimer Disease 9	C563834	1	0			Maturity-Onset Diabetes of the Young, Type 3	C563933	1	35
Alzheimer Disease 10	C566465	1	0			Maturity-Onset Diabetes of the Young, Type 4	C563451	1	58
Alzheimer Disease 11	C565228	1	0			MODY, Type 6	C565231	1	44
Alzheimer Disease 12	C567022	1	0			Maturity-Onset Diabetes of the Young, Type 8, with Exocrine Dysfunction	C565225	1	15
Alzheimer Disease 13	C567000	1	0			Maturity-Onset Diabetes Of The Young, Type 9	C567393	1	15
Alzheimer Disease 14	C566999	1	0			Noninsulin-dependent diabetes mellitus with deafness	C536246	1	2
Alzheimer Disease 15	C566998	1	0			Renal cysts and diabetes syndrome	C535520	1	49
Alzheimer Disease 16	C567463	1	0			Sub-total		146	2761
Sub-total		103	2072			Total unique		133	2297
Total unique		95	1811
		95 unique genes	1,811 unique GO-BP					133 unique genes	2,297 unique GO-BP
		A2M	acetylcholine catabolic process					A	3'-phosphoadenosine 5'-phosphosulfate metabolic process
		ABCA7	acetylcholine catabolic process in synaptic cleft					ABCC8	acetaldehyde metabolic process
		ACE	acetylcholine metabolic process					ADAMTS9	acinar cell differentiation
		ACHE	actin filament organization					ADCY5	actin cytoskeleton reorganization
		AD10	actin filament-based movement					ADIPOQ	actin filament organization
		AD11	action potential					AKT2	activation of adenylate cyclase activity
		AD12	activation of adenylate cyclase activity					AP3S2	activation of cysteine-type endopeptidase activity
		AD13	activation of cysteine-type endopeptidase activity involved in apoptotic process					ATF3	activation of cysteine-type endopeptidase activity involved in apoptotic process
		AD14	activation of cysteine-type endopeptidase activity involved in apoptotic process by cytochrome c					ATP2A2	activation of cysteine-type endopeptidase activity involved in apoptotic process by cytochrome c
		AD15	activation of cysteine-type endopeptidase activity involved in apoptotic signaling pathway					ATP2A3	activation of cysteine-type endopeptidase activity involved in apoptotic signaling pathway
		AD16	activation of GTPase activity					BCL2	activation of GTPase activity
		AD5	activation of JUN kinase activity					BCL2L1	activation of innate immune response
		AD6	activation of MAPK activity					BHMT	activation of JUN kinase activity
		AD7	activation of MAPKK activity					C2CD4A	activation of MAPK activity
		AD8	activation of MAPKKK activity					C2CD4B	activation of MAPK activity involved in innate immune response
		AD9	activation of phospholipase C activity					C3	activation of MAPKK activity
		AMFR	activation of protein kinase activity					CAPN10	activation of MAPKKK activity
		APBB2	activation of protein kinase B activity					CASP3	activation of NF-kappaB-inducing kinase activity
		APOE	activation of signaling protein activity involved in unfolded protein response					CASP8	activation of phospholipase A2 activity by calcium-mediated signaling
		APP	acute inflammatory response to antigenic stimulus					CAT	activation of phospholipase C activity
		ARC	acute-phase response					CBS	activation of protein kinase A activity
		ATP5A1	adipose tissue development					CCND2	activation of protein kinase activity
		ATP7	adrenal gland development					CDKAL1	activation of protein kinase B activity
		BACE1	adult chitin-containing cuticle pigmentation					CDO1	activation of signaling protein activity involved in unfolded protein response
		BAX	adult feeding behavior					CEL	activation-induced cell death of T cells
		BCHE	adult locomotory behavior					CPT1A	active induction of host immune response by virus
		BCL2	adult walking behavior					CYBA	acute inflammatory response
		BDNF	age-dependent response to oxidative stress					CYP1A2	acute inflammatory response to antigenic stimulus
		BIN1	age-dependent response to reactive oxygen species					CYP3A1	acute-phase response
		BLMH	aging					CYP3A2	acyl-CoA metabolic process
		CALM1	alkaloid catabolic process					ECE1	adaptive immune response
		CASP3	alkaloid metabolic process					EDN1	adaptive immune response based on somatic recombination of immune receptors built from immunoglobulin superfamily domains
		CD2AP	alpha-beta T cell activation					EDNRA	adenosine receptor signaling pathway
		CD33	AMPA glutamate receptor clustering					EDNRB	adenylate cyclase-activating dopamine receptor signaling pathway
		CHRNA7	amyloid precursor protein catabolic process					EGFR	adenylate cyclase-activating G-protein coupled receptor signaling pathway
		CHRNB2	amyloid precursor protein metabolic process					ENPP1	adenylate cyclase-inhibiting dopamine receptor signaling pathway
		CLU	amylopectin biosynthetic process					FAS	adenylate cyclase-inhibiting G-protein coupled receptor signaling pathway
		CR1	anagen					FTO	adenylate cyclase-modulating G-protein coupled receptor signaling pathway
		CRH	androgen metabolic process					GCG	adhesion of symbiont to host
		CST3	angiogenesis					GCGR	adiponectin-activated signaling pathway
		CTR1B	angiogenesis involved in coronary vascular morphogenesis					GCK	adipose tissue development
		CTR1C	angiotensin catabolic process in blood					GCKR	adult feeding behavior
		CYP2D6	angiotensin maturation					GLIS3	aerobic respiration
		CYP46A1	anterior/posterior pattern specification					GNB3	age-dependent response to oxidative stress
		DHCR24	antibacterial humoral response					GPD2	age-dependent response to reactive oxygen species
		DPYSL2	antifungal humoral response					GPX1	aging
		EIF2S1	antigen processing and presentation of peptide antigen via MHC class I					GRB14	alkaloid catabolic process
		ENO1	antral ovarian follicle growth					GSTM1	alkaloid metabolic process
		EPHA1	apolipoprotein A-I-mediated signaling pathway					HBA1	alpha-beta T cell activation
		ESR1	apoptotic DNA fragmentation					HHEX	amacrine cell differentiation
		F2	apoptotic mitochondrial changes					HK1	amino-acid betaine catabolic process
		GAPDHS	apoptotic process					HMG20A	amino-acid betaine metabolic process
		GSK3B	apoptotic process involved in embryonic digit morphogenesis					HMGA1	amylopectin biosynthetic process
		HFE	apoptotic process involved in patterning of blood vessels					HMOX1	anaphase-promoting complex-dependent proteasomal ubiquitin-dependent protein catabolic process
		HMOX1	apoptotic signaling pathway					HNF1A	anatomical structure morphogenesis
		IDE	arachidonic acid secretion					HNF1B	androgen metabolic process
		IGF1	arginine catabolic process					HNF4A	androgen receptor signaling pathway
		IGF1R	artery morphogenesis					HP	angiogenesis
		IGF2	associative learning					HPX	angiogenesis involved in coronary vascular morphogenesis
		IGF2R	asymmetric neuroblast division					IAPP	angiogenesis involved in wound healing
		IL1B	ATP biosynthetic process					ICAM1	antennal development
		INS	ATP hydrolysis coupled proton transport					ID1	anterior lateral line development
		INSR	ATP metabolic process					IGF2BP2	anterior lateral line neuromast development
		LEP	ATP synthesis coupled proton transport					IL6	anterior/posterior axis specification
		MAOB	autophagosome assembly					INS	anterior/posterior pattern specification
		MAPT	autophagy					INS1	anterograde axon cargo transport
		MIR146A	axon cargo transport					IRS1	anterograde synaptic vesicle transport
		MPO	axon extension					IRS2	antigen processing and presentation of exogenous peptide antigen via MHC class I
		MS4A4A	axon guidance					ITLN1	antigen processing and presentation of exogenous peptide antigen via MHC class I, TAP-dependent
		MTHFR	axon midline choice point recognition					JAZF1	antigen processing and presentation of peptide antigen via MHC class I
		NCSTN	axon regeneration					KCNJ11	aorta smooth muscle tissue morphogenesis
		NOS3	axon target recognition					KCNK16	apoptotic DNA fragmentation
		NPY	axonogenesis					KCNQ1	apoptotic mitochondrial changes
		PAXIP1	B cell activation					LEP	apoptotic process
		PCDH11X	B cell apoptotic process					LEPR	apoptotic process in bone marrow
		PICALM	B cell differentiation					LIPC	apoptotic signaling pathway
		PLAU	B cell homeostasis					MAEA	arachidonic acid metabolic process
		PPARG	B cell homeostatic proliferation					MAPK8IP1	arginine catabolic process
		PRNP	B cell lineage commitment					MAT1A	artery morphogenesis
		PSEN1	B cell negative selection					MTNR1B	artery smooth muscle contraction
		PSEN2	B cell proliferation					NEUROD1	associative learning
		PYY	B cell receptor apoptotic signaling pathway					NFKB1	astrocyte activation
		RELN	B cell receptor signaling pathway					NIDDM1	astrocyte differentiation
		SLC2A4	baculum development					NIDDM2	ATP biosynthetic process
		SLC30A4	basophil chemotaxis					NIDDM3	atrial cardiac muscle cell action potential
		SLC30A6	behavior					NIDDM4	atrial cardiac muscle tissue morphogenesis
		SOD2	behavioral fear response					NKX6-1	atrial septum morphogenesis
		SORL1	behavioral response to ethanol					NOS2	auditory receptor cell stereocilium organization
		TF	behavioral response to nicotine					NOS3	axon guidance
		TFAM	beta-amyloid formation					NOTCH2	axon regeneration
		TNF	beta-amyloid metabolic process					OGG1	axonogenesis
		TPI1	bile acid biosynthetic process					PAM	B cell activation
		TPP1	bile acid metabolic process					PAX4	B cell differentiation
		TREM2	blood circulation					PAX6	B cell homeostasis
		VEGFA	blood coagulation					PCSK2	B cell lineage commitment
			blood coagulation, intrinsic pathway					PCX	B cell mediated immunity
			blood vessel development					PDX1	B cell proliferation
			blood vessel maturation					PEPD	B cell receptor signaling pathway
			blood vessel morphogenesis					PPARA	base-excision repair
			blood vessel remodeling					PPARG	base-excision repair, AP site formation
			BMP signaling pathway					PPARGC1A	basophil chemotaxis
			bone development					PRKCB	behavioral fear response
			bone mineralization involved in bone maturation					PROX1	behavioral response to ethanol
			bone resorption					PSMD6	behavioral response to nicotine
			bradykinin catabolic process					PTPN1	behavioral response to starvation
			brain development					RAGE	bicarbonate transport
			brain morphogenesis					RELA	bile acid and bile salt transport
			brain-derived neurotrophic factor receptor signaling pathway					RETN	bile acid biosynthetic process
			branching involved in ureteric bud morphogenesis					S100A6	bile acid metabolic process
			branching morphogenesis of an epithelial tube					SHBG	biomineral tissue development
			brown fat cell differentiation					SIRT1	blastocyst development
			Cajal-Retzius cell differentiation					SLC2A1	blastoderm segmentation
			calcium ion transmembrane transport					SLC2A2	blood coagulation
			calcium ion transport					SLC2A4	blood vessel development
			calcium-mediated signaling					SLC30A8	blood vessel endothelial cell migration
			camera-type eye morphogenesis					SNAP25	blood vessel maturation
			cAMP-mediated signaling					SOD1	blood vessel morphogenesis
			canonical glycolysis					SOD2	blood vessel remodeling
			canonical Wnt signaling pathway					ST6GAL1	BMP signaling pathway
			canonical Wnt signaling pathway involved in positive regulation of apoptotic process					TCF7L2	body fluid secretion
			carbohydrate metabolic process					TGFB1	bone development
			carbohydrate transport					THADA	bone mineralization
			cardiac muscle contraction					TIMP1	bone mineralization involved in bone maturation
			cardiac muscle fiber development					TNF	bone morphogenesis
			cardiac muscle hypertrophy					TNFRSF1A	bone remodeling
			cardiac vascular smooth muscle cell development					TNFRSF1B	bone resorption
			cardiovascular system development					TRNL1	border follicle cell migration
			cargo loading into vesicle					UBE2E2	bradykinin catabolic process
			cation transmembrane transport					UCP2	brain development
			cation transport					VEGFA	branch elongation involved in mammary gland duct branching
			CD8-positive, alpha-beta T cell lineage commitment					VPS26A	branched duct epithelial cell fate determination, open tracheal system
			cell activation					WFS1	branching involved in pancreas morphogenesis
			cell adhesion					ZFAND3	branching involved in salivary gland morphogenesis
			cell aging						branching involved in ureteric bud morphogenesis
			cell chemotaxis						branching morphogenesis of an epithelial tube
			cell cycle						brown fat cell differentiation
			cell cycle arrest						calcitonin catabolic process
			cell death						calcitriol biosynthetic process from calciol
			cell development						calcium ion homeostasis
			cell differentiation						calcium ion import
			cell division						calcium ion import into sarcoplasmic reticulum
			cell fate commitment						calcium ion transmembrane transport
			cell fate specification						calcium ion transport
			cell growth						calcium ion transport from cytosol to endoplasmic reticulum
			cell maturation						calcium ion-dependent exocytosis of neurotransmitter
			cell migration						calcium-dependent cell-cell adhesion via plasma membrane cell adhesion molecules
			cell migration involved in sprouting angiogenesis						calcium-mediated signaling
			cell morphogenesis						camera-type eye development
			cell morphogenesis involved in differentiation						camera-type eye morphogenesis
			cell proliferation						cAMP biosynthetic process
			cell proliferation in bone marrow						cAMP-mediated signaling
			cell surface receptor signaling pathway						canonical glycolysis
			cell-cell signaling						canonical Wnt signaling pathway
			cellular amino acid metabolic process						canonical Wnt signaling pathway involved in positive regulation of epithelial to mesenchymal transition
			cellular calcium ion homeostasis						carbohydrate metabolic process
			cellular component disassembly involved in execution phase of apoptosis						carbohydrate phosphorylation
			cellular copper ion homeostasis						carbohydrate transport
			cellular extravasation						carbohydrate utilization
			cellular iron ion homeostasis						cardiac muscle cell development
			cellular metabolic process						cardiac muscle contraction
			cellular process						cardiac muscle fiber development
			cellular protein catabolic process						cardiac muscle hypertrophy
			cellular protein metabolic process						cardiac muscle tissue development
			cellular respiration						cardiac vascular smooth muscle cell development
			cellular response to acid chemical						cardioblast cell fate determination
			cellular response to aldosterone						cardiovascular system development
			cellular response to amino acid stimulus						carnitine metabolic process
			cellular response to angiotensin						carnitine shuttle
			cellular response to antibiotic						cartilage development
			cellular response to arsenic-containing substance						cartilage development involved in endochondral bone morphogenesis
			cellular response to cadmium ion						cartilage morphogenesis
			cellular response to cAMP						catenin import into nucleus
			cellular response to cholesterol						cation transmembrane transport
			cellular response to cocaine						cation transport
			cellular response to copper ion						CD4-positive, CD25-positive, alpha-beta regulatory T cell lineage commitment
			cellular response to dexamethasone stimulus						CD8-positive, alpha-beta T cell lineage commitment
			cellular response to DNA damage stimulus						cell activation
			cellular response to dopamine						cell adhesion
			cellular response to drug						cell adhesion mediated by integrin
			cellular response to electrical stimulus						cell aging
			cellular response to erythropoietin						cell chemotaxis
			cellular response to estradiol stimulus						cell cycle
			cellular response to estrogen stimulus						cell cycle arrest
			cellular response to ethanol						cell death
			cellular response to fatty acid						cell differentiation
			cellular response to fibroblast growth factor stimulus						cell division
			cellular response to fluid shear stress						cell fate commitment
			cellular response to follicle-stimulating hormone stimulus						cell fate determination
			cellular response to glucose starvation						cell growth
			cellular response to glucose stimulus						cell maturation
			cellular response to growth factor stimulus						cell migration
			cellular response to heat						cell migration involved in sprouting angiogenesis
			cellular response to hepatocyte growth factor stimulus						cell morphogenesis
			cellular response to hydrogen peroxide						cell projection assembly
			cellular response to hyperoxia						cell proliferation
			cellular response to hypoxia						cell redox homeostasis
			cellular response to insulin stimulus						cell surface receptor signaling pathway
			cellular response to insulin-like growth factor stimulus						cell-abiotic substrate adhesion
			cellular response to interleukin-1						cell-cell junction organization
			cellular response to interleukin-3						cell-cell signaling
			cellular response to iron ion						cellular amino acid biosynthetic process
			cellular response to iron ion starvation						cellular amino acid metabolic process
			cellular response to iron(II) ion						cellular aromatic compound metabolic process
			cellular response to L-ascorbic acid						cellular calcium ion homeostasis
			cellular response to laminar fluid shear stress						cellular component disassembly involved in execution phase of apoptosis
			cellular response to lipid						cellular defense response
			cellular response to lipopolysaccharide						cellular detoxification of nitrogen compound
			cellular response to lipoteichoic acid						cellular extravasation
			cellular response to lithium ion						cellular glucose homeostasis
			cellular response to magnesium ion						cellular iron ion homeostasis
			cellular response to mechanical stimulus						cellular lipid metabolic process
			cellular response to methanol						cellular metabolic process
			cellular response to methotrexate						cellular nitrogen compound metabolic process
			cellular response to nerve growth factor stimulus						cellular phosphate ion homeostasis
			cellular response to nicotine						cellular process regulating host cell cycle in response to virus
			cellular response to norepinephrine stimulus						cellular protein metabolic process
			cellular response to nutrient						cellular protein modification process
			cellular response to organic cyclic compound						cellular respiration
			cellular response to organic substance						cellular response to alkaloid
			cellular response to osmotic stress						cellular response to amino acid starvation
			cellular response to oxidative stress						cellular response to amino acid stimulus
			cellular response to peptidoglycan						cellular response to angiotensin
			cellular response to prostaglandin E stimulus						cellular response to antibiotic
			cellular response to prostaglandin stimulus						cellular response to arsenic-containing substance
			cellular response to retinoic acid						cellular response to ATP
			cellular response to staurosporine						cellular response to biotic stimulus
			cellular response to testosterone stimulus						cellular response to brain-derived neurotrophic factor stimulus
			cellular response to transforming growth factor beta stimulus						cellular response to cadmium ion
			cellular response to tumor necrosis factor						cellular response to caffeine
			cellular response to UV						cellular response to calcium ion
			cellular response to vascular endothelial growth factor stimulus						cellular response to cAMP
			cellular response to vitamin E						cellular response to carbohydrate stimulus
			cellular senescence						cellular response to cobalt ion
			central nervous system development						cellular response to cytokine stimulus
			central nervous system myelin maintenance						cellular response to dexamethasone stimulus
			central nervous system neuron axonogenesis						cellular response to DNA damage stimulus
			central nervous system neuron development						cellular response to dopamine
			central nervous system projection neuron axonogenesis						cellular response to drug
			cerebral cortex cell migration						cellular response to dsRNA
			cerebral cortex development						cellular response to epidermal growth factor stimulus
			cerebral cortex tangential migration						cellular response to epinephrine stimulus
			cGMP-mediated signaling						cellular response to estradiol stimulus
			chaperone-mediated protein complex assembly						cellular response to estrogen stimulus
			chaperone-mediated protein folding						cellular response to ethanol
			chemotaxis						cellular response to fatty acid
			cholesterol biosynthetic process						cellular response to fibroblast growth factor stimulus
			cholesterol catabolic process						cellular response to follicle-stimulating hormone stimulus
			cholesterol efflux						cellular response to forskolin
			cholesterol homeostasis						cellular response to fructose stimulus
			cholesterol metabolic process						cellular response to gamma radiation
			choline catabolic process						cellular response to glucagon stimulus
			choline metabolic process						cellular response to glucocorticoid stimulus
			choline transport						cellular response to glucose starvation
			chondroitin sulfate proteoglycan biosynthetic process						cellular response to glucose stimulus
			chorion development						cellular response to growth factor stimulus
			chromatin remodeling						cellular response to heat
			chromatin silencing						cellular response to hormone stimulus
			chronic inflammatory response						cellular response to hydrogen peroxide
			chronic inflammatory response to antigenic stimulus						cellular response to hydrostatic pressure
			chylomicron remnant clearance						cellular response to hyperoxia
			circadian rhythm						cellular response to hypoxia
			circadian sleep/wake cycle, REM sleep						cellular response to insulin stimulus
			clathrin coat assembly						cellular response to interferon-gamma
			clathrin-mediated endocytosis						cellular response to interleukin-1
			cocaine metabolic process						cellular response to interleukin-6
			cochlea morphogenesis						cellular response to ionizing radiation
			cochlear nucleus development						cellular response to L-ascorbic acid
			cognition						cellular response to laminar fluid shear stress
			collateral sprouting						cellular response to leptin stimulus
			collateral sprouting in absence of injury						cellular response to lipopolysaccharide
			commissural neuron axon guidance						cellular response to lithium ion
			complement activation						cellular response to magnesium ion
			complement activation, classical pathway						cellular response to mechanical stimulus
			complement receptor mediated signaling pathway						cellular response to mineralocorticoid stimulus
			conditioned taste aversion						cellular response to nerve growth factor stimulus
			copper ion import						cellular response to nicotine
			copper ion transmembrane transport						cellular response to nitrite
			copper ion transport						cellular response to nutrient
			coronary artery morphogenesis						cellular response to nutrient levels
			coronary vein morphogenesis						cellular response to organic cyclic compound
			cortical actin cytoskeleton organization						cellular response to organic substance
			coumarin metabolic process						cellular response to osmotic stress
			cranial ganglion formation						cellular response to oxidative stress
			cytokine-mediated signaling pathway						cellular response to peptide
			cytoskeleton organization						cellular response to peptide hormone stimulus
			cytosolic calcium ion homeostasis						cellular response to phenylalanine
			death-inducing signaling complex assembly						cellular response to potassium ion
			decidualization						cellular response to prostaglandin E stimulus
			defense response						cellular response to prostaglandin stimulus
			defense response to bacterium						cellular response to radiation
			defense response to fungus						cellular response to redox state
			defense response to Gram-negative bacterium						cellular response to retinoic acid
			defense response to Gram-positive bacterium						cellular response to starvation
			defense response to virus						cellular response to thyroid hormone stimulus
			dendrite development						cellular response to toxic substance
			dendrite extension						cellular response to transforming growth factor beta stimulus
			dendrite morphogenesis						cellular response to tumor necrosis factor
			dendritic cell differentiation						cellular response to vascular endothelial growth factor stimulus
			dentate gyrus development						cellular response to vitamin B3
			detection of calcium ion						cellular response to vitamin D
			detection of lipopolysaccharide						cellular response to vitamin E
			detection of lipoteichoic acid						cellular triglyceride homeostasis
			detection of mechanical stimulus involved in sensory perception						cellular zinc ion homeostasis
			detection of mechanical stimulus involved in sensory perception of pain						central nervous system development
			detection of oxygen						central nervous system neuron development
			detection of peptidoglycan						central nervous system neuron differentiation
			determination of adult lifespan						ceramide catabolic process
			development of secondary sexual characteristics						cerebellar granule cell differentiation
			developmental growth						cerebellum development
			developmental pigmentation						cerebellum morphogenesis
			diet induced thermogenesis						cerebral cortex cell migration
			digestion						cerebral cortex development
			digestive tract morphogenesis						cerebral cortex regionalization
			diterpenoid metabolic process						cGMP-mediated signaling
			DNA damage response, signal transduction by p53 class mediator						chemotaxis
			DNA recombination						cholangiocyte proliferation
			DNA repair						cholesterol catabolic process
			DNA replication						cholesterol homeostasis
			DNA-dependent DNA replication						cholesterol metabolic process
			dopamine biosynthetic process						cholesterol transport
			dopamine catabolic process						chondrocyte differentiation
			dopaminergic neuron differentiation						chordate embryonic development
			dorsal/ventral neural tube patterning						chorion-containing eggshell pattern formation
			dorsal/ventral pattern formation						chromatin modification
			drug catabolic process						chromatin organization
			drug metabolic process						chromatin remodeling
			ear development						chromatin silencing
			eating behavior						chromatin silencing at rDNA
			ectopic germ cell programmed cell death						chronic inflammatory response to antigenic stimulus
			embryo development						chylomicron remnant clearance
			embryo implantation						chylomicron remodeling
			embryonic digestive tract development						ciliary body morphogenesis
			embryonic limb morphogenesis						cilium assembly
			embryonic liver development						circadian regulation of gene expression
			endocrine pancreas development						circadian rhythm
			endocytosis						cochlear nucleus development
			endoderm development						collagen catabolic process
			endoplasmic reticulum calcium ion homeostasis						collagen metabolic process
			endoplasmic reticulum unfolded protein response						commissural neuron axon guidance
			endosomal transport						commitment of neuronal cell to specific neuron type in forebrain
			endothelial cell chemotaxis						common bile duct development
			endothelial cell migration						common-partner SMAD protein phosphorylation
			endothelial cell proliferation						complement activation
			energy reserve metabolic process						complement activation, alternative pathway
			ephrin receptor signaling pathway						complement activation, classical pathway
			epicardial cell to mesenchymal cell transition						compound eye cone cell fate commitment
			epidermal growth factor receptor signaling pathway						compound eye development
			epidermis development						compound eye morphogenesis
			epithelial cell development						compound eye photoreceptor cell differentiation
			epithelial cell differentiation						compound eye photoreceptor fate commitment
			epithelial cell proliferation						connective tissue replacement involved in inflammatory response wound healing
			epithelial cell proliferation involved in mammary gland duct elongation						copulation
			epithelial cell proliferation involved in salivary gland morphogenesis						cornea development in camera-type eye
			epithelial to mesenchymal transition						coronary artery morphogenesis
			ER overload response						coronary vein morphogenesis
			ER-associated ubiquitin-dependent protein catabolic process						cortical actin cytoskeleton organization
			ERAD pathway						cyclic nucleotide biosynthetic process
			ERK1 and ERK2 cascade						cysteine biosynthetic process
			erythrocyte differentiation						cysteine biosynthetic process from serine
			erythrocyte homeostasis						cysteine biosynthetic process via cystathionine
			erythrophore differentiation						cysteine metabolic process
			establishment of body hair or bristle planar orientation						cytochrome complex assembly
			establishment of cell polarity						cytokine-mediated signaling pathway
			establishment of imaginal disc-derived wing hair orientation						cytokinesis
			establishment of protein localization to plasma membrane						cytoskeleton organization
			establishment or maintenance of cell polarity						death-inducing signaling complex assembly
			establishment or maintenance of transmembrane electrochemical gradient						defense response
			estradiol secretion						defense response to bacterium
			estrogen metabolic process						defense response to fungus, incompatible interaction
			estrous cycle						defense response to Gram-negative bacterium
			excitatory postsynaptic potential						defense response to Gram-positive bacterium
			excretion						defense response to protozoan
			execution phase of apoptosis						defense response to virus
			exocrine pancreas development						dehydroascorbic acid transport
			extracellular fibril organization						dendrite morphogenesis
			extracellular matrix disassembly						dendrite regeneration
			extracellular matrix organization						dentate gyrus development
			extrinsic apoptotic signaling pathway						dephosphorylation
			extrinsic apoptotic signaling pathway in absence of ligand						depurination
			extrinsic apoptotic signaling pathway via death domain receptors						depyrimidination
			eye development						detection of glucose
			eye photoreceptor cell development						detection of mechanical stimulus involved in sensory perception of pain
			fat cell differentiation						detection of oxidative stress
			fatty acid beta-oxidation						detection of oxygen
			fatty acid catabolic process						determination of adult lifespan
			fatty acid homeostasis						determination of digestive tract left/right asymmetry
			fatty acid metabolic process						determination of genital disc primordium
			fatty acid oxidation						determination of left/right asymmetry in diencephalon
			Fc-epsilon receptor signaling pathway						determination of left/right symmetry
			fear response						determination of liver left/right asymmetry
			feeding behavior						determination of pancreatic left/right asymmetry
			female pregnancy						developmental growth
			ferric iron transport						developmental pigmentation
			ferrous iron import into cell						dibenzo-p-dioxin metabolic process
			fertilization						diet induced thermogenesis
			fever generation						digestion
			fibrinolysis						digestive system development
			fibroblast growth factor receptor signaling pathway						digestive tract development
			focal adhesion assembly						digestive tract morphogenesis
			folic acid metabolic process						diterpenoid metabolic process
			forebrain development						DNA conformation change
			G-protein coupled receptor signaling pathway						DNA damage response, signal transduction by p53 class mediator resulting in cell cycle arrest
			G-protein coupled receptor signaling pathway, coupled to cyclic nucleotide second messenger						DNA dealkylation involved in DNA repair
			G2/M transition of mitotic cell cycle						DNA demethylation
			gamma-aminobutyric acid signaling pathway						DNA protection
			gene expression						DNA repair
			generation of neurons						DNA replication
			generation of ovulation cycle rhythm						DNA synthesis involved in DNA repair
			germ cell development						DNA unwinding involved in DNA replication
			gland morphogenesis						dolichol-linked oligosaccharide biosynthetic process
			glial cell apoptotic process						dopaminergic neuron differentiation
			glial cell differentiation						dorsal appendage formation
			glomerulus development						dorsal closure
			glucocorticoid biosynthetic process						dorsal spinal cord development
			gluconeogenesis						dorsal/ventral axis specification
			glucose homeostasis						dorsal/ventral pattern formation
			glucose import						double-strand break repair
			glucose import in response to insulin stimulus						drug catabolic process
			glucose metabolic process						drug metabolic process
			glucose transmembrane transport						ear development
			glucose transport						eating behavior
			glutamate secretion						embryo implantation
			glutathione metabolic process						embryonic axis specification
			glyceraldehyde-3-phosphate metabolic process						embryonic camera-type eye morphogenesis
			glycerol biosynthetic process						embryonic digestive tract development
			glycerophospholipid biosynthetic process						embryonic digestive tract morphogenesis
			glycogen catabolic process						embryonic digit morphogenesis
			glycogen metabolic process						embryonic genitalia morphogenesis
			glycolate metabolic process						embryonic heart tube development
			glycolytic process						embryonic hemopoiesis
			glycoprotein biosynthetic process						embryonic hindgut morphogenesis
			glycoprotein metabolic process						embryonic limb morphogenesis
			glycosphingolipid metabolic process						embryonic morphogenesis
			Golgi to endosome transport						embryonic organ development
			growth						embryonic organ morphogenesis
			hair follicle development						embryonic pattern specification
			hair follicle morphogenesis						embryonic placenta development
			heart contraction						embryonic retina morphogenesis in camera-type eye
			heart development						embryonic viscerocranium morphogenesis
			heart jogging						enamel mineralization
			heart looping						endocardium formation
			heart morphogenesis						endochondral ossification
			hematopoietic progenitor cell differentiation						endocrine pancreas development
			hematopoietic stem cell differentiation						endocytosis
			heme catabolic process						endoderm development
			heme metabolic process						endoderm formation
			heme oxidation						endodermal cell fate specification
			hemopoiesis						endoplasmic reticulum calcium ion homeostasis
			hemostasis						endoplasmic reticulum organization
			heterochromatin maintenance						endoplasmic reticulum unfolded protein response
			heterocycle metabolic process						endosomal transport
			hexose transmembrane transport						endothelial cell chemotaxis
			hexose transport						endothelial cell development
			high-density lipoprotein particle assembly						endothelial cell differentiation
			high-density lipoprotein particle clearance						endothelial cell migration
			high-density lipoprotein particle remodeling						endothelial cell morphogenesis
			hippo signaling						endothelial cell proliferation
			hippocampus development						endothelin maturation
			histone H3-K4 methylation						endothelin receptor signaling pathway
			homeostasis of number of cells						energy reserve metabolic process
			homeostasis of number of cells within a tissue						enkephalin processing
			homocysteine metabolic process						enteric nervous system development
			homophilic cell adhesion via plasma membrane adhesion molecules						enteric smooth muscle cell differentiation
			hormone biosynthetic process						enteroendocrine cell differentiation
			hormone catabolic process						enucleate erythrocyte development
			hormone metabolic process						epicardial cell to mesenchymal cell transition
			hormone-mediated apoptotic signaling pathway						epidermal growth factor receptor signaling pathway
			humoral immune response						epidermis development
			hyaluronan biosynthetic process						epithelial cell development
			hyaluronan metabolic process						epithelial cell differentiation
			hydrogen ion transmembrane transport						epithelial cell proliferation
			hydrogen peroxide biosynthetic process						epithelial cell proliferation involved in Malpighian tubule morphogenesis
			hydrogen peroxide catabolic process						epithelial cell proliferation involved in salivary gland morphogenesis
			hydrogen peroxide metabolic process						epithelial fluid transport
			hypermethylation of CpG island						epithelial to mesenchymal transition
			hyperosmotic salinity response						epithelium development
			hypochlorous acid biosynthetic process						epoxygenase P450 pathway
			hypothalamus development						ER overload response
			imaginal disc-derived leg morphogenesis						ER-associated ubiquitin-dependent protein catabolic process
			immune response						ER-nucleus signaling pathway
			immune system development						erythrocyte development
			in utero embryonic development						erythrocyte differentiation
			inactivation of MAPKK activity						erythrocyte homeostasis
			induction of positive chemotaxis						erythrocyte maturation
			inflammatory response						erythrophore differentiation
			inhibitory postsynaptic potential						establishment of chromatin silencing
			innate immune response						establishment of endothelial barrier
			inner ear development						establishment of integrated proviral latency
			inner mitochondrial membrane organization						establishment of mitotic spindle orientation
			inositol phosphate metabolic process						establishment of protein localization to mitochondrion
			insulin catabolic process						establishment of protein localization to plasma membrane
			insulin metabolic process						establishment of Sertoli cell barrier
			insulin receptor signaling pathway						establishment of tissue polarity
			insulin receptor signaling pathway via phosphatidylinositol 3-kinase						establishment or maintenance of apical/basal cell polarity
			insulin secretion						estradiol secretion
			insulin-like growth factor receptor signaling pathway						evasion or tolerance of host defenses by virus
			interaction with host						excretion
			interleukin-1 beta production						execution phase of apoptosis
			intracellular distribution of mitochondria						exocrine pancreas development
			intracellular estrogen receptor signaling pathway						exocytosis
			intracellular receptor signaling pathway						exogenous drug catabolic process
			intracellular signal transduction						extracellular matrix assembly
			intracellular steroid hormone receptor signaling pathway						extracellular matrix disassembly
			intracellular transport						extracellular matrix organization
			intrinsic apoptotic signaling pathway						extrinsic apoptotic signaling pathway
			intrinsic apoptotic signaling pathway by p53 class mediator						extrinsic apoptotic signaling pathway in absence of ligand
			intrinsic apoptotic signaling pathway in response to DNA damage						extrinsic apoptotic signaling pathway via death domain receptors
			intrinsic apoptotic signaling pathway in response to endoplasmic reticulum stress						eye development
			intrinsic apoptotic signaling pathway in response to oxidative stress						eye photoreceptor cell development
			ion homeostasis						eye-antennal disc morphogenesis
			ion transmembrane transport						face morphogenesis
			ion transport						fat cell differentiation
			ionotropic glutamate receptor signaling pathway						fatty acid beta-oxidation
			IRE1-mediated unfolded protein response						fatty acid biosynthetic process
			iron ion homeostasis						fatty acid catabolic process
			iron ion import into cell						fatty acid homeostasis
			iron ion transport						fatty acid metabolic process
			isoquinoline alkaloid metabolic process						fatty acid oxidation
			JAK-STAT cascade						fatty acid transport
			JNK cascade						Fc-epsilon receptor signaling pathway
			keratinocyte differentiation						feeding behavior
			kidney development						female germ-line cyst encapsulation
			L-glutamate transport						female pregnancy
			lactate biosynthetic process						fertilization
			lactation						fibroblast growth factor receptor signaling pathway
			larval development						fibroblast proliferation
			lateral geniculate nucleus development						flavone metabolic process
			lateral motor column neuron migration						focal adhesion assembly
			layer formation in cerebral cortex						forebrain anterior/posterior pattern specification
			learning						forebrain development
			learning or memory						forebrain dorsal/ventral pattern formation
			leptin-mediated signaling pathway						forebrain morphogenesis
			leukocyte homeostasis						forebrain-midbrain boundary formation
			leukocyte migration						foregut morphogenesis
			leukocyte tethering or rolling						frontal suture morphogenesis
			limb morphogenesis						fructose 2,6-bisphosphate metabolic process
			lipid biosynthetic process						fructose transport
			lipid homeostasis						G-protein coupled receptor signaling pathway
			lipid metabolic process						G-protein coupled receptor signaling pathway coupled to cGMP nucleotide second messenger
			lipid transport						G-protein coupled receptor signaling pathway, coupled to cyclic nucleotide second messenger
			lipid tube assembly						G1/S transition of mitotic cell cycle
			lipopolysaccharide-mediated signaling pathway						G2/M transition of mitotic cell cycle
			lipoprotein biosynthetic process						galactose metabolic process
			lipoprotein catabolic process						gall bladder development
			lipoprotein metabolic process						gastrulation
			lipoprotein transport						gene expression
			liver development						gene silencing
			liver regeneration						generation of precursor metabolites and energy
			locomotion						genetic imprinting
			locomotory behavior						genitalia development
			locomotory exploration behavior						germ cell development
			long-chain fatty acid transport						germ cell migration
			long-term memory						germ-band shortening
			long-term synaptic potentiation						germ-line stem cell population maintenance
			low-density lipoprotein particle clearance						gland morphogenesis
			low-density lipoprotein particle receptor biosynthetic process						glial cell apoptotic process
			low-density lipoprotein particle remodeling						gliogenesis
			lung alveolus development						glomerular filtration
			lung development						glomerulus development
			lung lobe morphogenesis						glucagon secretion
			lung vasculature development						gluconeogenesis
			luteinization						glucose 6-phosphate metabolic process
			lymph vessel morphogenesis						glucose homeostasis
			lymphangiogenesis						glucose import
			lymphocyte homeostasis						glucose import in response to insulin stimulus
			lymphoid progenitor cell differentiation						glucose metabolic process
			lysosome organization						glucose transmembrane transport
			macrophage differentiation						glucose transport
			maintenance of location in cell						glutamate secretion
			male genitalia development						glutathione derivative biosynthetic process
			male gonad development						glutathione metabolic process
			male sex determination						glycerol biosynthetic process
			mammary gland alveolus development						glycerol catabolic process
			mammary gland branching involved in pregnancy						glycerol-3-phosphate metabolic process
			mammary gland development						glycerophospholipid catabolic process
			MAPK cascade						glycogen biosynthetic process
			mating behavior						glycogen metabolic process
			mechanoreceptor differentiation						glycolytic process
			melanin metabolic process						glycoprotein biosynthetic process
			melanocyte differentiation						glycoprotein catabolic process
			membrane depolarization						glycoside metabolic process
			membrane organization						Golgi to plasma membrane transport
			membrane protein ectodomain proteolysis						gonad development
			membrane protein intracellular domain proteolysis						growth
			memory						growth hormone secretion
			mesenchymal cell development						gurken signaling pathway
			mesoderm development						habenula development
			metabolic process						hair follicle development
			metal ion homeostasis						hair follicle morphogenesis
			metanephros development						haltere development
			methionine biosynthetic process						head development
			methionine metabolic process						head involution
			microglial cell activation						heart contraction
			microglial cell proliferation						heart development
			microtubule cytoskeleton organization						heart looping
			microtubule-based process						heart morphogenesis
			midgut development						heart process
			mitochondrial ATP synthesis coupled proton transport						heart rudiment development
			mitochondrial DNA replication						hematopoietic progenitor cell differentiation
			mitochondrial electron transport, NADH to ubiquinone						heme biosynthetic process
			mitochondrial fragmentation involved in apoptotic process						heme catabolic process
			mitochondrial fusion						heme metabolic process
			mitochondrial respiratory chain complex assembly						heme oxidation
			mitochondrial transport						heme transport
			mitochondrion localization						hemoglobin metabolic process
			mitochondrion morphogenesis						hemopoiesis
			mitochondrion organization						heparan sulfate proteoglycan biosynthetic process
			mitochondrion transport along microtubule						hepatic duct development
			mitophagy in response to mitochondrial depolarization						hepatic immune response
			mitotic nuclear division						hepatoblast differentiation
			modulation of synaptic transmission						hepatocyte apoptotic process
			monocyte activation						hepatocyte cell migration
			monocyte aggregation						hepatocyte differentiation
			monocyte differentiation						hepatocyte proliferation
			mononuclear cell proliferation						heterocycle metabolic process
			monoterpenoid metabolic process						heterophilic cell-cell adhesion via plasma membrane cell adhesion molecules
			movement of cell or subcellular component						hexose metabolic process
			mRNA polyadenylation						hexose transmembrane transport
			mRNA splicing, via spliceosome						hexose transport
			mRNA stabilization						high-density lipoprotein particle remodeling
			multicellular organism growth						hindbrain development
			multicellular organismal development						hippo signaling
			multicellular organismal iron ion homeostasis						hippocampus development
			multicellular organismal response to stress						histamine secretion
			muscle cell differentiation						histone deacetylation
			muscle contraction						histone H3 deacetylation
			muscle hypertrophy						histone H3-K9 deacetylation
			muscle organ development						histone H3-K9 modification
			myelination in peripheral nervous system						histone H3-T6 phosphorylation
			myeloid cell homeostasis						homeostasis of number of cells within a tissue
			myeloid dendritic cell differentiation						homocysteine catabolic process
			myeloid leukocyte differentiation						homocysteine metabolic process
			myoblast differentiation						hormone catabolic process
			myoblast fusion						hormone metabolic process
			myoblast proliferation						hormone-mediated signaling pathway
			myofibril assembly						humoral immune response
			myotube cell development						hyaluronan catabolic process
			myotube differentiation						hyaluronan metabolic process
			necroptotic signaling pathway						hydrogen peroxide biosynthetic process
			negative regulation of action potential						hydrogen peroxide catabolic process
			negative regulation of activated T cell proliferation						hydrogen peroxide metabolic process
			negative regulation of acute inflammatory response						hydrogen sulfide biosynthetic process
			negative regulation of adiponectin secretion						imaginal disc development
			negative regulation of alkaline phosphatase activity						imaginal disc pattern formation
			negative regulation of amyloid precursor protein biosynthetic process						imaginal disc-derived wing morphogenesis
			negative regulation of androgen receptor signaling pathway						imaginal disc-derived wing vein morphogenesis
			negative regulation of anoikis						imaginal disc-derived wing vein specification
			negative regulation of antigen processing and presentation of endogenous peptide antigen via MHC class I						immune response
			negative regulation of apoptotic process						immune system development
			negative regulation of apoptotic signaling pathway						immune system process
			negative regulation of appetite						immunoglobulin production
			negative regulation of aspartic-type endopeptidase activity involved in amyloid precursor protein catabolic process						in utero embryonic development
			negative regulation of astrocyte differentiation						induction by virus of host apoptotic process
			negative regulation of ATPase activity						induction of positive chemotaxis
			negative regulation of autophagy						inflammatory cell apoptotic process
			negative regulation of axonogenesis						inflammatory response
			negative regulation of B cell proliferation						inflammatory response to antigenic stimulus
			negative regulation of beta-amyloid formation						innate immune response
			negative regulation of bicellular tight junction assembly						innate immune response in mucosa
			negative regulation of binding						inner cell mass cell differentiation
			negative regulation of blood coagulation						inner ear development
			negative regulation of blood pressure						inner ear receptor cell development
			negative regulation of blood vessel endothelial cell migration						inorganic diphosphate transport
			negative regulation of blood vessel remodeling						inositol phosphate-mediated signaling
			negative regulation of bone resorption						insulin metabolic process
			negative regulation of branching involved in lung morphogenesis						insulin processing
			negative regulation of branching morphogenesis of a nerve						insulin receptor signaling pathway
			negative regulation of calcineurin-NFAT signaling cascade						insulin secretion
			negative regulation of calcium ion import						insulin-like growth factor receptor signaling pathway
			negative regulation of calcium ion transport						integrin-mediated signaling pathway
			negative regulation of calcium ion transport into cytosol						interaction with host
			negative regulation of canonical Wnt signaling pathway						interaction with symbiont
			negative regulation of cardiac muscle hypertrophy						interferon-gamma-mediated signaling pathway
			negative regulation of cartilage development						interkinetic nuclear migration
			negative regulation of CD8-positive, alpha-beta T cell activation						interleukin-4 secretion
			negative regulation of cell cycle						interleukin-6-mediated signaling pathway
			negative regulation of cell death						intermediate-density lipoprotein particle remodeling
			negative regulation of cell growth						interspecies interaction between organisms
			negative regulation of cell migration						intestinal cholesterol absorption
			negative regulation of cell proliferation						intestinal epithelial structure maintenance
			negative regulation of cell size						intestinal lipid catabolic process
			negative regulation of cell-cell adhesion						intracellular protein transmembrane transport
			negative regulation of cellular organofluorine metabolic process						intracellular protein transport
			negative regulation of cellular pH reduction						intracellular receptor signaling pathway
			negative regulation of cellular response to insulin stimulus						intracellular signal transduction
			negative regulation of cholangiocyte apoptotic process						intrahepatic bile duct development
			negative regulation of cholesterol biosynthetic process						intrinsic apoptotic signaling pathway
			negative regulation of cholesterol efflux						intrinsic apoptotic signaling pathway in response to DNA damage
			negative regulation of cholesterol storage						intrinsic apoptotic signaling pathway in response to DNA damage by p53 class mediator
			negative regulation of circadian sleep/wake cycle, REM sleep						intrinsic apoptotic signaling pathway in response to endoplasmic reticulum stress
			negative regulation of collagen biosynthetic process						intrinsic apoptotic signaling pathway in response to oxidative stress
			negative regulation of collagen catabolic process						ion transmembrane transport
			negative regulation of complement activation, alternative pathway						ion transport
			negative regulation of complement activation, classical pathway						IRE1-mediated unfolded protein response
			negative regulation of complement activation, lectin pathway						iris morphogenesis
			negative regulation of cyclin-dependent protein serine/threonine kinase activity						iron ion homeostasis
			negative regulation of cysteine-type endopeptidase activity involved in apoptotic process						ISG15-protein conjugation
			negative regulation of cytokine production						islet amyloid polypeptide processing
			negative regulation of cytokine secretion involved in immune response						JAK-STAT cascade
			negative regulation of dendrite morphogenesis						JAK-STAT cascade involved in growth hormone signaling pathway
			negative regulation of dendritic spine development						JNK cascade
			negative regulation of dendritic spine maintenance						JUN phosphorylation
			negative regulation of DNA binding						keratinocyte differentiation
			negative regulation of dopaminergic neuron differentiation						kidney development
			negative regulation of elastin catabolic process						kidney morphogenesis
			negative regulation of endopeptidase activity						L-ascorbic acid metabolic process
			negative regulation of endoplasmic reticulum calcium ion concentration						L-cysteine catabolic process
			negative regulation of endothelial cell proliferation						L-cysteine catabolic process to taurine
			negative regulation of epidermal growth factor-activated receptor activity						L-cysteine metabolic process
			negative regulation of epinephrine secretion						L-methionine salvage
			negative regulation of ERK1 and ERK2 cascade						L-serine catabolic process
			negative regulation of extracellular matrix disassembly						L-serine metabolic process
			negative regulation of extrinsic apoptotic signaling pathway						lacrimal gland development
			negative regulation of extrinsic apoptotic signaling pathway in absence of ligand						lactate biosynthetic process
			negative regulation of extrinsic apoptotic signaling pathway via death domain receptors						lactation
			negative regulation of fat cell differentiation						lactose biosynthetic process
			negative regulation of fatty acid metabolic process						lateral inhibition
			negative regulation of feeding behavior						learning or memory
			negative regulation of fibrinolysis						left/right axis specification
			negative regulation of fibroblast proliferation						left/right pattern formation
			negative regulation of G1/S transition of mitotic cell cycle						leg disc proximal/distal pattern formation
			negative regulation of gap junction assembly						lens development in camera-type eye
			negative regulation of gene expression						lens fiber cell differentiation
			negative regulation of glucagon secretion						lens fiber cell morphogenesis
			negative regulation of gluconeogenesis						lens morphogenesis in camera-type eye
			negative regulation of glucose import						leptin-mediated signaling pathway
			negative regulation of glucose transport						leukocyte activation
			negative regulation of glutamate secretion						leukocyte cell-cell adhesion
			negative regulation of glutamine transport						leukocyte homeostasis
			negative regulation of glycogen (starch) synthase activity						leukocyte migration
			negative regulation of glycogen biosynthetic process						leukocyte tethering or rolling
			negative regulation of glycogen catabolic process						limb development
			negative regulation of growth						lipid biosynthetic process
			negative regulation of growth of symbiont in host						lipid catabolic process
			negative regulation of hepatocyte apoptotic process						lipid digestion
			negative regulation of hydrolase activity						lipid homeostasis
			negative regulation of I-kappaB kinase/NF-kappaB signaling						lipid metabolic process
			negative regulation of inflammatory response						lipopolysaccharide-mediated signaling pathway
			negative regulation of insulin receptor signaling pathway						lipoprotein biosynthetic process
			negative regulation of insulin secretion						lipoprotein metabolic process
			negative regulation of interferon-gamma production						lipoprotein transport
			negative regulation of interferon-gamma-mediated signaling pathway						lipoxygenase pathway
			negative regulation of interleukin-1 beta production						liver development
			negative regulation of interleukin-17 production						liver morphogenesis
			negative regulation of interleukin-2 production						liver regeneration
			negative regulation of interleukin-6 production						locomotory behavior
			negative regulation of intracellular transport						long-chain fatty acid metabolic process
			negative regulation of intrinsic apoptotic signaling pathway						long-chain fatty acid transport
			negative regulation of intrinsic apoptotic signaling pathway in response to DNA damage						long-term memory
			negative regulation of L-glutamate transport						long-term synaptic potentiation
			negative regulation of lactation						low-density lipoprotein particle clearance
			negative regulation of leukocyte cell-cell adhesion						low-density lipoprotein particle receptor biosynthetic process
			negative regulation of leukocyte migration						low-density lipoprotein particle remodeling
			negative regulation of lipid biosynthetic process						lung alveolus development
			negative regulation of lipid catabolic process						lung development
			negative regulation of lipid metabolic process						lung morphogenesis
			negative regulation of lipid storage						lung vasculature development
			negative regulation of lipid transport across blood brain barrier						lymph node development
			negative regulation of luteinizing hormone secretion						lymph vessel development
			negative regulation of macrophage derived foam cell differentiation						lymph vessel morphogenesis
			negative regulation of MAP kinase activity						lymphangiogenesis
			negative regulation of MAPK cascade						lymphatic endothelial cell differentiation
			negative regulation of mast cell cytokine production						lymphocyte homeostasis
			negative regulation of mast cell degranulation						lymphoid progenitor cell differentiation
			negative regulation of metabolic process						macromolecule modification
			negative regulation of metalloendopeptidase activity involved in amyloid precursor protein catabolic process						macrophage chemotaxis
			negative regulation of mitochondrial depolarization						macrophage derived foam cell differentiation
			negative regulation of mitotic cell cycle						macrophage differentiation
			negative regulation of mitotic nuclear division						magnesium ion homeostasis
			negative regulation of muscle cell apoptotic process						maintenance of chromatin silencing
			negative regulation of muscle hyperplasia						maintenance of DNA repeat elements
			negative regulation of myeloid cell apoptotic process						maintenance of epithelial integrity, open tracheal system
			negative regulation of myoblast differentiation						maintenance of polarity of embryonic epithelium
			negative regulation of myosin-light-chain-phosphatase activity						maintenance of protein location in mitochondrion
			negative regulation of NAD(P)H oxidase activity						maintenance of translational fidelity
			negative regulation of natural killer cell mediated cytotoxicity						male courtship behavior
			negative regulation of neural precursor cell proliferation						male germ-line cyst encapsulation
			negative regulation of neuroblast proliferation						male gonad development
			negative regulation of neurofibrillary tangle assembly						Malpighian tubule morphogenesis
			negative regulation of neurogenesis						mammary gland alveolus development
			negative regulation of neuron apoptotic process						mammary gland branching involved in thelarche
			negative regulation of neuron death						mammary gland development
			negative regulation of neuron differentiation						mammary gland epithelial cell differentiation
			negative regulation of neuron maturation						MAPK cascade
			negative regulation of neuron migration						maternal determination of dorsal/ventral axis, ovarian follicular epithelium, soma encoded
			negative regulation of neuron projection development						maternal process involved in female pregnancy
			negative regulation of NFAT protein import into nucleus						maternal process involved in parturition
			negative regulation of nitric-oxide synthase activity						melanin biosynthetic process
			negative regulation of norepinephrine secretion						melanin metabolic process
			negative regulation of oocyte development						melanocyte differentiation
			negative regulation of ossification						melanosome organization
			negative regulation of osteoblast differentiation						melanosome transport
			negative regulation of osteoblast proliferation						membrane depolarization
			negative regulation of oxidative stress-induced intrinsic apoptotic signaling pathway						membrane hyperpolarization
			negative regulation of pancreatic stellate cell proliferation						membrane organization
			negative regulation of peptidase activity						membrane protein intracellular domain proteolysis
			negative regulation of peptide hormone secretion						membrane repolarization during action potential
			negative regulation of peptidyl-serine phosphorylation						membrane repolarization during cardiac muscle cell action potential
			negative regulation of peptidyl-threonine phosphorylation						membrane to membrane docking
			negative regulation of phosphatase activity						mesenchymal cell development
			negative regulation of phosphatidylinositol 3-kinase signaling						mesoderm development
			negative regulation of phospholipid efflux						mesonephric duct development
			negative regulation of platelet activation						mesonephric duct formation
			negative regulation of postsynaptic membrane organization						mesonephric tubule development
			negative regulation of potassium ion transport						metabolic process
			negative regulation of presynaptic membrane organization						metanephros development
			negative regulation of programmed cell death						methionine biosynthetic process
			negative regulation of proteasomal ubiquitin-dependent protein catabolic process						methylation
			negative regulation of protein binding						methylation-dependent chromatin silencing
			negative regulation of protein catabolic process						middle ear morphogenesis
			negative regulation of protein complex assembly						midgut development
			negative regulation of protein complex disassembly						mitochondrial fragmentation involved in apoptotic process
			negative regulation of protein homooligomerization						mitochondrial transport
			negative regulation of protein kinase activity						mitochondrion morphogenesis
			negative regulation of protein kinase B signaling						mitochondrion organization
			negative regulation of protein localization to nucleus						mitophagy
			negative regulation of protein oligomerization						mitotic cell cycle
			negative regulation of protein phosphorylation						mitotic cell cycle checkpoint
			negative regulation of protein secretion						mitotic nuclear envelope disassembly
			negative regulation of protein ubiquitination involved in ubiquitin-dependent protein catabolic process						modulation by virus of host morphology or physiology
			negative regulation of proteolysis						monocarboxylic acid metabolic process
			negative regulation of reactive oxygen species metabolic process						monocyte chemotaxis
			negative regulation of receptor activity						monocyte differentiation
			negative regulation of receptor binding						mononuclear cell proliferation
			negative regulation of receptor biosynthetic process						monoterpenoid metabolic process
			negative regulation of receptor-mediated endocytosis						morphogenesis of a branching structure
			negative regulation of release of cytochrome c from mitochondria						morphogenesis of an epithelial fold
			negative regulation of respiratory burst involved in inflammatory response						morphogenesis of an epithelial sheet
			negative regulation of response to food						morphogenesis of an epithelium
			negative regulation of retinal cell programmed cell death						morphogenesis of embryonic epithelium
			negative regulation of ryanodine-sensitive calcium-release channel activity						morphogenesis of follicular epithelium
			negative regulation of sequence-specific DNA binding transcription factor activity						motor neuron apoptotic process
			negative regulation of sequestering of triglyceride						mRNA export from nucleus
			negative regulation of serine-type endopeptidase activity						mRNA processing
			negative regulation of serotonin secretion						mRNA stabilization
			negative regulation of signal transduction						mRNA transport
			negative regulation of smooth muscle cell apoptotic process						multicellular organism growth
			negative regulation of smooth muscle cell proliferation						multicellular organismal aging
			negative regulation of sodium:potassium-exchanging ATPase activity						multicellular organismal development
			negative regulation of somatostatin secretion						muscle attachment
			negative regulation of striated muscle tissue development						muscle cell cellular homeostasis
			negative regulation of synaptic transmission						muscle cell fate specification
			negative regulation of synaptic transmission, cholinergic						muscle organ development
			negative regulation of synaptic transmission, GABAergic						MyD88-dependent toll-like receptor signaling pathway
			negative regulation of T cell antigen processing and presentation						MyD88-independent toll-like receptor signaling pathway
			negative regulation of T cell cytokine production						myelination
			negative regulation of T cell receptor signaling pathway						myeloid cell homeostasis
			negative regulation of tau-protein kinase activity						myeloid dendritic cell differentiation
			negative regulation of telomerase activity						myeloid leukocyte differentiation
			negative regulation of transcription from RNA polymerase II promoter						myoblast fate commitment
			negative regulation of transcription, DNA-templated						myoblast proliferation
			negative regulation of transforming growth factor beta1 production						myotube differentiation
			negative regulation of transporter activity						N-acetylneuraminate metabolic process
			negative regulation of triglyceride metabolic process						NADH metabolic process
			negative regulation of tumor necrosis factor production						NADP metabolic process
			negative regulation of type B pancreatic cell development						natural killer cell activation
			negative regulation of ubiquitin-protein transferase activity						necroptotic process
			negative regulation of vasoconstriction						necroptotic signaling pathway
			negative regulation of vasodilation						negative regulation of activated T cell proliferation
			negative regulation of viral genome replication						negative regulation of activation of JAK2 kinase activity
			nerve development						negative regulation of acute inflammatory response
			nervous system development						negative regulation of adenylate cyclase activity
			neural retina development						negative regulation of alkaline phosphatase activity
			neuroblast differentiation						negative regulation of androgen receptor signaling pathway
			neuroblast proliferation						negative regulation of angiogenesis
			neurogenesis						negative regulation of anoikis
			neurological system process						negative regulation of apoptotic process
			neuromuscular junction development						negative regulation of apoptotic signaling pathway
			neuromuscular process controlling balance						negative regulation of appetite
			neuron apoptotic process						negative regulation of ATF6-mediated unfolded protein response
			neuron death						negative regulation of autophagy
			neuron development						negative regulation of B cell activation
			neuron differentiation						negative regulation of B cell apoptotic process
			neuron migration						negative regulation of B cell proliferation
			neuron projection development						negative regulation of bicellular tight junction assembly
			neuron projection extension						negative regulation of bile acid biosynthetic process
			neuron projection morphogenesis						negative regulation of blood coagulation
			neuron projection regeneration						negative regulation of blood pressure
			neuron recognition						negative regulation of blood vessel endothelial cell migration
			neuron remodeling						negative regulation of BMP signaling pathway
			neuronal action potential						negative regulation of bone resorption
			neuropeptide signaling pathway						negative regulation of branching involved in lung morphogenesis
			neurotransmitter biosynthetic process						negative regulation of calcidiol 1-monooxygenase activity
			neurotransmitter catabolic process						negative regulation of calcium ion transport
			neurotransmitter receptor biosynthetic process						negative regulation of calcium ion transport into cytosol
			neurotrophin TRK receptor signaling pathway						negative regulation of cAMP biosynthetic process
			neutrophil chemotaxis						negative regulation of cAMP-dependent protein kinase activity
			neutrophil homeostasis						negative regulation of canonical Wnt signaling pathway
			neutrophil mediated immunity						negative regulation of cardiac muscle cell apoptotic process
			nitric oxide biosynthetic process						negative regulation of cartilage development
			nitric oxide mediated signal transduction						negative regulation of catalytic activity
			nitric oxide metabolic process						negative regulation of cell cycle
			NMDA glutamate receptor clustering						negative regulation of cell death
			Notch receptor processing						negative regulation of cell differentiation
			Notch signaling pathway						negative regulation of cell growth
			nucleobase-containing compound metabolic process						negative regulation of cell migration
			nucleotide-binding domain, leucine rich repeat containing receptor signaling pathway						negative regulation of cell proliferation
			odontogenesis of dentin-containing tooth						negative regulation of cell size
			olfactory bulb development						negative regulation of cell-cell adhesion
			oligodendrocyte differentiation						negative regulation of cellular pH reduction
			oocyte development						negative regulation of cellular protein metabolic process
			optic nerve morphogenesis						negative regulation of cellular response to insulin stimulus
			orbitofrontal cortex development						negative regulation of cellular response to testosterone stimulus
			organ growth						negative regulation of cellular senescence
			organ morphogenesis						negative regulation of cGMP metabolic process
			organ regeneration						negative regulation of chemokine biosynthetic process
			organelle organization						negative regulation of chemotaxis
			ossification						negative regulation of cholesterol biosynthetic process
			osteoblast development						negative regulation of cholesterol storage
			osteoclast differentiation						negative regulation of cholesterol transport
			outer mitochondrial membrane organization						negative regulation of chromatin silencing
			outflow tract morphogenesis						negative regulation of collagen biosynthetic process
			ovarian follicle development						negative regulation of compound eye retinal cell programmed cell death
			ovulation						negative regulation of cyclin-dependent protein kinase activity
			ovulation cycle						negative regulation of cyclin-dependent protein serine/threonine kinase activity
			ovulation from ovarian follicle						negative regulation of cysteine-type endopeptidase activity involved in apoptotic process
			oxidation-reduction process						negative regulation of cytokine production
			oxidative demethylation						negative regulation of cytokine secretion
			oxygen homeostasis						negative regulation of cytokine secretion involved in immune response
			paracrine signaling						negative regulation of cytosolic calcium ion concentration
			parturition						negative regulation of delayed rectifier potassium channel activity
			pattern specification process						negative regulation of dendrite morphogenesis
			patterning of blood vessels						negative regulation of DNA binding
			pentacyclic triterpenoid metabolic process						negative regulation of DNA biosynthetic process
			pentose-phosphate shunt						negative regulation of DNA damage response, signal transduction by p53 class mediator
			peptide catabolic process						negative regulation of DNA replication
			peptide cross-linking						negative regulation of double-strand break repair via single-strand annealing
			peptide metabolic process						negative regulation of endopeptidase activity
			peptidyl-glutamic acid carboxylation						negative regulation of endoplasmic reticulum stress-induced intrinsic apoptotic signaling pathway
			peptidyl-serine phosphorylation						negative regulation of endothelial cell apoptotic process
			peptidyl-threonine phosphorylation						negative regulation of endothelial cell differentiation
			peptidyl-tyrosine autophosphorylation						negative regulation of epidermal growth factor receptor signaling pathway
			peptidyl-tyrosine phosphorylation						negative regulation of epinephrine secretion
			peripheral nervous system axon regeneration						negative regulation of epithelial cell proliferation
			PERK-mediated unfolded protein response						negative regulation of ERK1 and ERK2 cascade
			peroxisome proliferator activated receptor signaling pathway						negative regulation of establishment of protein localization to plasma membrane
			phagocytosis						negative regulation of execution phase of apoptosis
			phagocytosis, engulfment						negative regulation of extracellular matrix disassembly
			phagosome maturation						negative regulation of extrinsic apoptotic signaling pathway
			phosphatidylcholine biosynthetic process						negative regulation of extrinsic apoptotic signaling pathway in absence of ligand
			phosphatidylinositol 3-kinase signaling						negative regulation of extrinsic apoptotic signaling pathway via death domain receptors
			phosphatidylinositol-mediated signaling						negative regulation of fat cell differentiation
			phospholipase C-activating G-protein coupled receptor signaling pathway						negative regulation of fatty acid metabolic process
			phospholipid efflux						negative regulation of feeding behavior
			phospholipid metabolic process						negative regulation of fibroblast apoptotic process
			phospholipid scrambling						negative regulation of fibroblast growth factor receptor signaling pathway
			phosphorylation						negative regulation of fibroblast proliferation
			phototaxis						negative regulation of G1/S transition of mitotic cell cycle
			phototransduction, visible light						negative regulation of gene expression
			pigment granule organization						negative regulation of gene expression, epigenetic
			pigmentation						negative regulation of gene silencing by miRNA
			placenta development						negative regulation of glial cell differentiation
			plasminogen activation						negative regulation of glomerular filtration by angiotensin
			platelet activation						negative regulation of glucagon secretion
			platelet degranulation						negative regulation of glucokinase activity
			platelet formation						negative regulation of gluconeogenesis
			polyketide metabolic process						negative regulation of glucose import
			porphyrin-containing compound metabolic process						negative regulation of glucose transport
			positive chemotaxis						negative regulation of glutamine transport
			positive regulation by host of viral process						negative regulation of glycogen biosynthetic process
			positive regulation of action potential						negative regulation of glycogen catabolic process
			positive regulation of activated T cell proliferation						negative regulation of glycolytic process
			positive regulation of alpha-amino-3-hydroxy-5-methyl-4-isoxazole propionate selective glutamate receptor activity						negative regulation of granulocyte differentiation
			positive regulation of angiogenesis						negative regulation of growth hormone secretion
			positive regulation of antigen processing and presentation of peptide antigen via MHC class II						negative regulation of growth of symbiont in host
			positive regulation of apoptotic DNA fragmentation						negative regulation of heart contraction
			positive regulation of apoptotic process						negative regulation of helicase activity
			positive regulation of apoptotic process involved in mammary gland involution						negative regulation of heterotypic cell-cell adhesion
			positive regulation of appetite						negative regulation of histone H3-K14 acetylation
			positive regulation of aspartic-type endopeptidase activity involved in amyloid precursor protein catabolic process						negative regulation of histone H4-K16 acetylation
			positive regulation of astrocyte differentiation						negative regulation of hormone secretion
			positive regulation of ATPase activity						negative regulation of hyaluronan biosynthetic process
			positive regulation of axon extension						negative regulation of hydrogen peroxide catabolic process
			positive regulation of axon extension involved in axon guidance						negative regulation of hydrolase activity
			positive regulation of axon regeneration						negative regulation of I-kappaB kinase/NF-kappaB signaling
			positive regulation of axonogenesis						negative regulation of immune response
			positive regulation of B cell apoptotic process						negative regulation of inflammatory response
			positive regulation of B cell proliferation						negative regulation of inflammatory response to antigenic stimulus
			positive regulation of behavioral fear response						negative regulation of insulin receptor signaling pathway
			positive regulation of beta-amyloid clearance						negative regulation of insulin secretion
			positive regulation of beta-amyloid formation						negative regulation of insulin secretion involved in cellular response to glucose stimulus
			positive regulation of binding						negative regulation of interferon-gamma-mediated signaling pathway
			positive regulation of blood circulation						negative regulation of interleukin-12 biosynthetic process
			positive regulation of blood coagulation						negative regulation of interleukin-17 production
			positive regulation of blood vessel endothelial cell migration						negative regulation of interleukin-6 production
			positive regulation of bone resorption						negative regulation of intracellular protein transport
			positive regulation of brain-derived neurotrophic factor receptor signaling pathway						negative regulation of intrinsic apoptotic signaling pathway
			positive regulation of branching involved in ureteric bud morphogenesis						negative regulation of intrinsic apoptotic signaling pathway in response to DNA damage
			positive regulation of brown fat cell differentiation						negative regulation of intrinsic apoptotic signaling pathway in response to DNA damage by p53 class mediator
			positive regulation of C-C chemokine receptor CCR7 signaling pathway						negative regulation of JAK-STAT cascade
			positive regulation of calcidiol 1-monooxygenase activity						negative regulation of JNK cascade
			positive regulation of calcineurin-NFAT signaling cascade						negative regulation of JUN kinase activity
			positive regulation of calcium ion import						negative regulation of kinase activity
			positive regulation of calcium ion transport into cytosol						negative regulation of L-glutamate transport
			positive regulation of calcium-mediated signaling						negative regulation of lactation
			positive regulation of cAMP biosynthetic process						negative regulation of leukocyte cell-cell adhesion
			positive regulation of canonical Wnt signaling pathway						negative regulation of leukocyte migration
			positive regulation of cardiac muscle hypertrophy						negative regulation of lipid catabolic process
			positive regulation of catalytic activity						negative regulation of lipid storage
			positive regulation of CD40 signaling pathway						negative regulation of low-density lipoprotein particle receptor biosynthetic process
			positive regulation of cell adhesion						negative regulation of macrophage apoptotic process
			positive regulation of cell adhesion molecule production						negative regulation of macrophage cytokine production
			positive regulation of cell death						negative regulation of macrophage derived foam cell differentiation
			positive regulation of cell differentiation						negative regulation of macrophage differentiation
			positive regulation of cell division						negative regulation of MAP kinase activity
			positive regulation of cell growth						negative regulation of mast cell cytokine production
			positive regulation of cell maturation						negative regulation of mast cell degranulation
			positive regulation of cell migration						negative regulation of membrane protein ectodomain proteolysis
			positive regulation of cell migration involved in sprouting angiogenesis						negative regulation of mesenchymal cell apoptotic process involved in mesonephric nephron morphogenesis
			positive regulation of cell motility						negative regulation of mesenchymal cell apoptotic process involved in metanephros development
			positive regulation of cell proliferation						negative regulation of metabolic process
			positive regulation of cell proliferation by VEGF-activated platelet derived growth factor receptor signaling pathway						negative regulation of metalloenzyme activity
			positive regulation of cell-matrix adhesion						negative regulation of metanephric mesenchymal cell migration
			positive regulation of cell-substrate adhesion						negative regulation of mitochondrial depolarization
			positive regulation of cellular component movement						negative regulation of mitotic cell cycle
			positive regulation of cellular protein metabolic process						negative regulation of muscle cell apoptotic process
			positive regulation of cerebellar granule cell precursor proliferation						negative regulation of muscle hyperplasia
			positive regulation of cGMP biosynthetic process						negative regulation of muscle organ development
			positive regulation of chemokine (C-X-C motif) ligand 2 production						negative regulation of myeloid cell apoptotic process
			positive regulation of chemokine biosynthetic process						negative regulation of myoblast differentiation
			positive regulation of chemokine production						negative regulation of myosin-light-chain-phosphatase activity
			positive regulation of cholesterol efflux						negative regulation of NAD(P)H oxidase activity
			positive regulation of cholesterol esterification						negative regulation of necroptotic process
			positive regulation of choline O-acetyltransferase activity						negative regulation of neural precursor cell proliferation
			positive regulation of chronic inflammatory response to antigenic stimulus						negative regulation of neuroblast proliferation
			positive regulation of circadian sleep/wake cycle, wakefulness						negative regulation of neurogenesis
			positive regulation of coagulation						negative regulation of neuron apoptotic process
			positive regulation of collagen biosynthetic process						negative regulation of neuron death
			positive regulation of collateral sprouting						negative regulation of neuron differentiation
			positive regulation of corticosterone secretion						negative regulation of neuron maturation
			positive regulation of corticotropin secretion						negative regulation of NF-kappaB transcription factor activity
			positive regulation of cortisol secretion						negative regulation of NIK/NF-kappaB signaling
			positive regulation of CREB transcription factor activity						negative regulation of nitric-oxide synthase biosynthetic process
			positive regulation of cyclic nucleotide metabolic process						negative regulation of organ growth
			positive regulation of cyclic-nucleotide phosphodiesterase activity						negative regulation of ossification
			positive regulation of cysteine-type endopeptidase activity involved in apoptotic process						negative regulation of osteoblast differentiation
			positive regulation of cytokine production						negative regulation of osteoblast proliferation
			positive regulation of cytokine secretion						negative regulation of oxidative stress-induced intrinsic apoptotic signaling pathway
			positive regulation of cytokinesis						negative regulation of oxidoreductase activity
			positive regulation of cytosolic calcium ion concentration						negative regulation of pancreatic stellate cell proliferation
			positive regulation of defense response to virus by host						negative regulation of peptidase activity
			positive regulation of dendrite morphogenesis						negative regulation of peptide hormone secretion
			positive regulation of dendritic spine development						negative regulation of peptidyl-lysine acetylation
			positive regulation of dendritic spine maintenance						negative regulation of PERK-mediated unfolded protein response
			positive regulation of dendritic spine morphogenesis						negative regulation of phagocytosis
			positive regulation of developmental growth						negative regulation of phosphorylation
			positive regulation of developmental pigmentation						negative regulation of plasma membrane long-chain fatty acid transport
			positive regulation of digestive system process						negative regulation of platelet activation
			positive regulation of DNA binding						negative regulation of platelet-derived growth factor receptor signaling pathway
			positive regulation of DNA biosynthetic process						negative regulation of platelet-derived growth factor receptor-alpha signaling pathway
			positive regulation of DNA metabolic process						negative regulation of potassium ion transport
			positive regulation of DNA replication						negative regulation of programmed cell death
			positive regulation of dopamine metabolic process						negative regulation of prostaglandin biosynthetic process
			positive regulation of dopamine secretion						negative regulation of protein acetylation
			positive regulation of early endosome to recycling endosome transport						negative regulation of protein autophosphorylation
			positive regulation of endocytic recycling						negative regulation of protein binding
			positive regulation of endocytosis						negative regulation of protein catabolic process
			positive regulation of endoplasmic reticulum unfolded protein response						negative regulation of protein complex disassembly
			positive regulation of endothelial cell apoptotic process						negative regulation of protein import into nucleus, translocation
			positive regulation of endothelial cell chemotaxis by VEGF-activated vascular endothelial growth factor receptor signaling pathway						negative regulation of protein kinase activity
			positive regulation of endothelial cell migration						negative regulation of protein kinase B signaling
			positive regulation of endothelial cell proliferation						negative regulation of protein localization to nucleus
			positive regulation of engulfment of apoptotic cell						negative regulation of protein localization to plasma membrane
			positive regulation of epidermal growth factor receptor signaling pathway						negative regulation of protein oligomerization
			positive regulation of epithelial cell proliferation						negative regulation of protein phosphorylation
			positive regulation of ER to Golgi vesicle-mediated transport						negative regulation of protein secretion
			positive regulation of ERK1 and ERK2 cascade						negative regulation of proteolysis
			positive regulation of estradiol secretion						negative regulation of reactive oxygen species biosynthetic process
			positive regulation of excitatory postsynaptic potential						negative regulation of reactive oxygen species metabolic process
			positive regulation of extrinsic apoptotic signaling pathway in absence of ligand						negative regulation of receptor activity
			positive regulation of extrinsic apoptotic signaling pathway via death domain receptors						negative regulation of receptor binding
			positive regulation of fat cell differentiation						negative regulation of receptor biosynthetic process
			positive regulation of fatty acid biosynthetic process						negative regulation of release of cytochrome c from mitochondria
			positive regulation of fatty acid oxidation						negative regulation of release of sequestered calcium ion into cytosol
			positive regulation of feeding behavior						negative regulation of respiratory burst involved in inflammatory response
			positive regulation of ferrous iron binding						negative regulation of retinal cell programmed cell death
[truncated: 1,221 more rows]
