# Supplementary material for: Generating Gene Ontology-Disease Inferences to Explore Mechanisms of Human Disease at the Comparative Toxicogenomics Database
Source: PLoS One. 2016 May 12;11(5):e0155530. doi: 10.1371/journal.pone.0155530 (PMC4865041; doi:10.1371/journal.pone.0155530)
Supplement: S3 File — All inferred GO-MF terms for six cancers and the 210 inferred GO-MF terms shared by all six cancers: breast neoplasms, hepatocellular carcinoma, colorectal neoplasms, lung neoplasms, prostatic neoplasms, and stomach neoplasms. (XLS) [file pone.0155530.s003.xls]

## Sheet: 210 GO-MF common to 6 cancers
210 common GO-MF shared by 6 cancers	GOID	Highest GO Level the higher the GO level, the more specific (granular) the GO term	126 common GO-MF due to discrete genes	84 common GO-MF due to 6 shared genes (CCND1, EGFR, PIK3CA, PTGS2, TP53, and TYMS)
RNA polymerase II core promoter proximal region sequence-specific DNA binding	GO:0000978	9	x
core promoter proximal region sequence-specific DNA binding	GO:0000987	8	x
androgen receptor binding	GO:0050681	7	x
estrogen receptor binding	GO:0030331	7	x
GTPase activity	GO:0003924	7	x
BMP receptor binding	GO:0070700	6	x
cysteine-type endopeptidase activity	GO:0004197	6	x
cysteine-type endopeptidase inhibitor activity	GO:0004869	6	x
death receptor binding	GO:0005123	6	x
iron ion binding	GO:0005506	6	x
metalloendopeptidase activity	GO:0004222	6	x
mitogen-activated protein kinase binding	GO:0051019	6	x
mitogen-activated protein kinase kinase binding	GO:0031434	6	x
phosphatidylinositol-3,4,5-trisphosphate binding	GO:0005547	6	x
protein kinase C binding	GO:0005080	6	x
protein-glycine ligase activity, elongating	GO:0070737	6	x
protein-glycine ligase activity, initiating	GO:0070736	6	x
ribosomal S6-glutamic acid ligase activity	GO:0018169	6	x
serine-type endopeptidase inhibitor activity	GO:0004867	6	x
tubulin-glutamic acid ligase activity	GO:0070740	6	x
tubulin-glycine ligase activity	GO:0070738	6	x
tumor necrosis factor receptor binding	GO:0005164	6	x
calcium ion binding	GO:0005509	5	x
chemokine activity	GO:0008009	5	x
cholesterol binding	GO:0015485	5	x
coenzyme F420-0 gamma-glutamyl ligase activity	GO:0043773	5	x
coenzyme F420-2 alpha-glutamyl ligase activity	GO:0043774	5	x
cysteine-type peptidase activity	GO:0008234	5	x
damaged DNA binding	GO:0003684	5	x
endonuclease activity	GO:0004519	5	x
endopeptidase activity	GO:0004175	5	x
epidermal growth factor receptor binding	GO:0005154	5	x
exopeptidase activity	GO:0008238	5	x
G-protein coupled receptor activity	GO:0004930	5	x
GTP binding	GO:0005525	5	x
interleukin-6 receptor binding	GO:0005138	5	x
ionotropic glutamate receptor binding	GO:0035255	5	x
magnesium ion binding	GO:0000287	5	x
metallopeptidase activity	GO:0008237	5	x
platelet-derived growth factor receptor binding	GO:0005161	5	x
poly(A) RNA binding	GO:0044822	5	x
protein-glutamic acid ligase activity	GO:0070739	5	x
protein-glycine ligase activity	GO:0070735	5	x
regulatory region DNA binding	GO:0000975	5	x
retinoid X receptor binding	GO:0046965	5	x
RNA polymerase II activating transcription factor binding	GO:0001102	5	x
single-stranded DNA binding	GO:0003697	5	x
transcriptional repressor activity, RNA polymerase II core promoter proximal region sequence-specific binding	GO:0001078	5	x
ubiquitin protein ligase activity	GO:0061630	5	x
UDP-N-acetylmuramoylalanyl-D-glutamyl-2,6-diaminopimelate-D-alanyl-D-alanine ligase activity	GO:0008766	5	x
4 iron, 4 sulfur cluster binding	GO:0051539	4	x
actin binding	GO:0003779	4	x
activating transcription factor binding	GO:0033613	4	x
ATPase binding	GO:0051117	4	x
cadherin binding	GO:0045296	4	x
chromatin DNA binding	GO:0031490	4	x
collagen binding	GO:0005518	4	x
cysteine-type endopeptidase activator activity involved in apoptotic process	GO:0008656	4	x
cytokine activity	GO:0005125	4	x
fibroblast growth factor binding	GO:0017134	4	x
flavin adenine dinucleotide binding	GO:0050660	4	x
FMN binding	GO:0010181	4	x
GDP binding	GO:0019003	4	x
glutathione transferase activity	GO:0004364	4	x
growth factor activity	GO:0008083	4	x
GTPase activator activity	GO:0005096	4	x
hormone activity	GO:0005179	4	x
Hsp70 protein binding	GO:0030544	4	x
Hsp90 protein binding	GO:0051879	4	x
I-SMAD binding	GO:0070411	4	x
insulin receptor binding	GO:0005158	4	x
insulin-like growth factor binding	GO:0005520	4	x
kinase binding	GO:0019900	4	x
microtubule binding	GO:0008017	4	x
NADP binding	GO:0050661	4	x
NF-kappaB binding	GO:0051059	4	x
nitric-oxide synthase binding	GO:0050998	4	x
nuclease activity	GO:0004518	4	x
PDZ domain binding	GO:0030165	4	x
peptidase inhibitor activity	GO:0030414	4	x
R-SMAD binding	GO:0070412	4	x
repressing transcription factor binding	GO:0070491	4	x
RNA binding	GO:0003723	4	x
RNA polymerase II transcription factor activity, ligand-activated sequence-specific DNA binding	GO:0004879	4	x
steroid hormone receptor activity	GO:0003707	4	x
transcription coactivator activity	GO:0003713	4	x
transcription factor activity, RNA polymerase II distal enhancer sequence-specific binding	GO:0003705	4	x
tubulin binding	GO:0015631	4	x
ubiquitin-protein transferase activity	GO:0004842	4	x
14-3-3 protein binding	GO:0071889	3	x
alpha-catenin binding	GO:0045294	3	x
beta-catenin binding	GO:0008013	3	x
cell adhesion molecule binding	GO:0050839	3	x
fibronectin binding	GO:0001968	3	x
gamma-catenin binding	GO:0045295	3	x
glutathione binding	GO:0043295	3	x
growth factor binding	GO:0019838	3	x
GTPase activating protein binding	GO:0032794	3	x
heparin binding	GO:0008201	3	x
histone binding	GO:0042393	3	x
ion channel binding	GO:0044325	3	x
iron-sulfur cluster binding	GO:0051536	3	x
nucleic acid binding	GO:0003676	3	x
oxidoreductase activity, acting on the CH-CH group of donors	GO:0016627	3	x
p53 binding	GO:0002039	3	x
peptidase activity	GO:0008233	3	x
phosphatidylinositol 3-kinase binding	GO:0043548	3	x
phospholipid binding	GO:0005543	3	x
protein dimerization activity	GO:0046983	3	x
scaffold protein binding	GO:0097110	3	x
SMAD binding	GO:0046332	3	x
antigen binding	GO:0003823	2	x
carbohydrate binding	GO:0030246	2	x
extracellular matrix binding	GO:0050840	2	x
hydrolase activity	GO:0016787	2	x
isomerase activity	GO:0016853	2	x
ligase activity	GO:0016874	2	x
lyase activity	GO:0016829	2	x
oxygen binding	GO:0019825	2	x
receptor activity	GO:0004872	2	x
selenium binding	GO:0008430	2	x
antioxidant activity	GO:0016209	1	x
catalytic activity	GO:0003824	1	x
electron carrier activity	GO:0009055	1	x
structural molecule activity	GO:0005198	1	x
transporter activity	GO:0005215	1	x
RNA polymerase II core promoter sequence-specific DNA binding	GO:0000979	9		x
core promoter sequence-specific DNA binding	GO:0001046	8		x
gurken-activated receptor activity	GO:0008313	8		x
RNA polymerase II regulatory region sequence-specific DNA binding	GO:0000977	8		x
epidermal growth factor-activated receptor activity	GO:0005006	7		x
1-phosphatidylinositol-3-kinase activity	GO:0016303	6		x
copper ion binding	GO:0005507	6		x
mRNA binding	GO:0003729	6		x
phosphatidylinositol-4,5-bisphosphate 3-kinase activity	GO:0046934	6		x
protein phosphatase 2A binding	GO:0051721	6		x
protein serine/threonine kinase activity	GO:0004674	6		x
protein tyrosine kinase activity	GO:0004713	6		x
thymidylate synthase activity	GO:0004799	6		x
transcription regulatory region DNA binding	GO:0044212	6		x
transmembrane receptor protein tyrosine kinase activity	GO:0004714	6		x
zinc ion binding	GO:0008270	6		x
5,10-methylenetetrahydrofolate-dependent methyltransferase activity	GO:0042083	5		x
arachidonate 15-lipoxygenase activity	GO:0050473	5		x
ATP binding	GO:0005524	5		x
cyclin-dependent protein serine/threonine kinase regulator activity	GO:0016538	5		x
double-stranded DNA binding	GO:0003690	5		x
MAP kinase kinase kinase activity	GO:0004709	5		x
phosphatidylinositol 3-kinase activity	GO:0035004	5		x
protein kinase activator activity	GO:0030295	5		x
protein kinase activity	GO:0004672	5		x
protein kinase binding	GO:0019901	5		x
protein phosphatase binding	GO:0019903	5		x
sequence-specific DNA binding	GO:0043565	5		x
transcriptional activator activity, RNA polymerase II core promoter proximal region sequence-specific binding	GO:0001077	5		x
ubiquitin protein ligase binding	GO:0031625	5		x
actin filament binding	GO:0051015	4		x
DNA binding	GO:0003677	4		x
heme binding	GO:0020037	4		x
histone acetyltransferase binding	GO:0035035	4		x
histone deacetylase binding	GO:0042826	4		x
integrin binding	GO:0005178	4		x
kinase activity	GO:0016301	4		x
metal ion binding	GO:0046872	4		x
methyltransferase activity	GO:0008168	4		x
oxidoreductase activity, acting on single donors with incorporation of molecular oxygen, incorporation of two atoms of oxygen	GO:0016702	4		x
phosphotransferase activity, alcohol group as acceptor	GO:0016773	4		x
prostaglandin-endoperoxide synthase activity	GO:0004666	4		x
protease binding	GO:0002020	4		x
protein heterodimerization activity	GO:0046982	4		x
protein homodimerization activity	GO:0042803	4		x
receptor signaling protein tyrosine kinase activity	GO:0004716	4		x
receptor tyrosine kinase binding	GO:0030971	4		x
RNA polymerase II transcription factor binding	GO:0001085	4		x
transcription cofactor binding	GO:0001221	4		x
transcription corepressor activity	GO:0003714	4		x
transcriptional activator activity, RNA polymerase II transcription regulatory region sequence-specific binding	GO:0001228	4		x
transmembrane signaling receptor activity	GO:0004888	4		x
calmodulin binding	GO:0005516	3		x
chaperone binding	GO:0051087	3		x
chromatin binding	GO:0003682	3		x
dioxygenase activity	GO:0051213	3		x
enzyme binding	GO:0019899	3		x
epidermal growth factor binding	GO:0048408	3		x
folic acid binding	GO:0005542	3		x
glycoprotein binding	GO:0001948	3		x
histone deacetylase regulator activity	GO:0035033	3		x
identical protein binding	GO:0042802	3		x
insulin receptor substrate binding	GO:0043560	3		x
MDM2/MDM4 family protein binding	GO:0097371	3		x
nitric-oxide synthase regulator activity	GO:0030235	3		x
nucleotide binding	GO:0000166	3		x
proline-rich region binding	GO:0070064	3		x
protein C-terminus binding	GO:0008022	3		x
protein complex binding	GO:0032403	3		x
protein domain specific binding	GO:0019904	3		x
protein N-terminus binding	GO:0047485	3		x
protein self-association	GO:0043621	3		x
receptor binding	GO:0005102	3		x
RNA polymerase II transcription factor activity, sequence-specific DNA binding	GO:0000981	3		x
transcription factor binding	GO:0008134	3		x
cofactor binding	GO:0048037	2		x
drug binding	GO:0008144	2		x
lipid binding	GO:0008289	2		x
oxidoreductase activity	GO:0016491	2		x
peroxidase activity	GO:0004601	2		x
protein binding	GO:0005515	2		x
signal transducer activity	GO:0004871	2		x
transcription factor activity, sequence-specific DNA binding	GO:0003700	2		x
transferase activity	GO:0016740	2		x

## Sheet: GO-MF terms for all 6 cancers
# DiseaseName	DiseaseID	GOName	GOID	Inference Gene Qty	Inference Gene Symbols
Breast Neoplasms	D001943	protein binding	GO:0005515	327	ABCB1|ABCB1B|ABCG2|ABL1|ACHE|ACVR1|ADAM10|ADAMTS1|AGR2|AHR|AKAP12|AKT1|AKT2|ALDOA|ANGPTL4|APC2|APOBEC3A|AR|ARAF|AREG|ARHGDIA|ARRDC3|ARTN|ATM|ATP7B|AURKA|BAG1|BARD1|BAX|BCAR3|BCL2|BCL2A1|BIRC5|BMP2|BMP4|BMPR2|BRCA1|BRCA2|BRIP1|C11ORF30|C1QBP|CADM1|CASP7|CASP8|CAV1|CCL20|CCND1|CCNE1|CCT5|CD40|CD74|CDA|CDH1|CDH5|CDKN1B|CDKN2A|CENPF|CFL1|CHEK2|CLDN1|CLDN4|CLIC1|COL7A1|COMT|COTL1|CPT1A|CSF1|CSF1R|CSF2…
Breast Neoplasms	D001943	metal ion binding	GO:0046872	98	ABL1|ACVR1|ADAM10|ADAMTS1|AFP|AR|ARAF|ATP7B|BARD1|BIRC5|BMPR2|BRCA1|BRIP1|CAT|CDA|CDH1|CDH5|CHEK2|COMT|CYP17A1|CYP19A1|CYP1A1|CYP1B1|DNMT1|DNMT3A|DNMT3B|DPYD|DSC3|DTX3|EIF2S2|ESR1|ESR2|ESRRA|EXO1|FGD5|FHL2|FOXP3|FTO|GNAI2|HIC1|HMOX1|HRG|IDO1|ITSN2|KIT|LIMD2|LOXL2|MAP2K7|MAP3K1|MDM4|MECOM|MME|MMP14|MMP2|MMP3|MMP9|MT3|MTR|NOS2|NOS3|NOTCH1|NQO2|NR2F1|NR2F6|PARP1|PDE2A|PGR|PLA2G4A|PPM1D|PTGS1|PTGS2|R…
Breast Neoplasms	D001943	DNA binding	GO:0003677	85	ABL1|AHR|AR|ATM|BRCA1|BRCA2|BRIP1|CDKN2A|CTNNB1|DDIT3|DNMT1|DNMT3A|DNMT3B|E2F1|ELK3|ENO1|ERBB2|ESR1|ESR2|ESRRA|ETS2|ETV4|EXO1|EZH2|FOS|FOXA1|FOXM1|FOXP3|H2AFX|HES1|HEY1|HEY2|HEYL|HHEX|HIC1|HIF1A|HIST1H1C|HIST1H2BC|HNRNPK|HOXB13|HOXD11|JUN|LBX1|MECOM|MEIS1|NCOA1|NCOR1|NR2F1|NR2F6|PALB2|PARP1|PGR|RAD51|RAD51B|RAD51C|RAD54L|RARB|RB1|RECQL|RELA|RXRB|SETBP1|SIM1|SNAI1|SNAI2|SOD2|STAT3|STAT5A|TBX3|TERT…
Breast Neoplasms	D001943	nucleotide binding	GO:0000166	59	ABCB1B|ABCC1|ABCG2|ABL1|ACVR1|AKT1|AKT2|ARAF|ATM|ATP7B|AURKA|BMPR2|BRIP1|CCT5|CHEK2|CSF1R|DPYD|EEF2|EGFR|EPHB4|ERBB2|FGFR1|FGFR2|GNAI2|HNRNPL|HNRNPR|HRAS|HSP90AA1|IGF1R|KDR|KIT|KRAS|MAP2K7|MAP3K1|NUDT2|PABPC1|PAK1|PDE2A|PIK3CA|PIM1|PPARGC1B|RAD51|RAD51B|RAD51C|RAD54L|RAF1|RALYL|RBM3|RECQL|RPL23A|RPS6KB2|RRAD|SRC|SYNJ2|TOP2A|TUBB3|TYMS|UBE2C|XRCC3
Breast Neoplasms	D001943	identical protein binding	GO:0042802	52	AKT1|ALDOA|BAX|BCHE|BCL2|BIRC5|CAV1|CD74|CDA|CHEK2|CLDN1|CLDN4|COL7A1|CPT1A|DNMT3A|EGFR|EPOR|ERBB2|ESR1|FASN|FGFR1|FHL2|GRB7|HSP90AA1|IGF1R|IGFBP7|KCNH1|LDHB|LEPR|MMP9|NFKBIA|NQO1|PARP1|PRC1|PTEN|RAD51|RAF1|RALYL|RB1|RELA|SFRP1|SHMT1|SIRT1|SLC2A1|SOD2|SYNE1|TFRC|THBS1|TNF|TP53|TRP53|VIM
Breast Neoplasms	D001943	ATP binding	GO:0005524	49	ABCB1|ABCB1B|ABCC1|ABCG2|ABL1|ACVR1|AKT1|AKT2|ARAF|ATM|ATP7B|AURKA|BMPR2|BRIP1|CCT5|CHEK2|COMT|CSF1R|EGFR|EPHB4|ERBB2|FBL|FGFR1|FGFR2|HSP90AA1|HSPA1B|IGF1R|KDR|KIT|MAP2K7|MAP3K1|MKI67|PAK1|PIK3CA|PIM1|RAD51|RAD51B|RAD51C|RAD54L|RAF1|RECQL|RPS6KB2|SRC|TOP2A|TP53|TRP53|UBE2C|XRCC2|XRCC3
Breast Neoplasms	D001943	protein homodimerization activity	GO:0042803	49	ABCG2|ACHE|ACVR1|ADAM10|AGR2|BARD1|BAX|BCL2|BIRC5|BMP2|BMP4|C11ORF30|CADM1|CAT|CDA|CENPF|CHEK2|CSF1|CSF1R|DPYD|ENO1|FASN|FGFR1|FGFR2|FOXP3|HES1|HEYL|HHEX|HMOX1|HP|HSP90AA1|JUN|KIT|MECOM|NOS2|PDE2A|PDGFA|PTGS2|RELA|RXRB|SHMT1|STC2|SYNE1|TERT|TFAP2A|TFRC|TOP2A|TOX3|TYMS
Breast Neoplasms	D001943	sequence-specific DNA binding	GO:0043565	49	AHR|AR|BCL2|DDIT3|E2F1|ELK3|ESR1|ESR2|ESRRA|ETS2|ETV4|EZH2|FOS|FOXA1|FOXM1|FOXP3|HES1|HEY1|HEY2|HEYL|HHEX|HIC1|HIF1A|HOXB13|HOXD11|JUN|LBX1|MEIS1|NCOR1|NOTCH1|NR2F1|NR2F6|PGR|RARB|RELA|RXRB|SNAI1|SNAI2|STAT3|STAT5A|TBX3|TFAP2A|TOP2A|TP53|TRP53|VDR|WT1|YBX1|ZEB1
Breast Neoplasms	D001943	transcription factor activity, sequence-specific DNA binding	GO:0003700	49	AHR|AR|CDKN2A|CTNNB1|DDIT3|E2F1|ELK3|ENO1|ESR1|ESR2|ESRRA|ETS2|ETV4|FOS|FOXA1|FOXM1|FOXP3|HES1|HEY1|HEY2|HEYL|HHEX|HIC1|HIF1A|JUN|LBX1|MECOM|MED12|NCOR1|NOTCH1|NR2F1|NR2F6|PGR|RARB|RB1|RELA|RXRB|SIM1|STAT3|STAT5A|TBX3|TFAP2A|TP53|TRERF1|TRP53|VDR|WT1|YBX1|ZEB1
Breast Neoplasms	D001943	transferase activity	GO:0016740	48	ABL1|ACVR1|AKT1|AKT2|APRT|ARAF|ATM|AURKA|BMPR2|CHEK2|COMT|CPT1A|CSF1R|DNMT1|DNMT3A|DNMT3B|EGFR|EPHB4|ERBB2|EZH2|FASN|FBL|FGFR1|FGFR2|GSTP1|HADHB|IGF1R|KDR|KIT|LPAR1|MAP2K7|MAP3K1|METTL6|MTR|NAT2|NCOA1|NCOA3|PAK1|PARP1|PIK3CA|RAF1|RPS6KB2|SHMT1|SRC|TERT|TGM2|TYMS|UMPS
Breast Neoplasms	D001943	enzyme binding	GO:0019899	46	AKT1|AR|BCHE|BIRC5|BRCA1|CAT|CAV1|CCND1|CD40|COTL1|CSF3|CTNNB1|CYP1A1|CYP3A4|EGFR|ESR1|ESR2|H2AFX|HIF1A|HMOX1|HSPA1B|JUN|MAP2K7|MDM4|NCOA1|NFKBIA|NOTCH1|NOTCH2|NOTCH3|PARP1|PGR|PHB|PTEN|PTGS2|RB1|RELA|SIRT1|SOD2|SRC|STC2|SYNE1|TGM2|TOP2A|TP53|TRP53|WWOX
Breast Neoplasms	D001943	poly(A) RNA binding	GO:0044822	41	ALDOA|APOBEC3B|CDKN2A|DAP3|EEF2|EIF2S2|ENO1|FASN|FBL|HADHB|HIST1H1C|HNRNPK|HNRNPL|HNRNPR|HSP90AA1|JUN|KRT18|MKI67|MRPL13|MRPL9|MRPS23|MRPS28|MRPS7|MTDH|NOP9|NQO1|PABPC1|PARP1|RALYL|RBM3|RPL23A|RPL31|RPS4X|RPS6|RPS7|RPS8|SYNE1|TFRC|TOP2A|YBX1|ZC3H11A
Breast Neoplasms	D001943	zinc ion binding	GO:0008270	40	ADAM10|ADAMTS1|APOBEC3A|APOBEC3B|AR|ATP7B|BARD1|BIRC5|BRCA1|CDA|DNMT1|DTX3|ESR1|ESR2|ESRRA|FHL2|HRG|LIMD2|MAP3K1|MDM4|MME|MMP1|MMP14|MMP2|MMP3|MMP9|MT3|MTR|NR2F1|NR2F6|PARP1|PGR|RARB|RNF115|RNF182|RXRB|TP53|VDR|WT1|ZEB1
Breast Neoplasms	D001943	transcription factor binding	GO:0008134	39	AHR|AR|BCL2|C1QBP|CCND1|CDKN2A|CENPF|CTNNB1|DDIT3|DNMT1|E2F1|ESR1|FHL2|FOS|FOXA1|HES1|HEY1|HEY2|HEYL|HHEX|HIF1A|HNRNPK|JUN|MED12|NCOA1|NCOA2|NFKBIA|PARP1|PIM1|RB1|RELA|SIRT1|STAT3|TFAP2A|TP53|TRERF1|TRP53|YBX1|ZEB1
Breast Neoplasms	D001943	protein heterodimerization activity	GO:0046982	35	AHR|BARD1|BAX|BCL2|BCL2A1|BIRC5|BMP2|CASP8|CAV1|CUL5|DDIT3|EGFR|ENO1|ERBB2|FOS|GUCY1A2|H2AFX|HEYL|HIF1A|HIST1H2BC|HIST1H2BK|JUN|KCNH1|MEIS1|NOTCH1|NOTCH4|NRCAM|PDGFA|RAF1|RELA|RXRB|SIM1|TOP2A|TP53|TRP53
Breast Neoplasms	D001943	chromatin binding	GO:0003682	34	AR|BRCA1|CENPF|CTNNB1|DNMT1|DNMT3A|DNMT3B|EGFR|ESR1|EZH2|FOS|GPER1|HES1|HHEX|JUN|LOXL2|MED12|MEIS1|NCOA1|NCOA2|NCOA3|NCOR1|NOTCH1|PARP1|RAD51|RELA|SNAI2|TFAP2A|TOP2A|TOX3|TP53|TRP53|YBX1|ZEB1
Breast Neoplasms	D001943	protein kinase binding	GO:0019901	34	ABL1|ADAM10|AKT1|ARHGDIA|AURKA|CAV1|CCND1|CCNE1|CDKN2A|CHEK2|E2F1|EEF2|EGFR|FOXM1|GRB7|HIF1A|HSP90AA1|KCNH1|LLGL1|MAP2K7|MAP3K1|NOS2|PAK1|PARP1|PRC1|PTEN|RB1CC1|RELA|RPS6|SRC|STAT3|TP53|TRP53|VIM
Breast Neoplasms	D001943	receptor binding	GO:0005102	31	ADAM10|AR|ARTN|BMP2|CADM1|CAT|CAV1|CDH5|CXCL12|EFNA1|EGFR|FGF10|FGF3|FGF4|HRG|HSPA1B|IL1B|IL6|LEP|MIF|NCOA2|NOS2|NRG1|NRIP1|PGR|PTPRD|RSPO3|SRC|SYNE1|TNFSF10|WNT10B
Breast Neoplasms	D001943	hydrolase activity	GO:0016787	30	ABCB1B|ABCC1|ACHE|ADAM10|ADAMTS1|ATP7B|BCHE|BRIP1|CASP7|CASP8|CDA|EXO1|FASN|GZMB|HPSE|MME|MMP14|MMP2|MMP3|MMP9|NUDT2|PDE2A|PLA2G4A|PPM1D|PTEN|PTPRD|RAD54L|RECQL|SIRT1|SYNJ2
Breast Neoplasms	D001943	kinase activity	GO:0016301	30	ABL1|ACVR1|AKAP12|AKT1|AKT2|ARAF|ATM|AURKA|BMPR2|CCND1|CCNE1|CDKN1B|CHEK2|CSF1R|EGFR|EPHB4|ERBB2|FGFR1|FGFR2|IGF1R|KDR|KIT|LPAR1|MAP2K7|MAP3K1|PAK1|PIK3CA|RAF1|RPS6KB2|SRC
Breast Neoplasms	D001943	oxidoreductase activity	GO:0016491	30	ABCC1|CAT|CYP17A1|CYP19A1|CYP1A1|CYP1B1|CYP2D6|CYP3A4|DHFR|DPYD|FASN|FTO|GPX1|GPX2|GPX4|HMOX1|IDO1|LDHB|LOXL2|MTHFR|NDUFS3|NOS2|NOS3|NQO1|NQO2|PHGDH|PTGS1|PTGS2|SOD2|WWOX
Breast Neoplasms	D001943	protein complex binding	GO:0032403	29	ATM|BAX|CASP8|CCND1|CCNE1|CDKN1B|COMT|CTNNB1|ESR1|FGFR1|HADHB|HES1|HIF1A|HNRNPK|IGBP1|KRAS|KRT8|MIF|MMP3|MMP9|MTHFR|NCOA1|NCOA2|NCOA3|NFKBIA|PDZK1|RARB|RELA|SRC
Breast Neoplasms	D001943	RNA binding	GO:0003723	27	BARD1|BRCA1|DHFR|DNMT1|EIF2S2|ENO1|EZH2|FBL|GRB7|HNRNPK|HNRNPL|HNRNPR|HRG|MRPS7|NOP9|PABPC1|PPARGC1B|RALYL|RBM3|RPL23A|RPL31|RPS4X|RPS7|SYNJ2|TERT|WT1|YBX1
Breast Neoplasms	D001943	protein kinase activity	GO:0004672	26	ABL1|ACVR1|AKT1|AKT2|ARAF|ATM|AURKA|BMPR2|CCND1|CHEK2|CSF1R|EGFR|EPHB4|ERBB2|FGFR1|FGFR2|IGF1R|KDR|KIT|MAP2K7|MAP3K1|PAK1|PIM1|RAF1|RPS6KB2|SRC
Breast Neoplasms	D001943	growth factor activity	GO:0008083	25	AREG|ARTN|BMP2|BMP4|CSF1|CSF2|CSF3|CXCL12|CXCL2|DKK1|EFEMP1|EGF|FGF10|FGF3|FGF4|GDF10|GPI|IGF1|IL6|JAG1|JAG2|LEP|NRG1|PDGFA|VEGFC
Breast Neoplasms	D001943	cytokine activity	GO:0005125	24	AREG|BMP2|BMP4|CCL20|CSF1|CSF2|CSF3|CXCL12|CXCL2|CXCL3|CXCL9|GDF10|GPI|IFNB1|IFNG|IL1B|IL24|IL6|LEP|MIF|NRG1|SPP1|TNF|TNFSF10
Breast Neoplasms	D001943	calcium ion binding	GO:0005509	23	CDH1|CDH5|DLL1|DLL4|DSC3|E2F1|EFEMP1|EGF|ITSN2|JAG1|JAG2|MMP1|MMP14|MMP3|NOTCH1|NOTCH2|NOTCH3|NOTCH4|PCDHGB6|PLA2G4A|REPS2|TGM2|THBS1
Breast Neoplasms	D001943	transcriptional activator activity, RNA polymerase II core promoter proximal region sequence-specific binding	GO:0001077	23	AR|DDIT3|ELK3|ESR1|ESR2|ESRRA|ETV4|FOS|FOXA1|HEYL|HIF1A|HNRNPK|JUN|MEIS1|NCOA3|PGR|RELA|STAT3|TFAP2A|TP53|TRP53|WT1|YBX1
Breast Neoplasms	D001943	transcription regulatory region DNA binding	GO:0044212	22	AHR|AR|BRCA1|CTNNB1|DDIT3|E2F1|FOS|FOXA1|FOXM1|HHEX|HNRNPL|JUN|NCOR1|PHB|RELA|RXRB|STAT3|TFAP2A|TNF|TP53|TRP53|WT1
Breast Neoplasms	D001943	nucleic acid binding	GO:0003676	21	BRIP1|FOXP3|HIC1|HNRNPK|HNRNPL|MECOM|PABPC1|PPARGC1B|RALYL|RBM3|RECQL|SNAI1|SNAI2|SYNJ2|TRERF1|WT1|YBX1|ZEB1|ZEB2|ZFP366|ZNF366
Breast Neoplasms	D001943	ubiquitin protein ligase binding	GO:0031625	20	AURKA|BCL2|BRCA1|CASP8|CD40|CHEK2|CUL5|EGFR|ERBB2|GPI|HIF1A|HSPA1B|NFKBIA|PER3|RB1|RELA|SLC22A18|TANK|TP53|TRP53
Breast Neoplasms	D001943	RNA polymerase II core promoter proximal region sequence-specific DNA binding	GO:0000978	19	AR|DDIT3|ELK3|ESR1|ESR2|ESRRA|ETS2|ETV4|FOS|HHEX|HNRNPK|MEIS1|NCOA2|PGR|RELA|STAT3|TBX3|TFAP2A|YBX1
Breast Neoplasms	D001943	protein C-terminus binding	GO:0008022	18	ABL1|CENPF|CTNNB1|ERBB2|HRAS|HSP90AA1|MAP2K7|MED12|MKI67|PABPC1|PHB|RAD51|SIRT1|SRC|TOP2A|TP53|TRP53|VIM
Breast Neoplasms	D001943	protein dimerization activity	GO:0046983	18	ABCG2|AHR|AR|ATM|ERBB2|HES1|HEY1|HEY2|HEYL|HIF1A|HPSE|NCOA1|NCOA2|NCOA3|SIM1|STAT3|TFAP2A|WWOX
Breast Neoplasms	D001943	heme binding	GO:0020037	17	CAT|CYP17A1|CYP19A1|CYP1A1|CYP1B1|CYP2D6|CYP3A4|GUCY1A2|HMOX1|HRG|IDO1|NOS2|NOS3|PTGS1|PTGS2|SRC|STC2
Breast Neoplasms	D001943	protein domain specific binding	GO:0019904	17	ABL1|AR|BMP2|CDH1|DNMT1|EGFR|ESRRA|FOXA1|HNRNPK|IGBP1|IL1B|MED12|NCOR1|OCLN|SIRT1|SRC|TGM2
Breast Neoplasms	D001943	signal transducer activity	GO:0004871	17	CD40|CNR2|CTNNB1|DKK1|EDNRB|EGFR|FST|GNAI2|GPER1|HMOX1|LGR6|LPAR1|LSP1|NMBR|STAT3|STAT5A|STMN1
Breast Neoplasms	D001943	transcription coactivator activity	GO:0003713	17	BRCA1|CCNE1|CTNNB1|ESR2|FHL2|JUN|MED12|MTDH|NCOA1|NCOA2|NCOA3|NR2F1|NRIP1|RB1|RXRB|TFAP2A|ZEB1
Breast Neoplasms	D001943	protein phosphatase binding	GO:0019903	15	BCL2|CDH1|CDH5|CDKN1B|CSF1R|CTNNB1|EGFR|ERBB2|HSP90AA1|MAP2K7|SRC|STAT3|STAT5A|TP53|TRP53
Breast Neoplasms	D001943	protein serine/threonine kinase activity	GO:0004674	15	ACVR1|AKT1|AKT2|ARAF|ATM|AURKA|BMPR2|CHEK2|MAP2K7|MAP3K1|PAK1|PIK3CA|PIM1|RAF1|RPS6KB2
Breast Neoplasms	D001943	structural constituent of ribosome	GO:0003735	15	ATM|DAP3|MRPL13|MRPL19|MRPL9|MRPS22|MRPS23|MRPS28|MRPS7|RPL23A|RPL31|RPS4X|RPS6|RPS7|RPS8
Breast Neoplasms	D001943	transcription corepressor activity	GO:0003714	15	C1QBP|CCND1|DDIT3|DNMT3B|ELK3|ENO1|FOXP3|HEYL|LOXL2|NCOR1|NRIP1|SIRT1|ZEB1|ZFP366|ZNF366
Breast Neoplasms	D001943	catalytic activity	GO:0003824	14	BCHE|CDA|CYP1A1|DNMT1|DPYD|EXO1|FASN|HADHB|LDHB|MTHFR|PAK1|PPM1D|SHMT1|UMPS
Breast Neoplasms	D001943	histone deacetylase binding	GO:0042826	14	CCND1|DNMT1|DNMT3B|FOXP3|HES1|HEY2|HIC1|HIF1A|NCOR1|NRIP1|PARP1|PHB|RELA|TOP2A
Breast Neoplasms	D001943	double-stranded DNA binding	GO:0003690	13	CTNNB1|DNMT1|EGFR|FOS|FOXA1|HNRNPK|JUN|RAD51|RAD51B|STAT5A|WT1|YBX1|ZEB1
Breast Neoplasms	D001943	heparin binding	GO:0008201	13	ADAMTS1|BMP4|FGF10|FGF4|FGFR1|FGFR2|FN1|GPNMB|HRG|RSPO3|SFRP1|SPP1|THBS1
Breast Neoplasms	D001943	drug binding	GO:0008144	12	CYP2D6|DHFR|ESR2|FASN|GPER1|GSTP1|MT3|PDE2A|RARB|SFRP1|TOP2A|TYMS
Breast Neoplasms	D001943	estrogen receptor binding	GO:0030331	12	CTNNB1|DNMT1|HSP90AA1|NCOA1|NCOA2|NCOA3|NCOR1|NRIP1|PPARGC1B|SRC|ZFP366|ZNF366
Breast Neoplasms	D001943	lipid binding	GO:0008289	12	AR|BAX|ESR1|ESR2|FABP7|GRB7|MAL|PGR|PTEN|PTGS1|PTGS2|STARD8
Breast Neoplasms	D001943	protein tyrosine kinase activity	GO:0004713	12	ABL1|CSF1R|EGFR|EPHB4|ERBB2|FGFR1|FGFR2|IGF1R|KDR|KIT|MAP2K7|SRC
Breast Neoplasms	D001943	transporter activity	GO:0005215	12	ABCB1|ABCB1B|ABCC1|ABCG2|FABP7|PDZK1|SLC22A18|SLC2A1|SLC2A10|SLC2A2|SLC2A5|SLC5A5
Breast Neoplasms	D001943	actin binding	GO:0003779	11	ALDOA|CFL1|COTL1|EPB41L3|EVL|LSP1|MED28|NOS2|NOS3|PTEN|SYNE1
Breast Neoplasms	D001943	integrin binding	GO:0005178	11	ADAM10|EGFR|FN1|GPNMB|IGF1|KDR|MFGE8|MMP14|SFRP2|SRC|THBS1
Breast Neoplasms	D001943	peptidase activity	GO:0008233	11	ADAM10|ADAMTS1|CASP7|CASP8|GZMB|MME|MMP1|MMP14|MMP2|MMP3|MMP9
Breast Neoplasms	D001943	RNA polymerase II transcription factor activity, ligand-activated sequence-specific DNA binding	GO:0004879	11	AHR|AR|ESR1|ESR2|ESRRA|NR2F1|NR2F6|PGR|RXRB|STAT3|VDR
Breast Neoplasms	D001943	steroid hormone receptor activity	GO:0003707	11	AR|ESR1|ESR2|ESRRA|GPER1|NR2F1|NR2F6|PGR|RARB|RXRB|VDR
Breast Neoplasms	D001943	beta-catenin binding	GO:0008013	10	APC2|AR|CAV1|CDH1|CDH5|ESR1|JUN|MED12|NOS2|NOS3
Breast Neoplasms	D001943	GTP binding	GO:0005525	10	EEF2|GNAI2|GUCY1A2|HRAS|HSP90AA1|KRAS|NUDT2|RRAD|TGM2|TUBB3
Breast Neoplasms	D001943	Hsp90 protein binding	GO:0051879	10	AHR|ARHGDIA|ERBB2|ESR1|HIF1A|HSP90AA1|KDR|NOS2|NOS3|PGR
Breast Neoplasms	D001943	methyltransferase activity	GO:0008168	10	COMT|DNMT1|DNMT3A|DNMT3B|EZH2|FBL|METTL6|MTR|SHMT1|TYMS
Breast Neoplasms	D001943	RNA polymerase II transcription factor activity, sequence-specific DNA binding	GO:0000981	10	AR|HES1|HIF1A|JUN|PHB|RELA|STAT3|TFAP2A|TP53|TRP53
Breast Neoplasms	D001943	structural molecule activity	GO:0005198	10	CAV1|CLDN1|CLDN4|EPB41L3|JAG1|KRT18|KRT8|LLGL1|SYNE1|VIM
Breast Neoplasms	D001943	transcriptional repressor activity, RNA polymerase II core promoter proximal region sequence-specific binding	GO:0001078	10	ESRRA|ETS2|HES1|HEY1|HHEX|RELA|SNAI1|SNAI2|TBX3|TFAP2A
Breast Neoplasms	D001943	androgen receptor binding	GO:0050681	9	AR|BRCA1|CCNE1|CTNNB1|FHL2|NCOA1|NCOA3|NRIP1|RB1
Breast Neoplasms	D001943	chaperone binding	GO:0051087	9	BAG1|BAX|BIRC5|CDKN1B|HES1|HSP90AA1|TFRC|TP53|TRP53
Breast Neoplasms	D001943	iron ion binding	GO:0005506	9	CYP17A1|CYP19A1|CYP1A1|CYP1B1|CYP2B1|CYP2D6|CYP3A4|NOS2|NOS3
Breast Neoplasms	D001943	kinase binding	GO:0019900	9	BARD1|CAV1|CTNNB1|LDHB|PER3|RB1|SLC2A1|SNAI1|VIM
Breast Neoplasms	D001943	RNA polymerase II regulatory region sequence-specific DNA binding	GO:0000977	9	ETS2|HHEX|RARB|RELA|RXRB|SNAI1|TFAP2A|TP53|TRP53
Breast Neoplasms	D001943	transmembrane receptor protein tyrosine kinase activity	GO:0004714	9	CSF1R|EGFR|EPHB4|ERBB2|FGFR1|FGFR2|IGF1R|KDR|KIT
Breast Neoplasms	D001943	metalloendopeptidase activity	GO:0004222	8	ADAM10|ADAMTS1|MME|MMP1|MMP14|MMP2|MMP3|MMP9
Breast Neoplasms	D001943	nuclear hormone receptor binding	GO:0035257	8	CTNNB1|HIF1A|NCOA1|NCOA2|NCOA3|NCOR1|NRIP1|SIRT1
Breast Neoplasms	D001943	protease binding	GO:0002020	8	BCL2|BRCA2|F3|FN1|KIT|TNF|TP53|TRP53
Breast Neoplasms	D001943	protein N-terminus binding	GO:0047485	8	ATM|CDKN2A|NCOA1|NCOA3|PARP1|RELA|TP53|TRP53
Breast Neoplasms	D001943	steroid binding	GO:0005496	8	AR|CYP3A4|ESR1|ESR2|ESRRA|GPER1|IGF1|PGR
Breast Neoplasms	D001943	calmodulin binding	GO:0005516	7	EGFR|KCNH1|LSP1|NOS2|NOS3|RGS2|RRAD
Breast Neoplasms	D001943	electron carrier activity	GO:0009055	7	CYP19A1|GPX2|IDO1|LOXL2|NDUFS3|NQO2|PHGDH
Breast Neoplasms	D001943	endopeptidase activity	GO:0004175	7	ADAM10|CASP8|MME|MMP1|MMP2|MMP3|MMP9
Breast Neoplasms	D001943	glycoprotein binding	GO:0001948	7	CDH1|EGFR|ERBB2|FGFR1|TFRC|THBS1|VIM
Breast Neoplasms	D001943	metallopeptidase activity	GO:0008237	7	ADAM10|ADAMTS1|MME|MMP14|MMP2|MMP3|MMP9
Breast Neoplasms	D001943	mRNA binding	GO:0003729	7	C1QBP|DHFR|HNRNPR|HSP90AA1|PABPC1|TYMS|YBX1
Breast Neoplasms	D001943	oxygen binding	GO:0019825	7	CYP17A1|CYP19A1|CYP1A1|CYP1B1|CYP3A4|IDO1|SOD2
Breast Neoplasms	D001943	receptor activity	GO:0004872	7	CD40|CUL5|EDNRB|MED12|NOTCH1|NOTCH2|NOTCH4
Breast Neoplasms	D001943	transcription factor activity, RNA polymerase II distal enhancer sequence-specific binding	GO:0003705	7	AHR|FOXP3|HIF1A|JUN|MEIS1|RELA|SNAI2
Breast Neoplasms	D001943	transcriptional activator activity, RNA polymerase II transcription regulatory region sequence-specific binding	GO:0001228	7	FOXA1|HIF1A|RXRB|STAT3|TFAP2A|TP53|TRP53
Breast Neoplasms	D001943	ubiquitin-protein transferase activity	GO:0004842	7	BARD1|BRCA1|CUL5|MAP3K1|RNF115|RNF182|UBE2C
Breast Neoplasms	D001943	aromatase activity	GO:0070330	6	CYP19A1|CYP1A1|CYP1B1|CYP2B1|CYP2D6|CYP3A4
Breast Neoplasms	D001943	ATPase activity	GO:0016887	6	ABCB1B|ABCC1|ABCG2|COMT|HSP90AA1|HSPA1B
Breast Neoplasms	D001943	cell adhesion molecule binding	GO:0050839	6	CADM1|CDH1|FGFR1|NRCAM|PTPRD|SRC
Breast Neoplasms	D001943	chemokine activity	GO:0008009	6	CCL20|CXCL12|CXCL2|CXCL3|CXCL8|CXCL9
Breast Neoplasms	D001943	core promoter sequence-specific DNA binding	GO:0001046	6	ESR1|ESR2|NRIP1|SIRT1|TP53|TRP53
Breast Neoplasms	D001943	DNA-dependent ATPase activity	GO:0008094	6	RAD51|RAD51B|RAD51C|RAD54L|TOP2A|XRCC3
Breast Neoplasms	D001943	G-protein coupled receptor activity	GO:0004930	6	CNR2|EDNRB|GPER1|LGR6|LPAR1|NMBR
Breast Neoplasms	D001943	growth factor binding	GO:0019838	6	ACVR1|BMPR2|ERBB2|IGFBP5|IGFBP7|KDR
Breast Neoplasms	D001943	GTPase activity	GO:0003924	6	EEF2|GNAI2|HRAS|KRAS|RRAD|TUBB3
Breast Neoplasms	D001943	ion channel binding	GO:0044325	6	CAV1|CDH5|CTNNB1|HSP90AA1|KCNH1|SRC
Breast Neoplasms	D001943	ligand-dependent nuclear receptor transcription coactivator activity	GO:0030374	6	MED12|NCOA1|NCOA2|NCOA3|PPARGC1B|TRERF1
Breast Neoplasms	D001943	ligase activity	GO:0016874	6	BARD1|BRCA1|DTX3|RNF115|RNF182|UBE2C
Breast Neoplasms	D001943	magnesium ion binding	GO:0000287	6	ABL1|COMT|ENO1|MAP2K7|PTEN|TOP2A
Breast Neoplasms	D001943	monooxygenase activity	GO:0004497	6	CYP17A1|CYP19A1|CYP1A1|CYP1B1|CYP2D6|CYP3A4
Breast Neoplasms	D001943	NADP binding	GO:0050661	6	CAT|DHFR|DPYD|MTHFR|NOS2|NOS3
Breast Neoplasms	D001943	NF-kappaB binding	GO:0051059	6	CDKN2A|FOXP3|MTDH|NFKBIA|NOTCH2|RELA
Breast Neoplasms	D001943	Notch binding	GO:0005112	6	DLL1|DLL4|JAG1|JAG2|NOTCH1|NOTCH4
Breast Neoplasms	D001943	PDZ domain binding	GO:0030165	6	CADM1|LPAR1|NCOA2|PDZK1|PTEN|SYNJ2
Breast Neoplasms	D001943	peroxidase activity	GO:0004601	6	CAT|GPX1|GPX2|GPX4|PTGS1|PTGS2
Breast Neoplasms	D001943	protein phosphatase 2A binding	GO:0051721	6	AKT1|BCL2|IGBP1|TP53|TRP53|VIM
Breast Neoplasms	D001943	retinoid X receptor binding	GO:0046965	6	NCOA1|NCOA2|NCOR1|NRIP1|RARB|VDR
Breast Neoplasms	D001943	RNA polymerase II activating transcription factor binding	GO:0001102	6	CTNNB1|HEY2|JUN|NCOR1|RB1|TBX3
Breast Neoplasms	D001943	RNA polymerase II core promoter sequence-specific DNA binding	GO:0000979	6	FOS|HEYL|STAT5A|TFAP2A|TP53|TRP53
Breast Neoplasms	D001943	RNA polymerase II distal enhancer sequence-specific DNA binding	GO:0000980	6	JUN|MED12|NR2F6|RELA|RXRB|TFAP2A
Breast Neoplasms	D001943	scaffold protein binding	GO:0097110	6	CASP8|KRT18|KRT8|NOS3|SRC|VIM
Breast Neoplasms	D001943	transferase activity, transferring acyl groups	GO:0016746	6	CPT1A|HADHB|NAT2|NCOA1|NCOA3|TGM2
Breast Neoplasms	D001943	transmembrane signaling receptor activity	GO:0004888	6	CLDN4|EGFR|EPOR|ERBB2|LEPR|LGR6
Breast Neoplasms	D001943	ATPase binding	GO:0051117	5	AR|CAV1|ESR1|HNRNPK|PGR
Breast Neoplasms	D001943	chromatin DNA binding	GO:0031490	5	EZH2|HIST1H1C|NOTCH1|PGR|RELA
Breast Neoplasms	D001943	coenzyme F420-0 gamma-glutamyl ligase activity	GO:0043773	5	BARD1|BRCA1|DTX3|RNF115|RNF182
Breast Neoplasms	D001943	coenzyme F420-2 alpha-glutamyl ligase activity	GO:0043774	5	BARD1|BRCA1|DTX3|RNF115|RNF182
Breast Neoplasms	D001943	collagen binding	GO:0005518	5	ACHE|FN1|MMP9|PAK1|PDGFA
Breast Neoplasms	D001943	copper ion binding	GO:0005507	5	ATP7B|LOXL2|MT3|TP53|TRP53
Breast Neoplasms	D001943	core promoter binding	GO:0001047	5	E2F1|EZH2|FOXP3|NOTCH1|RB1
Breast Neoplasms	D001943	DNA-methyltransferase activity	GO:0009008	5	DNMT1|DNMT3A|DNMT3B|FBL|METTL6
Breast Neoplasms	D001943	fibronectin binding	GO:0001968	5	IGFBP5|MMP2|MMP9|SFRP2|THBS1
Breast Neoplasms	D001943	GTPase activator activity	GO:0005096	5	ARHGDIA|JUN|LLGL1|RGS2|STARD8
Breast Neoplasms	D001943	heat shock protein binding	GO:0031072	5	BAX|ENO1|HNRNPK|HSPA1B|NFKBIA
Breast Neoplasms	D001943	histone acetyltransferase binding	GO:0035035	5	FOXP3|HIF1A|PLA2G4A|TP53|TRP53
Breast Neoplasms	D001943	MAP kinase kinase kinase activity	GO:0004709	5	ARAF|EGFR|MAP3K1|PAK1|RAF1
Breast Neoplasms	D001943	mitogen-activated protein kinase binding	GO:0051019	5	ABL1|MAP3K1|PPM1D|SIRT1|TNIP1
Breast Neoplasms	D001943	mRNA 3'-UTR binding	GO:0003730	5	HNRNPK|HNRNPL|HNRNPR|MIR145|MIR24-2
Breast Neoplasms	D001943	nitric-oxide synthase binding	GO:0050998	5	CAV1|CD74|CTNNB1|NOS2|NOS3
Breast Neoplasms	D001943	peptidase inhibitor activity	GO:0030414	5	BIRC5|CD109|COL7A1|SERPINB2|TFPI2
Breast Neoplasms	D001943	protein kinase C binding	GO:0005080	5	AKT1|AKT2|C1QBP|SRC|TOP2A
Breast Neoplasms	D001943	protein-glutamic acid ligase activity	GO:0070739	5	BARD1|BRCA1|DTX3|RNF115|RNF182
Breast Neoplasms	D001943	protein-glycine ligase activity	GO:0070735	5	BARD1|BRCA1|DTX3|RNF115|RNF182
Breast Neoplasms	D001943	protein-glycine ligase activity, elongating	GO:0070737	5	BARD1|BRCA1|DTX3|RNF115|RNF182
Breast Neoplasms	D001943	protein-glycine ligase activity, initiating	GO:0070736	5	BARD1|BRCA1|DTX3|RNF115|RNF182
Breast Neoplasms	D001943	R-SMAD binding	GO:0070412	5	CTNNB1|FOS|JUN|PARP1|ZEB2
Breast Neoplasms	D001943	retinoic acid receptor binding	GO:0042974	5	NCOA1|NCOA2|NCOR1|NRIP1|RXRB
Breast Neoplasms	D001943	ribosomal S6-glutamic acid ligase activity	GO:0018169	5	BARD1|BRCA1|DTX3|RNF115|RNF182
Breast Neoplasms	D001943	RNA polymerase II transcription factor binding	GO:0001085	5	AR|MTDH|TBX3|TP53|TRP53
Breast Neoplasms	D001943	serine-type endopeptidase inhibitor activity	GO:0004867	5	CD109|COL7A1|HRG|SERPINB5|TFPI2
Breast Neoplasms	D001943	SH3 domain binding	GO:0017124	5	ABL1|ADAM10|EVL|GPX1|SYNJ2
Breast Neoplasms	D001943	single-stranded DNA binding	GO:0003697	5	BRCA2|HNRNPK|RAD51|RAD51B|YBX1
Breast Neoplasms	D001943	thyroid hormone receptor binding	GO:0046966	5	MED12|NCOA2|NCOA3|NCOR1|RXRB
Breast Neoplasms	D001943	tubulin-glutamic acid ligase activity	GO:0070740	5	BARD1|BRCA1|DTX3|RNF115|RNF182
Breast Neoplasms	D001943	tubulin-glycine ligase activity	GO:0070738	5	BARD1|BRCA1|DTX3|RNF115|RNF182
Breast Neoplasms	D001943	UDP-N-acetylmuramoylalanyl-D-glutamyl-2,6-diaminopimelate-D-alanyl-D-alanine ligase activity	GO:0008766	5	BARD1|BRCA1|DTX3|RNF115|RNF182
Breast Neoplasms	D001943	amino acid binding	GO:0016597	4	IDO1|MTR|NOS2|SHMT1
Breast Neoplasms	D001943	antioxidant activity	GO:0016209	4	CAT|HP|MT3|SOD2
Breast Neoplasms	D001943	ATPase activity, coupled to transmembrane movement of substances	GO:0042626	4	ABCB1|ABCB1B|ABCC1|ABCG2
Breast Neoplasms	D001943	cadherin binding	GO:0045296	4	CTNNB1|NDRG1|NOS2|NOS3
Breast Neoplasms	D001943	chemoattractant activity	GO:0042056	4	BMP4|FGF10|MIF|VEGFC
Breast Neoplasms	D001943	dioxygenase activity	GO:0051213	4	FTO|IDO1|PTGS1|PTGS2
Breast Neoplasms	D001943	drug transmembrane transporter activity	GO:0015238	4	ABCB1B|ABCC1|ABCG2|SLC22A18
Breast Neoplasms	D001943	epidermal growth factor receptor binding	GO:0005154	4	AGR2|AREG|EFEMP1|EGF
Breast Neoplasms	D001943	flavin adenine dinucleotide binding	GO:0050660	4	DPYD|MTHFR|NOS2|NOS3
Breast Neoplasms	D001943	four-way junction DNA binding	GO:0000400	4	RAD51B|RAD51C|XRCC2|XRCC3
Breast Neoplasms	D001943	glucocorticoid receptor binding	GO:0035259	4	ETS2|NCOA2|NRIP1|STAT3
Breast Neoplasms	D001943	glucose transmembrane transporter activity	GO:0005355	4	SLC2A1|SLC2A10|SLC2A2|SLC2A5
Breast Neoplasms	D001943	hormone activity	GO:0005179	4	IGF1|LEP|PTHLH|STC2
Breast Neoplasms	D001943	hormone binding	GO:0042562	4	ESR1|ESR2|GPER1|PGR
Breast Neoplasms	D001943	insulin receptor binding	GO:0005158	4	IGF1|IGF1R|SLC2A2|SRC
Breast Neoplasms	D001943	MDM2/MDM4 family protein binding	GO:0097371	4	CAV1|CDKN2A|TP53|TRP53
Breast Neoplasms	D001943	microtubule binding	GO:0008017	4	APC2|BIRC5|NDRG1|PRC1
Breast Neoplasms	D001943	mitogen-activated protein kinase kinase binding	GO:0031434	4	IGBP1|MAP3K1|PIN1|RAF1
Breast Neoplasms	D001943	NAD binding	GO:0051287	4	HADHB|LDHB|PARP1|PHGDH
Breast Neoplasms	D001943	nitric-oxide synthase regulator activity	GO:0030235	4	AKT1|EGFR|ESR1|HSP90AA1
Breast Neoplasms	D001943	oxidoreductase activity, acting on paired donors, with incorporation or reduction of molecular oxygen	GO:0016705	4	CYP17A1|CYP19A1|CYP1A1|CYP1B1
Breast Neoplasms	D001943	phosphoprotein binding	GO:0051219	4	BAG1|RB1|SRC|TOX3
Breast Neoplasms	D001943	protein self-association	GO:0043621	4	ACHE|SLC2A1|TP53|TRP53
Breast Neoplasms	D001943	receptor signaling protein activity	GO:0005057	4	ACVR1|ARAF|BAG1|RAF1
Breast Neoplasms	D001943	receptor signaling protein tyrosine kinase activity	GO:0004716	4	EGFR|ERBB2|KDR|KIT
Breast Neoplasms	D001943	RNA polymerase II transcription cofactor activity	GO:0001104	4	MED12|MED28|PPARGC1B|TRERF1
Breast Neoplasms	D001943	serine-type endopeptidase activity	GO:0004252	4	GZMB|HP|KLK10|MMP2
Breast Neoplasms	D001943	SMAD binding	GO:0046332	4	ACVR1|ARAF|BMP2|CTNNB1
Breast Neoplasms	D001943	substrate-specific transmembrane transporter activity	GO:0022891	4	SLC2A1|SLC2A10|SLC2A2|SLC2A5
Breast Neoplasms	D001943	transcriptional repressor activity, RNA polymerase II transcription regulatory region sequence-specific binding	GO:0001227	4	HHEX|NR2F6|SNAI1|ZEB1
Breast Neoplasms	D001943	transmembrane transporter activity	GO:0022857	4	SLC2A1|SLC2A10|SLC2A2|SLC2A5
Breast Neoplasms	D001943	tubulin binding	GO:0015631	4	ALDOA|BIRC5|BRCA1|STMN1
Breast Neoplasms	D001943	xenobiotic-transporting ATPase activity	GO:0008559	4	ABCB1|ABCB1B|ABCC1|ABCG2
Breast Neoplasms	D001943	actin filament binding	GO:0051015	3	ABL1|EGFR|SYNE1
Breast Neoplasms	D001943	beta-amyloid binding	GO:0001540	3	ACHE|BCHE|CD74
Breast Neoplasms	D001943	beta-tubulin binding	GO:0048487	3	CCT5|RGS2|SNCG
Breast Neoplasms	D001943	BH domain binding	GO:0051400	3	BAX|BCL2|BCL2A1
Breast Neoplasms	D001943	channel activity	GO:0015267	3	BAX|BCL2|MAL
Breast Neoplasms	D001943	cofactor binding	GO:0048037	3	BIRC5|TYMS|WWOX
Breast Neoplasms	D001943	cysteine-type endopeptidase activity	GO:0004197	3	CASP7|CASP8|SFRP1
Breast Neoplasms	D001943	cysteine-type endopeptidase inhibitor activity	GO:0004869	3	BIRC5|CST6|HRG
Breast Neoplasms	D001943	cytokine binding	GO:0019955	3	CD74|CSF1R|KIT
Breast Neoplasms	D001943	cytokine receptor activity	GO:0004896	3	CD74|EPOR|LEPR
Breast Neoplasms	D001943	cytoskeletal protein binding	GO:0008092	3	ALDOA|EPB41L3|MAP3K1
Breast Neoplasms	D001943	DNA (cytosine-5-)-methyltransferase activity	GO:0003886	3	DNMT1|DNMT3A|DNMT3B
Breast Neoplasms	D001943	DNA (cytosine-5-)-methyltransferase activity, acting on CpG substrates	GO:0051718	3	DNMT1|DNMT3A|DNMT3B
Breast Neoplasms	D001943	DNA binding, bending	GO:0008301	3	HHEX|TOP2A|TRERF1
Breast Neoplasms	D001943	double-stranded RNA binding	GO:0003725	3	MTDH|TFRC|VIM
Breast Neoplasms	D001943	E-box binding	GO:0070888	3	AHR|HES1|ZEB1
Breast Neoplasms	D001943	estrogen receptor activity	GO:0030284	3	ESR1|ESR2|GPER1
Breast Neoplasms	D001943	estrogen response element binding	GO:0034056	3	ESR1|ESR2|TOX3
Breast Neoplasms	D001943	fibroblast growth factor binding	GO:0017134	3	FGFR1|FGFR2|THBS1
Breast Neoplasms	D001943	fibroblast growth factor receptor binding	GO:0005104	3	FGF10|FGF3|FGF4
Breast Neoplasms	D001943	FMN binding	GO:0010181	3	DPYD|NOS2|NOS3
Breast Neoplasms	D001943	folic acid binding	GO:0005542	3	DHFR|MTR|TYMS
Breast Neoplasms	D001943	G-protein alpha-subunit binding	GO:0001965	3	CDH1|IGF1R|LPAR1
Breast Neoplasms	D001943	glutathione binding	GO:0043295	3	GPX1|GPX4|GSTP1
Breast Neoplasms	D001943	glutathione peroxidase activity	GO:0004602	3	GPX1|GPX2|GPX4
Breast Neoplasms	D001943	GTPase activating protein binding	GO:0032794	3	AKT1|CDH1|PIN1
Breast Neoplasms	D001943	GTPase binding	GO:0051020	3	ENO1|HSP90AA1|YBX1
Breast Neoplasms	D001943	helicase activity	GO:0004386	3	BRIP1|RAD54L|RECQL
Breast Neoplasms	D001943	histone acetyltransferase activity	GO:0004402	3	NCOA1|NCOA2|NCOA3
Breast Neoplasms	D001943	histone deacetylase regulator activity	GO:0035033	3	NCOR1|TP53|TRP53
Breast Neoplasms	D001943	Hsp70 protein binding	GO:0030544	3	CDKN1B|PGR|TFRC
Breast Neoplasms	D001943	insulin-like growth factor binding	GO:0005520	3	IGF1R|IGFBP5|IGFBP7
Breast Neoplasms	D001943	isomerase activity	GO:0016853	3	MIF|PIN1|TOP2A
Breast Neoplasms	D001943	JUN kinase binding	GO:0008432	3	GSTP1|HES1|MAP3K1
Breast Neoplasms	D001943	ligand-dependent nuclear receptor binding	GO:0016922	3	NCOA1|NCOA2|NCOA3
Breast Neoplasms	D001943	lyase activity	GO:0016829	3	CYP17A1|FASN|UMPS
Breast Neoplasms	D001943	manganese ion binding	GO:0030145	3	ABL1|PIM1|SOD2
Breast Neoplasms	D001943	microsatellite binding	GO:0035939	3	HEY1|HEY2|HEYL
Breast Neoplasms	D001943	O-methyltransferase activity	GO:0008171	3	COMT|FBL|METTL6
Breast Neoplasms	D001943	oxidoreductase activity, acting on paired donors, with incorporation or reduction of molecular oxygen, reduced flavin or flavoprotein as one donor, and incorporation of one atom of oxygen	GO:0016712	3	CYP19A1|CYP1A1|CYP1B1
Breast Neoplasms	D001943	p53 binding	GO:0002039	3	CDKN2A|SIRT1|YBX1
Breast Neoplasms	D001943	peptidase activator activity	GO:0016504	3	CAV1|FN1|MMP14
Breast Neoplasms	D001943	peptide binding	GO:0042277	3	MME|RPS6KB2|TUBB3
Breast Neoplasms	D001943	peptide hormone binding	GO:0017046	3	ACVR1|EDNRB|LEPR
Breast Neoplasms	D001943	peroxisome proliferator activated receptor binding	GO:0042975	3	ESR2|NCOA3|NCOR1
Breast Neoplasms	D001943	phospholipase activity	GO:0004620	3	ACHE|BCHE|PLA2G4A
Breast Neoplasms	D001943	phosphoprotein phosphatase activity	GO:0004721	3	PPM1D|PTEN|PTPRD
Breast Neoplasms	D001943	progesterone receptor binding	GO:0033142	3	HSP90AA1|NCOA1|NCOA2
Breast Neoplasms	D001943	protein-lysine N-methyltransferase activity	GO:0016279	3	EZH2|FBL|METTL6
Breast Neoplasms	D001943	receptor tyrosine kinase binding	GO:0030971	3	NRG1|TP53|TRP53
Breast Neoplasms	D001943	repressing transcription factor binding	GO:0070491	3	CTNNB1|HHEX|RELA
Breast Neoplasms	D001943	RNA polymerase II regulatory region DNA binding	GO:0001012	3	NCOA1|NCOA3|NCOR1
Breast Neoplasms	D001943	RNA polymerase II transcription coactivator activity	GO:0001105	3	NCOA1|TFAP2A|WWOX
Breast Neoplasms	D001943	SH3/SH2 adaptor activity	GO:0005070	3	GRB7|ITSN2|SRC
Breast Neoplasms	D001943	steroid hormone binding	GO:1990239	3	ESR1|ESR2|PGR
Breast Neoplasms	D001943	steroid hydroxylase activity	GO:0008395	3	CYP1A1|CYP2B1|CYP3A4
Breast Neoplasms	D001943	structural constituent of cytoskeleton	GO:0005200	3	EPB41L3|TUBB3|VIM
Breast Neoplasms	D001943	transcription cofactor activity	GO:0003712	3	MED12|NRG1|NRIP1
Breast Neoplasms	D001943	transcription factor activity, protein binding	GO:0000988	3	HEY1|HEY2|HEYL
Breast Neoplasms	D001943	transcription factor activity, RNA polymerase II core promoter sequence-specific	GO:0000983	3	HEY1|HEY2|HEYL
Breast Neoplasms	D001943	transcriptional activator activity, RNA polymerase II transcription factor binding	GO:0001190	3	JUN|MED12|NOTCH1
Breast Neoplasms	D001943	transferase activity, transferring glycosyl groups	GO:0016757	3	APRT|PARP1|UMPS
Breast Neoplasms	D001943	transforming growth factor beta binding	GO:0050431	3	ACVR1|CD109|THBS1
Breast Neoplasms	D001943	tumor necrosis factor receptor binding	GO:0005164	3	CASP8|TNF|TNFSF10
Breast Neoplasms	D001943	unfolded protein binding	GO:0051082	3	CCT5|HSP90AA1|HSPA1B
Breast Neoplasms	D001943	unmethylated CpG binding	GO:0045322	3	DNMT1|DNMT3A|DNMT3B
Breast Neoplasms	D001943	1-hydroxy-6-methoxypyrene methyltransferase activity	GO:0034933	2	FBL|METTL6
Breast Neoplasms	D001943	1-hydroxypyrene methyltransferase activity	GO:0034931	2	FBL|METTL6
Breast Neoplasms	D001943	1-oxa-2-oxocycloheptane lactonase activity	GO:0018731	2	ACHE|BCHE
Breast Neoplasms	D001943	1-phenanthrol methyltransferase activity	GO:0018707	2	FBL|METTL6
Breast Neoplasms	D001943	1-phosphatidylinositol-3-kinase activity	GO:0016303	2	ATM|PIK3CA
Breast Neoplasms	D001943	14-3-3 protein binding	GO:0071889	2	AKT1|KCNH1
Breast Neoplasms	D001943	2-phytyl-1,4-naphthoquinone methyltransferase activity	GO:0052624	2	FBL|METTL6
Breast Neoplasms	D001943	2-polyprenyl-6-methoxy-1,4-benzoquinone methyltransferase activity	GO:0008425	2	FBL|METTL6
Breast Neoplasms	D001943	3,4-dihydrocoumarin hydrolase activity	GO:0018733	2	ACHE|BCHE
Breast Neoplasms	D001943	4 iron, 4 sulfur cluster binding	GO:0051539	2	BRIP1|DPYD
Breast Neoplasms	D001943	4,5-dihydroxybenzo(a)pyrene methyltransferase activity	GO:0034807	2	FBL|METTL6
Breast Neoplasms	D001943	acetylcholinesterase activity	GO:0003990	2	ACHE|BCHE
Breast Neoplasms	D001943	actin monomer binding	GO:0003785	2	ABL1|NOS3
Breast Neoplasms	D001943	actinin binding	GO:0042805	2	HNRNPK|RELA
Breast Neoplasms	D001943	activating transcription factor binding	GO:0033613	2	JUN|RELA
Breast Neoplasms	D001943	activin binding	GO:0048185	2	ACVR1|FST
Breast Neoplasms	D001943	Ala-tRNA(Pro) hydrolase activity	GO:0043906	2	ACHE|BCHE
Breast Neoplasms	D001943	all-trans-retinyl-palmitate hydrolase, all-trans-retinol forming activity	GO:0047376	2	ACHE|BCHE
Breast Neoplasms	D001943	ankyrin binding	GO:0030506	2	CDH1|NRCAM
Breast Neoplasms	D001943	annealing helicase activity	GO:0036310	2	RAD54L|RECQL
Breast Neoplasms	D001943	arginine binding	GO:0034618	2	NOS2|NOS3
Breast Neoplasms	D001943	arginine N-methyltransferase activity	GO:0016273	2	FBL|METTL6
Breast Neoplasms	D001943	ATP-dependent DNA helicase activity	GO:0004003	2	BRIP1|RECQL
Breast Neoplasms	D001943	ATP-dependent helicase activity	GO:0008026	2	BRIP1|RECQL
Breast Neoplasms	D001943	ATPase activity, coupled	GO:0042623	2	CCT5|HSPA1B
Breast Neoplasms	D001943	beta-glucuronidase activity	GO:0004566	2	AFP|HPSE
Breast Neoplasms	D001943	BH3 domain binding	GO:0051434	2	BAX|BCL2
Breast Neoplasms	D001943	BMP receptor binding	GO:0070700	2	BMP2|BMP4
Breast Neoplasms	D001943	butyrolactone hydrolase activity	GO:0018734	2	ACHE|BCHE
Breast Neoplasms	D001943	C-methyltransferase activity	GO:0008169	2	FBL|METTL6
Breast Neoplasms	D001943	cadmium ion binding	GO:0046870	2	MT3|NOS3
Breast Neoplasms	D001943	calcium channel activity	GO:0005262	2	CUL5|PDE2A
Breast Neoplasms	D001943	carboxylic ester hydrolase activity	GO:0052689	2	ACHE|BCHE
Breast Neoplasms	D001943	choline binding	GO:0033265	2	ACHE|BCHE
Breast Neoplasms	D001943	cholinesterase activity	GO:0004104	2	ACHE|BCHE
Breast Neoplasms	D001943	co-receptor binding	GO:0039706	2	BMP2|BMP4
Breast Neoplasms	D001943	cobalt-precorrin-3 C17-methyltransferase activity	GO:0043782	2	FBL|METTL6
Breast Neoplasms	D001943	cobalt-precorrin-5B C1-methyltransferase activity	GO:0043780	2	FBL|METTL6
Breast Neoplasms	D001943	cobalt-precorrin-6B C5-methyltransferase activity	GO:0043776	2	FBL|METTL6
Breast Neoplasms	D001943	cobalt-precorrin-7 C15-methyltransferase activity	GO:0043777	2	FBL|METTL6
Breast Neoplasms	D001943	crossover junction endodeoxyribonuclease activity	GO:0008821	2	RAD51C|XRCC3
Breast Neoplasms	D001943	cyclin-dependent protein serine/threonine kinase inhibitor activity	GO:0004861	2	CDKN1B|CDKN2A
Breast Neoplasms	D001943	cyclin-dependent protein serine/threonine kinase regulator activity	GO:0016538	2	CCND1|CCNE1
Breast Neoplasms	D001943	Cys-tRNA(Pro) hydrolase activity	GO:0043907	2	ACHE|BCHE
Breast Neoplasms	D001943	cysteine-type endopeptidase activity involved in apoptotic process	GO:0097153	2	CASP7|CASP8
Breast Neoplasms	D001943	cysteine-type endopeptidase inhibitor activity involved in apoptotic process	GO:0043027	2	BIRC5|MT3
Breast Neoplasms	D001943	cysteine-type peptidase activity	GO:0008234	2	CASP7|CASP8
Breast Neoplasms	D001943	cytidine deaminase activity	GO:0004126	2	APOBEC3A|CDA
Breast Neoplasms	D001943	cytokine receptor binding	GO:0005126	2	IFNB1|MIF
Breast Neoplasms	D001943	D-glucose transmembrane transporter activity	GO:0055056	2	SLC2A1|SLC2A2
Breast Neoplasms	D001943	damaged DNA binding	GO:0003684	2	BRCA1|H2AFX
Breast Neoplasms	D001943	dehydroascorbic acid transporter activity	GO:0033300	2	SLC2A1|SLC2A2
Breast Neoplasms	D001943	demethylmenaquinone methyltransferase activity	GO:0043770	2	FBL|METTL6
Breast Neoplasms	D001943	deoxycytidine deaminase activity	GO:0047844	2	APOBEC3A|APOBEC3B
Breast Neoplasms	D001943	dimethylamine methyltransferase activity	GO:0043791	2	FBL|METTL6
Breast Neoplasms	D001943	dimethylarsinite methyltransferase activity	GO:0034541	2	FBL|METTL6
Breast Neoplasms	D001943	DNA polymerase binding	GO:0070182	2	NCOA2|RAD51
Breast Neoplasms	D001943	endosulfan lactone lactonase activity	GO:0034892	2	ACHE|BCHE
Breast Neoplasms	D001943	enzyme inhibitor activity	GO:0004857	2	ANGPTL4|NOTCH1
Breast Neoplasms	D001943	ephrin receptor binding	GO:0046875	2	EFNA1|SRC
Breast Neoplasms	D001943	epidermal growth factor-activated receptor activity	GO:0005006	2	EFEMP1|EGFR
Breast Neoplasms	D001943	ErbB-3 class receptor binding	GO:0043125	2	ERBB2|NRG1
Breast Neoplasms	D001943	eukaryotic initiation factor 4E binding	GO:0008190	2	HHEX|YBX1
Breast Neoplasms	D001943	extracellular matrix binding	GO:0050840	2	SPP1|THBS1
Breast Neoplasms	D001943	extracellular matrix structural constituent	GO:0005201	2	FN1|TFPI2
Breast Neoplasms	D001943	fatty acid binding	GO:0005504	2	ARHGDIA|FABP7
Breast Neoplasms	D001943	fibroblast growth factor-activated receptor activity	GO:0005007	2	FGFR1|FGFR2
Breast Neoplasms	D001943	frizzled binding	GO:0005109	2	RSPO3|SFRP1
Breast Neoplasms	D001943	gamma-catenin binding	GO:0045295	2	CDH1|DSC3
Breast Neoplasms	D001943	gamma-tubulin binding	GO:0043015	2	BRCA2|NDRG1
Breast Neoplasms	D001943	guanyl-nucleotide exchange factor activity	GO:0005085	2	BCAR3|FGD5
Breast Neoplasms	D001943	heparan sulfate proteoglycan binding	GO:0043395	2	FST|HRG
Breast Neoplasms	D001943	histone binding	GO:0042393	2	H2AFX|SIRT1
Breast Neoplasms	D001943	histone serine kinase activity	GO:0035174	2	ATM|AURKA
Breast Neoplasms	D001943	HMG box domain binding	GO:0071837	2	HHEX|JUN
Breast Neoplasms	D001943	hyaluronic acid binding	GO:0005540	2	C1QBP|HMMR
Breast Neoplasms	D001943	hydrolase activity, acting on ester bonds	GO:0016788	2	EXO1|FASN
Breast Neoplasms	D001943	hydroxyneurosporene-O-methyltransferase activity	GO:0043803	2	FBL|METTL6
Breast Neoplasms	D001943	insulin receptor substrate binding	GO:0043560	2	IGF1R|PIK3CA
Breast Neoplasms	D001943	insulin-like growth factor I binding	GO:0031994	2	IGF1R|IGFBP5
Breast Neoplasms	D001943	iron-sulfur cluster binding	GO:0051536	2	BRIP1|DPYD
Breast Neoplasms	D001943	keratin filament binding	GO:1990254	2	SIRT1|VIM
Breast Neoplasms	D001943	L-ascorbate 6-phosphate lactonase activity	GO:0035460	2	ACHE|BCHE
Breast Neoplasms	D001943	L-lactate dehydrogenase activity	GO:0004459	2	LDHAL6B|LDHB
Breast Neoplasms	D001943	lamin binding	GO:0005521	2	HNRNPK|SYNE1
Breast Neoplasms	D001943	laminin binding	GO:0043236	2	ACHE|THBS1
Breast Neoplasms	D001943	lipase activity	GO:0016298	2	ACHE|BCHE
Breast Neoplasms	D001943	lysine N-methyltransferase activity	GO:0016278	2	FBL|METTL6
Breast Neoplasms	D001943	mannosyl-oligosaccharide 1,3-alpha-mannosidase activity	GO:0052768	2	ACHE|BCHE
Breast Neoplasms	D001943	mannosyl-oligosaccharide 1,6-alpha-mannosidase activity	GO:0052767	2	ACHE|BCHE
Breast Neoplasms	D001943	methanol-specific methylcobalamin:coenzyme M methyltransferase activity	GO:0043851	2	FBL|METTL6
Breast Neoplasms	D001943	methyl indole-3-acetate esterase activity	GO:0080030	2	ACHE|BCHE
Breast Neoplasms	D001943	methyl jasmonate esterase activity	GO:0080032	2	ACHE|BCHE
Breast Neoplasms	D001943	methyl salicylate esterase activity	GO:0080031	2	ACHE|BCHE
Breast Neoplasms	D001943	methylamine-specific methylcobalamin:coenzyme M methyltransferase activity	GO:0043833	2	FBL|METTL6
Breast Neoplasms	D001943	methylarsonite methyltransferase activity	GO:0030792	2	FBL|METTL6
Breast Neoplasms	D001943	MHC class II protein binding	GO:0042289	2	CD74|MIF
Breast Neoplasms	D001943	MHC class II protein complex binding	GO:0023026	2	CD74|HSP90AA1
Breast Neoplasms	D001943	monomethylamine methyltransferase activity	GO:0043852	2	FBL|METTL6
Breast Neoplasms	D001943	mRNA CDS binding	GO:1990715	2	HNRNPK|HNRNPL
Breast Neoplasms	D001943	mRNA methyltransferase activity	GO:0008174	2	FBL|METTL6
Breast Neoplasms	D001943	N-methyltransferase activity	GO:0008170	2	FBL|METTL6
Breast Neoplasms	D001943	NADPH binding	GO:0070402	2	DHFR|FASN
Breast Neoplasms	D001943	nitric-oxide synthase activity	GO:0004517	2	NOS2|NOS3
Breast Neoplasms	D001943	non-membrane spanning protein tyrosine kinase activity	GO:0004715	2	ABL1|SRC
Breast Neoplasms	D001943	oxidoreductase activity, acting on the CH-OH group of donors, NAD or NADP as acceptor	GO:0016616	2	LDHB|PHGDH
Breast Neoplasms	D001943	P-methyltransferase activity	GO:0051994	2	FBL|METTL6
Breast Neoplasms	D001943	peptide hormone receptor binding	GO:0051428	2	LEP|PTHLH
Breast Neoplasms	D001943	phosphatase activity	GO:0016791	2	PTEN|PTPRD
Breast Neoplasms	D001943	phosphatidylinositol binding	GO:0035091	2	AKT1|GRB7
Breast Neoplasms	D001943	phosphatidylserine binding	GO:0001786	2	MFGE8|THBS1
Breast Neoplasms	D001943	phospholipid binding	GO:0005543	2	F3|LPAR1
Breast Neoplasms	D001943	phospholipid-hydroperoxide glutathione peroxidase activity	GO:0047066	2	GPX1|GPX4
Breast Neoplasms	D001943	phosphomethylethanolamine N-methyltransferase activity	GO:0052667	2	FBL|METTL6
Breast Neoplasms	D001943	phosphoric ester hydrolase activity	GO:0042578	2	EXO1|SYNJ2
Breast Neoplasms	D001943	phosphotransferase activity, alcohol group as acceptor	GO:0016773	2	ATM|PIK3CA
Breast Neoplasms	D001943	platelet-derived growth factor receptor binding	GO:0005161	2	PDGFA|PTEN
Breast Neoplasms	D001943	prenylcysteine methylesterase activity	GO:0010296	2	ACHE|BCHE
Breast Neoplasms	D001943	proline-rich region binding	GO:0070064	2	ABL1|CCND1
Breast Neoplasms	D001943	prostaglandin-endoperoxide synthase activity	GO:0004666	2	PTGS1|PTGS2
Breast Neoplasms	D001943	protein binding involved in protein folding	GO:0044183	2	CD74|HSPA1B
Breast Neoplasms	D001943	protein C-terminal carboxyl O-methyltransferase activity	GO:0003880	2	FBL|METTL6
Breast Neoplasms	D001943	protein C-terminal leucine carboxyl O-methyltransferase activity	GO:0018423	2	FBL|METTL6
Breast Neoplasms	D001943	protein kinase activator activity	GO:0030295	2	MT3|PIK3CA
Breast Neoplasms	D001943	protein kinase C activity	GO:0004697	2	ARAF|RAF1
Breast Neoplasms	D001943	protein methyltransferase activity	GO:0008276	2	FBL|METTL6
Breast Neoplasms	D001943	protein serine/threonine phosphatase activity	GO:0004722	2	PPM1D|PTEN
Breast Neoplasms	D001943	protein serine/threonine/tyrosine kinase activity	GO:0004712	2	AKT1|AURKA
Breast Neoplasms	D001943	protein tyrosine phosphatase activity	GO:0004725	2	PTEN|PTPRD
Breast Neoplasms	D001943	protein-arginine N-methyltransferase activity	GO:0016274	2	FBL|METTL6
Breast Neoplasms	D001943	protein-arginine N5-methyltransferase activity	GO:0019702	2	FBL|METTL6
Breast Neoplasms	D001943	protein-hormone receptor activity	GO:0016500	2	LEPR|LGR6
Breast Neoplasms	D001943	pyridoxal phosphate binding	GO:0030170	2	MAL|SHMT1
Breast Neoplasms	D001943	Rab GTPase binding	GO:0017137	2	LLGL1|NDRG1
Breast Neoplasms	D001943	receptor agonist activity	GO:0048018	2	SFRP2|WNT10B
Breast Neoplasms	D001943	receptor antagonist activity	GO:0048019	2	DKK1|ESR2
Breast Neoplasms	D001943	receptor signaling protein serine/threonine kinase activity	GO:0004702	2	ACVR1|BMPR2
Breast Neoplasms	D001943	recombinase activity	GO:0000150	2	RAD51|RAD51C
Breast Neoplasms	D001943	retinyl-palmitate esterase activity	GO:0050253	2	ACHE|BCHE
Breast Neoplasms	D001943	Rho guanyl-nucleotide exchange factor activity	GO:0005089	2	FGD5|ITSN2
Breast Neoplasms	D001943	ribosomal large subunit binding	GO:0043023	2	EIF6|RBM3
Breast Neoplasms	D001943	RNA methyltransferase activity	GO:0008173	2	FBL|METTL6
Breast Neoplasms	D001943	RNA polymerase II transcription corepressor activity	GO:0001106	2	HEYL|TFAP2A
Breast Neoplasms	D001943	rRNA (adenine-N6-)-methyltransferase activity	GO:0008988	2	FBL|METTL6
Breast Neoplasms	D001943	rRNA (adenine-N6,N6-)-dimethyltransferase activity	GO:0000179	2	FBL|METTL6
Breast Neoplasms	D001943	rRNA (adenine) methyltransferase activity	GO:0016433	2	FBL|METTL6
Breast Neoplasms	D001943	rRNA (cytosine-2'-O-)-methyltransferase activity	GO:0070677	2	FBL|METTL6
Breast Neoplasms	D001943	rRNA (cytosine-C5-)-methyltransferase activity	GO:0009383	2	FBL|METTL6
Breast Neoplasms	D001943	rRNA (cytosine-N4-)-methyltransferase activity	GO:0071424	2	FBL|METTL6
Breast Neoplasms	D001943	rRNA (cytosine) methyltransferase activity	GO:0016434	2	FBL|METTL6
Breast Neoplasms	D001943	rRNA (guanine) methyltransferase activity	GO:0016435	2	FBL|METTL6
Breast Neoplasms	D001943	rRNA (uridine-2'-O-)-methyltransferase activity	GO:0008650	2	FBL|METTL6
Breast Neoplasms	D001943	rRNA (uridine) methyltransferase activity	GO:0016436	2	FBL|METTL6
Breast Neoplasms	D001943	rRNA binding	GO:0019843	2	RPL23A|RPS4X
Breast Neoplasms	D001943	S-adenosylmethionine-dependent methyltransferase activity	GO:0008757	2	DNMT1|OCLN
Breast Neoplasms	D001943	S-methyltransferase activity	GO:0008172	2	FBL|METTL6
Breast Neoplasms	D001943	Se-methyltransferase activity	GO:0051995	2	FBL|METTL6
Breast Neoplasms	D001943	selenium binding	GO:0008430	2	GPX1|GPX4
Breast Neoplasms	D001943	selenocysteine methyltransferase activity	GO:0016205	2	FBL|METTL6
Breast Neoplasms	D001943	Ser-tRNA(Thr) hydrolase activity	GO:0043905	2	ACHE|BCHE
Breast Neoplasms	D001943	Ser(Gly)-tRNA(Ala) hydrolase activity	GO:0043908	2	ACHE|BCHE
Breast Neoplasms	D001943	serine-type peptidase activity	GO:0008236	2	GZMB|KLK10
Breast Neoplasms	D001943	SH2 domain binding	GO:0042169	2	ADAM10|SRC
Breast Neoplasms	D001943	structure-specific DNA binding	GO:0043566	2	EXO1|TOP2A
Breast Neoplasms	D001943	sugar:proton symporter activity	GO:0005351	2	SLC2A1|SLC2A10
Breast Neoplasms	D001943	sulfolactone hydrolase activity	GO:0018732	2	ACHE|BCHE
Breast Neoplasms	D001943	superoxide dismutase activity	GO:0004784	2	NQO1|SOD2
Breast Neoplasms	D001943	symporter activity	GO:0015293	2	SLC22A18|SLC5A5
Breast Neoplasms	D001943	syntaxin binding	GO:0019905	2	ABL1|CAV1
Breast Neoplasms	D001943	tetrahydrobiopterin binding	GO:0034617	2	NOS2|NOS3
Breast Neoplasms	D001943	thyroid hormone receptor coactivator activity	GO:0030375	2	NCOA2|RXRB
Breast Neoplasms	D001943	TPR domain binding	GO:0030911	2	HSP90AA1|PDE2A
Breast Neoplasms	D001943	transcription coactivator binding	GO:0001223	2	ESR1|TERT
Breast Neoplasms	D001943	transcription cofactor binding	GO:0001221	2	TP53|TRP53
Breast Neoplasms	D001943	transcription regulatory region sequence-specific DNA binding	GO:0000976	2	DDIT3|TFAP2A
Breast Neoplasms	D001943	translation elongation factor activity	GO:0003746	2	EEF1B2|EEF2
Breast Neoplasms	D001943	translation initiation factor activity	GO:0003743	2	EIF2S2|EIF6
Breast Neoplasms	D001943	transmembrane receptor protein serine/threonine kinase activity	GO:0004675	2	ACVR1|BMPR2
Breast Neoplasms	D001943	transmembrane receptor protein tyrosine kinase activator activity	GO:0030297	2	EGF|NRG1
Breast Neoplasms	D001943	trihydroxyferuloyl spermidine O-methyltransferase activity	GO:0080012	2	FBL|METTL6
Breast Neoplasms	D001943	trimethylamine methyltransferase activity	GO:0043834	2	FBL|METTL6
Breast Neoplasms	D001943	tRNA (adenine-57, 58-N(1)-) methyltransferase activity	GO:0043827	2	FBL|METTL6
Breast Neoplasms	D001943	tRNA (adenine-N1-)-methyltransferase activity	GO:0016429	2	FBL|METTL6
Breast Neoplasms	D001943	tRNA (adenine) methyltransferase activity	GO:0016426	2	FBL|METTL6
Breast Neoplasms	D001943	tRNA (cytosine-2'-O-)-methyltransferase activity	GO:0052666	2	FBL|METTL6
Breast Neoplasms	D001943	tRNA (cytosine-3-)-methyltransferase activity	GO:0052735	2	FBL|METTL6
Breast Neoplasms	D001943	tRNA (cytosine-5-)-methyltransferase activity	GO:0016428	2	FBL|METTL6
Breast Neoplasms	D001943	tRNA (cytosine) methyltransferase activity	GO:0016427	2	FBL|METTL6
Breast Neoplasms	D001943	tRNA (guanine-N1-)-methyltransferase activity	GO:0009019	2	FBL|METTL6
Breast Neoplasms	D001943	tRNA (guanine-N2-)-methyltransferase activity	GO:0004809	2	FBL|METTL6
Breast Neoplasms	D001943	tRNA (guanine) methyltransferase activity	GO:0016423	2	FBL|METTL6
Breast Neoplasms	D001943	tRNA (uracil-2'-O-)-methyltransferase activity	GO:0052665	2	FBL|METTL6
Breast Neoplasms	D001943	tRNA (uracil) methyltransferase activity	GO:0016300	2	FBL|METTL6
Breast Neoplasms	D001943	tRNA methyltransferase activity	GO:0008175	2	FBL|METTL6
Breast Neoplasms	D001943	ubiquitin protein ligase activity	GO:0061630	2	MED12|RNF115
Breast Neoplasms	D001943	virus receptor activity	GO:0001618	2	HSP90AA1|HSPA1B
Breast Neoplasms	D001943	vitamin D 24-hydroxylase activity	GO:0070576	2	CYP1A1|CYP3A4
Breast Neoplasms	D001943	vitamin D receptor binding	GO:0042809	2	MED12|RXRB
Breast Neoplasms	D001943	voltage-gated ion channel activity	GO:0005244	2	CLIC1|KCNH1
Breast Neoplasms	D001943	Wnt-protein binding	GO:0017147	2	SFRP1|SFRP2
Breast Neoplasms	D001943	(3,5-dichlorophenylurea)acetate amidohydrolase activity	GO:0018749	1	SIRT1
Breast Neoplasms	D001943	(R)-(-)-1,2,3,4-tetrahydronaphthol dehydrogenase activity	GO:0034831	1	WWOX
Breast Neoplasms	D001943	(R)-2-hydroxyglutarate dehydrogenase activity	GO:0051990	1	WWOX
Breast Neoplasms	D001943	(R)-2-hydroxyisocaproate dehydrogenase activity	GO:0043713	1	WWOX
Breast Neoplasms	D001943	[acyl-carrier-protein] S-acetyltransferase activity	GO:0004313	1	FASN
Breast Neoplasms	D001943	[acyl-carrier-protein] S-malonyltransferase activity	GO:0004314	1	FASN
Breast Neoplasms	D001943	17-alpha-hydroxyprogesterone aldolase activity	GO:0047442	1	CYP17A1
Breast Neoplasms	D001943	17-alpha,20-alpha-dihydroxypregn-4-en-3-one dehydrogenase activity	GO:0047006	1	CYP17A1
Breast Neoplasms	D001943	2-hydroxytetrahydrofuran dehydrogenase activity	GO:0018453	1	WWOX
Breast Neoplasms	D001943	2,4-dichlorophenoxyacetate alpha-ketoglutarate dioxygenase activity	GO:0018602	1	FTO
Breast Neoplasms	D001943	3-hydroxyacyl-[acyl-carrier-protein] dehydratase activity	GO:0019171	1	FASN
Breast Neoplasms	D001943	3-hydroxyacyl-CoA dehydrogenase activity	GO:0003857	1	HADHB
Breast Neoplasms	D001943	3-hydroxymenthone dehydrogenase activity	GO:0034840	1	WWOX
Breast Neoplasms	D001943	3-hydroxyoctanoyl-[acyl-carrier-protein] dehydratase activity	GO:0047451	1	FASN
Breast Neoplasms	D001943	3-hydroxypalmitoyl-[acyl-carrier-protein] dehydratase activity	GO:0004317	1	FASN
Breast Neoplasms	D001943	3-ketoglucose-reductase activity	GO:0048258	1	WWOX
Breast Neoplasms	D001943	3-oxoacyl-[acyl-carrier-protein] reductase (NADPH) activity	GO:0004316	1	FASN
Breast Neoplasms	D001943	3-oxoacyl-[acyl-carrier-protein] synthase activity	GO:0004315	1	FASN
Breast Neoplasms	D001943	3',5'-cyclic-nucleotide phosphodiesterase activity	GO:0004114	1	PDE2A
Breast Neoplasms	D001943	4'-(2-hydroxyisopropyl)phenylurea amidohydrolase activity	GO:0034571	1	SIRT1
Breast Neoplasms	D001943	5-exo-hydroxycamphor dehydrogenase activity	GO:0018452	1	WWOX
Breast Neoplasms	D001943	5,10-methylenetetrahydrofolate-dependent methyltransferase activity	GO:0042083	1	TYMS
Breast Neoplasms	D001943	5'-3' exodeoxyribonuclease activity	GO:0035312	1	EXO1
Breast Neoplasms	D001943	5'-3' exonuclease activity	GO:0008409	1	EXO1
Breast Neoplasms	D001943	9-cis retinoic acid receptor activity	GO:0004886	1	RXRB
Breast Neoplasms	D001943	acetoin dehydrogenase activity	GO:0019152	1	WWOX
Breast Neoplasms	D001943	acetyl-CoA C-acyltransferase activity	GO:0003988	1	HADHB
Breast Neoplasms	D001943	acetylcholine binding	GO:0042166	1	ACHE
Breast Neoplasms	D001943	acetyltransferase activity	GO:0016407	1	NAT2
Breast Neoplasms	D001943	activin receptor activity, type I	GO:0016361	1	ACVR1
Breast Neoplasms	D001943	activin receptor activity, type II	GO:0016362	1	BMPR2
Breast Neoplasms	D001943	acyl-[acyl-carrier-protein] hydrolase activity	GO:0016297	1	FASN
Breast Neoplasms	D001943	adenine binding	GO:0002055	1	APRT
Breast Neoplasms	D001943	adenine phosphoribosyltransferase activity	GO:0003999	1	APRT
Breast Neoplasms	D001943	adenylate cyclase binding	GO:0008179	1	AKAP12
Breast Neoplasms	D001943	adrenergic receptor binding	GO:0031690	1	C1QBP
Breast Neoplasms	D001943	AF-1 domain binding	GO:0050683	1	HEYL
Breast Neoplasms	D001943	AF-2 domain binding	GO:0050682	1	PPARGC1B
Breast Neoplasms	D001943	albendazole monooxygenase activity	GO:0047638	1	CYP3A4
Breast Neoplasms	D001943	aldo-keto reductase (NADP) activity	GO:0004033	1	WWOX
Breast Neoplasms	D001943	alpha-catenin binding	GO:0045294	1	CTNNB1
Breast Neoplasms	D001943	alpha-tubulin binding	GO:0043014	1	SNCG
Breast Neoplasms	D001943	aminoacylase activity	GO:0004046	1	CAT
Breast Neoplasms	D001943	AMP binding	GO:0016208	1	APRT
Breast Neoplasms	D001943	anaphase-promoting complex binding	GO:0010997	1	PTEN
Breast Neoplasms	D001943	androgen binding	GO:0005497	1	AR
Breast Neoplasms	D001943	androgen receptor activity	GO:0004882	1	AR
Breast Neoplasms	D001943	ankyrin repeat binding	GO:0071532	1	RELA
Breast Neoplasms	D001943	antigen binding	GO:0003823	1	CD40
Breast Neoplasms	D001943	arachidonate 15-lipoxygenase activity	GO:0050473	1	PTGS2
Breast Neoplasms	D001943	aryl hydrocarbon receptor activity	GO:0004874	1	AHR
Breast Neoplasms	D001943	arylamine N-acetyltransferase activity	GO:0004060	1	NAT2
Breast Neoplasms	D001943	aspartic-type endopeptidase activity	GO:0004190	1	CASP7
Breast Neoplasms	D001943	ATP-dependent 3'-5' DNA helicase activity	GO:0043140	1	RECQL
Breast Neoplasms	D001943	beta-3 adrenergic receptor binding	GO:0031699	1	ARRDC3
Breast Neoplasms	D001943	bHLH transcription factor binding	GO:0043425	1	SIRT1
Breast Neoplasms	D001943	bis(5'-nucleosyl)-tetraphosphatase (asymmetrical) activity	GO:0004081	1	NUDT2
Breast Neoplasms	D001943	bis(5'-nucleosyl)-tetraphosphatase (symmetrical) activity	GO:0008803	1	NUDT2
Breast Neoplasms	D001943	bis(5'-nucleosyl)-tetraphosphatase activity	GO:0008796	1	NUDT2
Breast Neoplasms	D001943	BMP binding	GO:0036122	1	BMPR2
Breast Neoplasms	D001943	bombesin receptor activity	GO:0004946	1	NMBR
Breast Neoplasms	D001943	C-19 gibberellin 2-beta-dioxygenase activity	GO:0052634	1	FTO
Breast Neoplasms	D001943	C-20 gibberellin 2-beta-dioxygenase activity	GO:0052635	1	FTO
Breast Neoplasms	D001943	C-3 sterol dehydrogenase (C-4 sterol decarboxylase) activity	GO:0000252	1	WWOX
Breast Neoplasms	D001943	C-rich single-stranded DNA binding	GO:1990829	1	HNRNPK
Breast Neoplasms	D001943	C2H2 zinc finger domain binding	GO:0070742	1	WT1
Breast Neoplasms	D001943	C3HC4-type RING finger domain binding	GO:0055131	1	HSPA1B
Breast Neoplasms	D001943	caffeine oxidase activity	GO:0034875	1	CYP3A4
Breast Neoplasms	D001943	calcitriol binding	GO:1902098	1	VDR
Breast Neoplasms	D001943	calcitriol receptor activity	GO:0008434	1	VDR
Breast Neoplasms	D001943	calcium channel regulator activity	GO:0005246	1	RRAD
Breast Neoplasms	D001943	calcium-dependent phospholipase A2 activity	GO:0047498	1	PLA2G4A
Breast Neoplasms	D001943	calcium-dependent phospholipid binding	GO:0005544	1	PLA2G4A
Breast Neoplasms	D001943	cAMP binding	GO:0030552	1	PDE2A
Breast Neoplasms	D001943	cAMP response element binding	GO:0035497	1	JUN
Breast Neoplasms	D001943	cAMP response element binding protein binding	GO:0008140	1	DDIT3
Breast Neoplasms	D001943	cAMP-dependent protein kinase regulator activity	GO:0008603	1	NOS2
Breast Neoplasms	D001943	cannabinoid receptor activity	GO:0004949	1	CNR2
Breast Neoplasms	D001943	carbohydrate binding	GO:0030246	1	NRCAM
Breast Neoplasms	D001943	carboxy-lyase activity	GO:0016831	1	UMPS
Breast Neoplasms	D001943	carnitine O-palmitoyltransferase activity	GO:0004095	1	CPT1A
Breast Neoplasms	D001943	catalase activity	GO:0004096	1	CAT
Breast Neoplasms	D001943	catechol O-methyltransferase activity	GO:0016206	1	COMT
Breast Neoplasms	D001943	cation binding	GO:0043169	1	PPM1D
Breast Neoplasms	D001943	cation-transporting ATPase activity	GO:0019829	1	ATP7B
Breast Neoplasms	D001943	CCR5 chemokine receptor binding	GO:0031730	1	STAT3
Breast Neoplasms	D001943	CD154 receptor binding	GO:0042615	1	CD40
Breast Neoplasms	D001943	cGMP binding	GO:0030553	1	PDE2A
Breast Neoplasms	D001943	cGMP-stimulated cyclic-nucleotide phosphodiesterase activity	GO:0004118	1	PDE2A
Breast Neoplasms	D001943	channel inhibitor activity	GO:0016248	1	BCL2
Breast Neoplasms	D001943	chemokine receptor binding	GO:0042379	1	CXCL12
Breast Neoplasms	D001943	chemorepellent activity	GO:0045499	1	NRG1
Breast Neoplasms	D001943	chitooligosaccharide deacetylase activity	GO:0052790	1	SIRT1
Breast Neoplasms	D001943	chloride channel activity	GO:0005254	1	CLIC1
Breast Neoplasms	D001943	cholesterol binding	GO:0015485	1	CAV1
Breast Neoplasms	D001943	cis-aconitamide amidase activity	GO:0034882	1	SIRT1
Breast Neoplasms	D001943	cobalamin binding	GO:0031419	1	MTR
Breast Neoplasms	D001943	cobalt ion binding	GO:0050897	1	BIRC5
Breast Neoplasms	D001943	coenzyme binding	GO:0050662	1	WWOX
Breast Neoplasms	D001943	collagen V binding	GO:0070052	1	THBS1
Breast Neoplasms	D001943	complement component C1q binding	GO:0001849	1	C1QBP
Breast Neoplasms	D001943	complement component C3a binding	GO:0001850	1	PHB
Breast Neoplasms	D001943	complement component C3b binding	GO:0001851	1	PHB
Breast Neoplasms	D001943	copper ion transmembrane transporter activity	GO:0005375	1	ATP7B
Breast Neoplasms	D001943	copper-exporting ATPase activity	GO:0004008	1	ATP7B
Breast Neoplasms	D001943	copper-transporting ATPase activity	GO:0043682	1	ATP7B
Breast Neoplasms	D001943	core promoter proximal region DNA binding	GO:0001159	1	HNRNPK
Breast Neoplasms	D001943	core promoter proximal region sequence-specific DNA binding	GO:0000987	1	TFAP2A
Breast Neoplasms	D001943	CTP binding	GO:0002135	1	HSP90AA1
Breast Neoplasms	D001943	CXCR chemokine receptor binding	GO:0045236	1	CXCL12
Breast Neoplasms	D001943	CXCR3 chemokine receptor binding	GO:0048248	1	CXCL9
Breast Neoplasms	D001943	cyclic-nucleotide phosphodiesterase activity	GO:0004112	1	PDE2A
Breast Neoplasms	D001943	cysteine-type endopeptidase activator activity involved in apoptotic process	GO:0008656	1	CDKN1B
Breast Neoplasms	D001943	cysteine-type endopeptidase activity involved in apoptotic signaling pathway	GO:0097199	1	CASP8
Breast Neoplasms	D001943	cytochrome-b5 reductase activity, acting on NAD(P)H	GO:0004128	1	NQO1
Breast Neoplasms	D001943	D-arabinitol dehydrogenase, D-ribulose forming (NADP+) activity	GO:0033709	1	WWOX
Breast Neoplasms	D001943	D-arabinitol dehydrogenase, D-xylulose forming (NADP+) activity	GO:0052677	1	WWOX
Breast Neoplasms	D001943	D-xylose:NADP reductase activity	GO:0032866	1	WWOX
Breast Neoplasms	D001943	dATP binding	GO:0032564	1	HSP90AA1
Breast Neoplasms	D001943	deacetylase activity	GO:0019213	1	SIRT1
Breast Neoplasms	D001943	death effector domain binding	GO:0035877	1	CASP8
Breast Neoplasms	D001943	death receptor binding	GO:0005123	1	CASP8
Breast Neoplasms	D001943	delayed rectifier potassium channel activity	GO:0005251	1	KCNH1
Breast Neoplasms	D001943	delta-catenin binding	GO:0070097	1	ABL1
Breast Neoplasms	D001943	demethylase activity	GO:0032451	1	CYP1A1
Breast Neoplasms	D001943	diacetylchitobiose deacetylase activity	GO:0052773	1	SIRT1
Breast Neoplasms	D001943	didemethylisoproturon amidohydrolase activity	GO:0034573	1	SIRT1
Breast Neoplasms	D001943	dihydrofolate reductase activity	GO:0004146	1	DHFR
Breast Neoplasms	D001943	dihydrofolic acid binding	GO:0051871	1	DHFR
Breast Neoplasms	D001943	dihydropyrimidine dehydrogenase (NADP+) activity	GO:0017113	1	DPYD
Breast Neoplasms	D001943	dihydrotestosterone 17-beta-dehydrogenase activity	GO:0035410	1	WWOX
Breast Neoplasms	D001943	dinitrosyl-iron complex binding	GO:0035731	1	GSTP1
Breast Neoplasms	D001943	DNA helicase activity	GO:0003678	1	RECQL
Breast Neoplasms	D001943	DNA topoisomerase activity	GO:0003916	1	TOP2A
Breast Neoplasms	D001943	DNA topoisomerase type II (ATP-hydrolyzing) activity	GO:0003918	1	TOP2A
Breast Neoplasms	D001943	DNA-dependent protein kinase activity	GO:0004677	1	ATM
Breast Neoplasms	D001943	DNA-N1-methyladenine dioxygenase activity	GO:0043734	1	FTO
Breast Neoplasms	D001943	dopachrome isomerase activity	GO:0004167	1	MIF
Breast Neoplasms	D001943	double-stranded DNA 5'-3' exodeoxyribonuclease activity	GO:0051908	1	EXO1
Breast Neoplasms	D001943	dynein binding	GO:0045502	1	CENPF
Breast Neoplasms	D001943	dystroglycan binding	GO:0002162	1	AGR2
Breast Neoplasms	D001943	efflux transmembrane transporter activity	GO:0015562	1	ABCC1
Breast Neoplasms	D001943	endonuclease activity	GO:0004519	1	EXO1
Breast Neoplasms	D001943	endopeptidase activator activity	GO:0061133	1	SFRP2
Breast Neoplasms	D001943	endopeptidase inhibitor activity	GO:0004866	1	CD109
Breast Neoplasms	D001943	endothelin receptor activity	GO:0004962	1	EDNRB
Breast Neoplasms	D001943	enhancer binding	GO:0035326	1	AHR
Breast Neoplasms	D001943	enoyl-[acyl-carrier-protein] reductase (NADPH, A-specific) activity	GO:0047117	1	FASN
Breast Neoplasms	D001943	enoyl-[acyl-carrier-protein] reductase (NADPH, B-specific) activity	GO:0004319	1	FASN
Breast Neoplasms	D001943	enoyl-CoA hydratase activity	GO:0004300	1	HADHB
Breast Neoplasms	D001943	ephrin receptor activity	GO:0005003	1	EPHB4
Breast Neoplasms	D001943	epidermal growth factor binding	GO:0048408	1	EGFR
Breast Neoplasms	D001943	epoxide dehydrogenase activity	GO:0018451	1	WWOX
Breast Neoplasms	D001943	ErbB-2 class receptor binding	GO:0005176	1	NRG1
Breast Neoplasms	D001943	erythropoietin receptor activity	GO:0004900	1	EPOR
Breast Neoplasms	D001943	estradiol binding	GO:1903924	1	ESR2
Breast Neoplasms	D001943	euchromatin binding	GO:1990188	1	CTNNB1
Breast Neoplasms	D001943	exonuclease activity	GO:0004527	1	EXO1
Breast Neoplasms	D001943	exopeptidase activity	GO:0008238	1	MME
Breast Neoplasms	D001943	fatty acid synthase activity	GO:0004312	1	FASN
Breast Neoplasms	D001943	fatty-acyl-CoA binding	GO:0000062	1	HADHB
Breast Neoplasms	D001943	ferrous iron binding	GO:0008198	1	FTO
Breast Neoplasms	D001943	fibrinogen binding	GO:0070051	1	THBS1
Breast Neoplasms	D001943	flap endonuclease activity	GO:0048256	1	EXO1
Breast Neoplasms	D001943	flavonoid 3'-monooxygenase activity	GO:0016711	1	CYP1A1
Breast Neoplasms	D001943	fructose binding	GO:0070061	1	ALDOA
Breast Neoplasms	D001943	fructose transmembrane transporter activity	GO:0005353	1	SLC2A5
Breast Neoplasms	D001943	fructose-bisphosphate aldolase activity	GO:0004332	1	ALDOA
Breast Neoplasms	D001943	G-protein beta-subunit binding	GO:0031681	1	CCT5
Breast Neoplasms	D001943	G-protein beta/gamma-subunit complex binding	GO:0031683	1	GNAI2
Breast Neoplasms	D001943	G-protein coupled receptor binding	GO:0001664	1	HSPA1B
Breast Neoplasms	D001943	GAF domain binding	GO:0036004	1	PDE2A
Breast Neoplasms	D001943	gamma-N-formylaminovinylacetate hydrolase activity	GO:0034885	1	SIRT1
Breast Neoplasms	D001943	GDP binding	GO:0019003	1	KRAS
Breast Neoplasms	D001943	glial cell-derived neurotrophic factor receptor binding	GO:0030116	1	ARTN
Breast Neoplasms	D001943	gluconate dehydrogenase activity	GO:0008875	1	WWOX
Breast Neoplasms	D001943	glucose-6-phosphate isomerase activity	GO:0004347	1	GPI
Breast Neoplasms	D001943	glutathione S-conjugate-exporting ATPase activity	GO:0015431	1	ABCC1
Breast Neoplasms	D001943	glutathione transferase activity	GO:0004364	1	GSTP1
Breast Neoplasms	D001943	glutathione transmembrane transporter activity	GO:0034634	1	ABCC1
Breast Neoplasms	D001943	glycine hydroxymethyltransferase activity	GO:0004372	1	SHMT1
Breast Neoplasms	D001943	GMP binding	GO:0019002	1	KRAS
Breast Neoplasms	D001943	granulocyte colony-stimulating factor receptor binding	GO:0005130	1	CSF3
Breast Neoplasms	D001943	granulocyte macrophage colony-stimulating factor receptor binding	GO:0005129	1	CSF2
Breast Neoplasms	D001943	growth factor receptor binding	GO:0070851	1	SRC
Breast Neoplasms	D001943	guanyl nucleotide binding	GO:0019001	1	GNAI2
Breast Neoplasms	D001943	guanylate cyclase activity	GO:0004383	1	GUCY1A2
Breast Neoplasms	D001943	gurken-activated receptor activity	GO:0008313	1	EGFR
Breast Neoplasms	D001943	H3 histone acetyltransferase activity	GO:0010484	1	BRCA2
Breast Neoplasms	D001943	H4 histone acetyltransferase activity	GO:0010485	1	BRCA2
Breast Neoplasms	D001943	heme oxygenase (decyclizing) activity	GO:0004392	1	HMOX1
Breast Neoplasms	D001943	heme transporter activity	GO:0015232	1	ABCG2
Breast Neoplasms	D001943	hemoglobin binding	GO:0030492	1	HP
Breast Neoplasms	D001943	heparanase activity	GO:0030305	1	HPSE
Breast Neoplasms	D001943	hexose transmembrane transporter activity	GO:0015149	1	SLC2A2
Breast Neoplasms	D001943	histone deacetylase activity	GO:0004407	1	SIRT1
Breast Neoplasms	D001943	histone methyltransferase activity	GO:0042054	1	EZH2
Breast Neoplasms	D001943	histone methyltransferase activity (H3-K27 specific)	GO:0046976	1	EZH2
Breast Neoplasms	D001943	histone-glutamine methyltransferase activity	GO:1990259	1	FBL
Breast Neoplasms	D001943	histone-lysine N-methyltransferase activity	GO:0018024	1	EZH2
Breast Neoplasms	D001943	HLH domain binding	GO:0043398	1	SIRT1
Breast Neoplasms	D001943	hydrolase activity, acting on acid anhydrides	GO:0016817	1	RAD54L
Breast Neoplasms	D001943	hydrolase activity, acting on acid anhydrides, in phosphorus-containing anhydrides	GO:0016818	1	BRIP1
Breast Neoplasms	D001943	hydrolase activity, acting on carbon-nitrogen (but not peptide) bonds, in cyclic amidines	GO:0016814	1	APOBEC3B
Breast Neoplasms	D001943	hydrolase activity, acting on glycosyl bonds	GO:0016798	1	HPSE
Breast Neoplasms	D001943	hypophosphite dioxygenase activity	GO:0034792	1	FTO
Breast Neoplasms	D001943	I-SMAD binding	GO:0070411	1	CTNNB1
Breast Neoplasms	D001943	immunoglobulin binding	GO:0019865	1	HRG
Breast Neoplasms	D001943	indoleacetamide hydrolase activity	GO:0043864	1	SIRT1
Breast Neoplasms	D001943	indoleamine 2,3-dioxygenase activity	GO:0033754	1	IDO1
Breast Neoplasms	D001943	inositol-1,3,4,5-tetrakisphosphate 3-phosphatase activity	GO:0051717	1	PTEN
Breast Neoplasms	D001943	inositol-polyphosphate 5-phosphatase activity	GO:0004445	1	SYNJ2
Breast Neoplasms	D001943	insulin binding	GO:0043559	1	IGF1R
Breast Neoplasms	D001943	insulin-like growth factor receptor binding	GO:0005159	1	IGF1
Breast Neoplasms	D001943	insulin-like growth factor-activated receptor activity	GO:0005010	1	IGF1R
Breast Neoplasms	D001943	interferon-gamma receptor binding	GO:0005133	1	IFNG
Breast Neoplasms	D001943	interleukin-1 receptor binding	GO:0005149	1	IL1B
Breast Neoplasms	D001943	interleukin-6 receptor binding	GO:0005138	1	IL6
Breast Neoplasms	D001943	interleukin-8 receptor binding	GO:0005153	1	CXCL8
Breast Neoplasms	D001943	intramolecular transferase activity	GO:0016866	1	GPI
Breast Neoplasms	D001943	inward rectifier potassium channel inhibitor activity	GO:0070320	1	CAV1
Breast Neoplasms	D001943	iodide transmembrane transporter activity	GO:0015111	1	SLC5A5
Breast Neoplasms	D001943	ion channel activity	GO:0005216	1	KCNH1
Breast Neoplasms	D001943	ionotropic glutamate receptor binding	GO:0035255	1	CTNNB1
Breast Neoplasms	D001943	iprodione amidohydrolase activity	GO:0018748	1	SIRT1
Breast Neoplasms	D001943	iron ion transmembrane transporter activity	GO:0005381	1	TFRC
Breast Neoplasms	D001943	isocitrate dehydrogenase activity	GO:0004448	1	WWOX
Breast Neoplasms	D001943	isonicotinic acid hydrazide hydrolase activity	GO:0034876	1	SIRT1
Breast Neoplasms	D001943	JUN kinase kinase activity	GO:0008545	1	MAP2K7
Breast Neoplasms	D001943	JUN kinase kinase kinase activity	GO:0004706	1	MAP3K1
Breast Neoplasms	D001943	kinase regulator activity	GO:0019207	1	GSTP1
Breast Neoplasms	D001943	kinesin binding	GO:0019894	1	PRC1
Breast Neoplasms	D001943	kininogen binding	GO:0030984	1	C1QBP
Breast Neoplasms	D001943	L-allo-threonine aldolase activity	GO:0008732	1	SHMT1
Breast Neoplasms	D001943	L-arabinose 1-dehydrogenase (NADP+) activity	GO:0044103	1	WWOX
Breast Neoplasms	D001943	L-arabinose:NADP reductase activity	GO:0032867	1	WWOX
Breast Neoplasms	D001943	L-xylulose reductase (NAD+) activity	GO:0044105	1	WWOX
Breast Neoplasms	D001943	lactate dehydrogenase activity	GO:0004457	1	LDHB
Breast Neoplasms	D001943	leucine zipper domain binding	GO:0043522	1	DDIT3
Breast Neoplasms	D001943	lipid-transporting ATPase activity	GO:0034040	1	ABCC1
Breast Neoplasms	D001943	lithocholic acid binding	GO:1902121	1	VDR
Breast Neoplasms	D001943	lithocholic acid receptor activity	GO:0038186	1	VDR
Breast Neoplasms	D001943	long-chain fatty acid transporter activity	GO:0005324	1	ABCC1
Breast Neoplasms	D001943	long-chain-3-hydroxyacyl-CoA dehydrogenase activity	GO:0016509	1	HADHB
Breast Neoplasms	D001943	long-chain-enoyl-CoA hydratase activity	GO:0016508	1	HADHB
Breast Neoplasms	D001943	low-density lipoprotein particle binding	GO:0030169	1	THBS1
Breast Neoplasms	D001943	low-density lipoprotein particle receptor binding	GO:0050750	1	DKK1
Breast Neoplasms	D001943	LRR domain binding	GO:0030275	1	KRAS
Breast Neoplasms	D001943	lysophosphatidic acid binding	GO:0035727	1	LPAR1
Breast Neoplasms	D001943	lysophosphatidic acid receptor activity	GO:0070915	1	LPAR1
Breast Neoplasms	D001943	lysophospholipase activity	GO:0004622	1	PLA2G4A
Breast Neoplasms	D001943	macrophage colony-stimulating factor receptor activity	GO:0005011	1	CSF1R
Breast Neoplasms	D001943	macrophage colony-stimulating factor receptor binding	GO:0005157	1	CSF1
Breast Neoplasms	D001943	macrophage migration inhibitory factor binding	GO:0035718	1	CD74
Breast Neoplasms	D001943	magnesium-dependent protein serine/threonine phosphatase activity	GO:0004724	1	PPM1D
Breast Neoplasms	D001943	MAP kinase kinase activity	GO:0004708	1	MAP2K7
Breast Neoplasms	D001943	mercury ion binding	GO:0045340	1	FN1
Breast Neoplasms	D001943	metal ion transmembrane transporter activity	GO:0046873	1	SLC39A6
Breast Neoplasms	D001943	metalloenzyme activator activity	GO:0010577	1	SFRP2
Breast Neoplasms	D001943	methionine synthase activity	GO:0008705	1	MTR
Breast Neoplasms	D001943	methotrexate binding	GO:0051870	1	DHFR
Breast Neoplasms	D001943	methyl-CpG binding	GO:0008327	1	DNMT1
Breast Neoplasms	D001943	methylated histone binding	GO:0035064	1	LOXL2
Breast Neoplasms	D001943	methylenetetrahydrofolate reductase (NAD(P)H) activity	GO:0004489	1	MTHFR
Breast Neoplasms	D001943	mevaldate reductase activity	GO:0004495	1	WWOX
Breast Neoplasms	D001943	MHC class II protein binding, via antigen binding groove	GO:0042658	1	CD74
Breast Neoplasms	D001943	mineralocorticoid receptor activity	GO:0017082	1	GPER1
Breast Neoplasms	D001943	mitochondrial ribosome binding	GO:0097177	1	C1QBP
Breast Neoplasms	D001943	mitogen-activated protein kinase kinase kinase binding	GO:0031435	1	MAP2K7
Breast Neoplasms	D001943	Mo-molybdopterin cofactor sulfurase activity	GO:0008265	1	MAL
Breast Neoplasms	D001943	modified amino acid binding	GO:0072341	1	MTHFR
Breast Neoplasms	D001943	molybdenum ion binding	GO:0030151	1	MAL
Breast Neoplasms	D001943	monosaccharide binding	GO:0048029	1	GPI
Breast Neoplasms	D001943	myosin binding	GO:0017022	1	LSP1
Breast Neoplasms	D001943	myristoyl-[acyl-carrier-protein] hydrolase activity	GO:0016295	1	FASN
Breast Neoplasms	D001943	N-acetylcitrulline deacetylase activity	GO:0043909	1	SIRT1
Breast Neoplasms	D001943	N-acetylgalactosamine-6-phosphate deacetylase activity	GO:0047419	1	SIRT1
Breast Neoplasms	D001943	N-acetyltransferase activity	GO:0008080	1	NAT2
Breast Neoplasms	D001943	N-box binding	GO:0071820	1	HES1
Breast Neoplasms	D001943	N-cyclohexylformamide amidohydrolase activity	GO:0034781	1	SIRT1
Breast Neoplasms	D001943	N-isopropylacetanilide amidohydrolase activity	GO:0034576	1	SIRT1
Breast Neoplasms	D001943	N2-acetyl-L-lysine deacetylase activity	GO:0043747	1	SIRT1
Breast Neoplasms	D001943	NAD-dependent histone deacetylase activity	GO:0017136	1	SIRT1
Breast Neoplasms	D001943	NAD-dependent histone deacetylase activity (H3-K9 specific)	GO:0046969	1	SIRT1
Breast Neoplasms	D001943	NAD-dependent protein deacetylase activity	GO:0034979	1	SIRT1
Breast Neoplasms	D001943	NAD(P)H dehydrogenase (quinone) activity	GO:0003955	1	NQO1
Breast Neoplasms	D001943	NAD+ ADP-ribosyltransferase activity	GO:0003950	1	PARP1
Breast Neoplasms	D001943	NAD+ binding	GO:0070403	1	SIRT1
Breast Neoplasms	D001943	NADH dehydrogenase (ubiquinone) activity	GO:0008137	1	NDUFS3
Breast Neoplasms	D001943	NADH dehydrogenase activity	GO:0003954	1	NDUFS3
Breast Neoplasms	D001943	NADPH dehydrogenase (quinone) activity	GO:0008753	1	NQO2
Breast Neoplasms	D001943	neuropeptide receptor activity	GO:0008188	1	NMBR
Breast Neoplasms	D001943	NFAT protein binding	GO:0051525	1	FOXP3
Breast Neoplasms	D001943	nicotinate-nucleotide adenylyltransferase activity	GO:0004515	1	ABL1
Breast Neoplasms	D001943	nitric oxide binding	GO:0070026	1	GSTP1
Breast Neoplasms	D001943	non-membrane spanning protein tyrosine phosphatase activity	GO:0004726	1	PTEN
Breast Neoplasms	D001943	nuclear localization sequence binding	GO:0008139	1	NFKBIA
Breast Neoplasms	D001943	nuclease activity	GO:0004518	1	EXO1
Breast Neoplasms	D001943	nucleoside binding	GO:0001882	1	CDA
Breast Neoplasms	D001943	nucleoside transmembrane transporter activity	GO:0005337	1	SLC28A1
Breast Neoplasms	D001943	nucleoside:sodium symporter activity	GO:0005415	1	SLC28A1
Breast Neoplasms	D001943	nucleotidyltransferase activity	GO:0016779	1	TERT
Breast Neoplasms	D001943	O-succinylbenzoate synthase activity	GO:0043748	1	SIRT1
Breast Neoplasms	D001943	oleoyl-[acyl-carrier-protein] hydrolase activity	GO:0004320	1	FASN
Breast Neoplasms	D001943	oligosaccharide binding	GO:0070492	1	LOXL2
Breast Neoplasms	D001943	organic anion transmembrane transporter activity	GO:0008514	1	SLC22A18
Breast Neoplasms	D001943	orotate phosphoribosyltransferase activity	GO:0004588	1	UMPS
Breast Neoplasms	D001943	orotidine-5'-phosphate decarboxylase activity	GO:0004590	1	UMPS
Breast Neoplasms	D001943	oxidative DNA demethylase activity	GO:0035516	1	FTO
Breast Neoplasms	D001943	oxidative RNA demethylase activity	GO:0035515	1	FTO
Breast Neoplasms	D001943	oxidoreductase activity, acting on CH-OH group of donors	GO:0016614	1	WWOX
Breast Neoplasms	D001943	oxidoreductase activity, acting on diphenols and related substances as donors	GO:0016679	1	CYP1A1
Breast Neoplasms	D001943	oxidoreductase activity, acting on NAD(P)H	GO:0016651	1	NDUFS3
Breast Neoplasms	D001943	oxidoreductase activity, acting on peroxide as acceptor	GO:0016684	1	CAT
Breast Neoplasms	D001943	oxidoreductase activity, acting on single donors with incorporation of molecular oxygen, incorporation of two atoms of oxygen	GO:0016702	1	PTGS2
Breast Neoplasms	D001943	oxidoreductase activity, acting on the CH-CH group of donors	GO:0016627	1	DPYD
Breast Neoplasms	D001943	oxidoreductase activity, acting on the CH-NH2 group of donors, oxygen as acceptor	GO:0016641	1	LOXL2
Breast Neoplasms	D001943	palmitoyl-[acyl-carrier-protein] hydrolase activity	GO:0016296	1	FASN
Breast Neoplasms	D001943	pantothenate kinase activity	GO:0004594	1	FBL
Breast Neoplasms	D001943	patched binding	GO:0005113	1	CAV1
Breast Neoplasms	D001943	peptidase activator activity involved in apoptotic process	GO:0016505	1	MAL
Breast Neoplasms	D001943	peptidyl-prolyl cis-trans isomerase activity	GO:0003755	1	PIN1
Breast Neoplasms	D001943	phenylcoumaran benzylic ether reductase activity	GO:0032442	1	WWOX
Breast Neoplasms	D001943	phenylpyruvate tautomerase activity	GO:0050178	1	MIF
Breast Neoplasms	D001943	phosphatase activator activity	GO:0019211	1	BMP2
Breast Neoplasms	D001943	phosphatase regulator activity	GO:0019208	1	ZEB2
Breast Neoplasms	D001943	phosphate ion binding	GO:0042301	1	RELA
Breast Neoplasms	D001943	phosphatidylethanolamine binding	GO:0008429	1	MFGE8
Breast Neoplasms	D001943	phosphatidylinositol 3-kinase activity	GO:0035004	1	PIK3CA
Breast Neoplasms	D001943	phosphatidylinositol 3-kinase binding	GO:0043548	1	IGF1R
Breast Neoplasms	D001943	phosphatidylinositol 3-kinase regulatory subunit binding	GO:0036312	1	ESR1
Breast Neoplasms	D001943	phosphatidylinositol monophosphate phosphatase activity	GO:0052744	1	SYNJ2
Breast Neoplasms	D001943	phosphatidylinositol-3-phosphatase activity	GO:0004438	1	PTEN
Breast Neoplasms	D001943	phosphatidylinositol-3,4-bisphosphate 3-phosphatase activity	GO:0051800	1	PTEN
Breast Neoplasms	D001943	phosphatidylinositol-3,4-bisphosphate binding	GO:0043325	1	AKT1
Breast Neoplasms	D001943	phosphatidylinositol-3,4,5-trisphosphate 3-phosphatase activity	GO:0016314	1	PTEN
Breast Neoplasms	D001943	phosphatidylinositol-3,4,5-trisphosphate binding	GO:0005547	1	AKT1
Breast Neoplasms	D001943	phosphatidylinositol-4,5-bisphosphate 3-kinase activity	GO:0046934	1	PIK3CA
Breast Neoplasms	D001943	phosphatidylinositol-4,5-bisphosphate 5-phosphatase activity	GO:0004439	1	SYNJ2
Breast Neoplasms	D001943	phosphoglycerate dehydrogenase activity	GO:0004617	1	PHGDH
Breast Neoplasms	D001943	phospholipase A2 activity	GO:0004623	1	PLA2G4A
Breast Neoplasms	D001943	phospholipase D activity	GO:0004630	1	HMOX1
Breast Neoplasms	D001943	phosphopyruvate hydratase activity	GO:0004634	1	ENO1
Breast Neoplasms	D001943	phosphorelay sensor kinase activity	GO:0000155	1	KCNH1
Breast Neoplasms	D001943	phosphoric diester hydrolase activity	GO:0008081	1	PDE2A
Breast Neoplasms	D001943	phosphoserine binding	GO:0050815	1	PIN1
Breast Neoplasms	D001943	phosphothreonine binding	GO:0050816	1	PIN1
Breast Neoplasms	D001943	platelet-derived growth factor binding	GO:0048407	1	PDGFA
Breast Neoplasms	D001943	poly(A) binding	GO:0008143	1	PABPC1
Breast Neoplasms	D001943	poly(U) RNA binding	GO:0008266	1	PABPC1
Breast Neoplasms	D001943	polynucleotide adenylyltransferase activity	GO:0004652	1	HRG
Breast Neoplasms	D001943	polysaccharide binding	GO:0030247	1	NRCAM
Breast Neoplasms	D001943	polyubiquitin binding	GO:0031593	1	TNIP1
Breast Neoplasms	D001943	potassium channel activity	GO:0005267	1	KCNH1
Breast Neoplasms	D001943	POU domain binding	GO:0070974	1	AR
Breast Neoplasms	D001943	pre-mRNA 3'-splice site binding	GO:0030628	1	HNRNPK
Breast Neoplasms	D001943	procollagen-proline dioxygenase activity	GO:0019798	1	FTO
Breast Neoplasms	D001943	profilin binding	GO:0005522	1	EVL
Breast Neoplasms	D001943	protein ADP-ribosylase activity	GO:1990404	1	PARP1
Breast Neoplasms	D001943	protein binding involved in heterotypic cell-cell adhesion	GO:0086080	1	NRCAM
Breast Neoplasms	D001943	protein binding, bridging	GO:0030674	1	CAV1
Breast Neoplasms	D001943	protein complex scaffold	GO:0032947	1	CAV1
Breast Neoplasms	D001943	protein deacetylase activity	GO:0033558	1	SIRT1
Breast Neoplasms	D001943	protein kinase A binding	GO:0051018	1	AKAP12
Breast Neoplasms	D001943	protein kinase B binding	GO:0043422	1	SIRT1
Breast Neoplasms	D001943	protein kinase inhibitor activity	GO:0004860	1	CDKN1B
Breast Neoplasms	D001943	protein phosphatase type 2A regulator activity	GO:0008601	1	IGBP1
Breast Neoplasms	D001943	protein serine/threonine kinase activator activity	GO:0043539	1	IGF1
Breast Neoplasms	D001943	protein tyrosine kinase activator activity	GO:0030296	1	NRG1
Breast Neoplasms	D001943	protein tyrosine/serine/threonine phosphatase activity	GO:0008138	1	PTEN
Breast Neoplasms	D001943	protein-glutamine gamma-glutamyltransferase activity	GO:0003810	1	TGM2
Breast Neoplasms	D001943	protein-lysine 6-oxidase activity	GO:0004720	1	LOXL2
Breast Neoplasms	D001943	protein-N-terminal asparagine amidohydrolase activity	GO:0008418	1	SIRT1
Breast Neoplasms	D001943	proteinase activated receptor binding	GO:0031871	1	PHB
Breast Neoplasms	D001943	proteoglycan binding	GO:0043394	1	THBS1
Breast Neoplasms	D001943	purine-rich negative regulatory element binding	GO:0032422	1	ELK3
Breast Neoplasms	D001943	pyrimidine nucleobase transmembrane transporter activity	GO:0005350	1	SLC28A1
Breast Neoplasms	D001943	pyrimidine- and adenine-specific:sodium symporter activity	GO:0015389	1	SLC28A1
Breast Neoplasms	D001943	quinine 3-monooxygenase activity	GO:0050591	1	CYP3A4
Breast Neoplasms	D001943	Rac GTPase binding	GO:0048365	1	CAV1
Breast Neoplasms	D001943	Ran GTPase binding	GO:0008536	1	BIRC5
Breast Neoplasms	D001943	Ras GTPase binding	GO:0017016	1	RAF1
Breast Neoplasms	D001943	receptor activator activity	GO:0030546	1	PPARGC1B
Breast Neoplasms	D001943	receptor signaling complex scaffold activity	GO:0030159	1	AKAP12
Breast Neoplasms	D001943	regulatory region DNA binding	GO:0000975	1	EZH2
Breast Neoplasms	D001943	retinoic acid receptor activity	GO:0003708	1	RARB
Breast Neoplasms	D001943	retinoic acid-responsive element binding	GO:0044323	1	NR2F1
Breast Neoplasms	D001943	retinol binding	GO:0019841	1	PAEP
Breast Neoplasms	D001943	retinol dehydrogenase activity	GO:0004745	1	BMP2
Breast Neoplasms	D001943	retroviral 3' processing activity	GO:0044824	1	EXO1
Breast Neoplasms	D001943	Rho GDP-dissociation inhibitor activity	GO:0005094	1	ARHGDIA
Breast Neoplasms	D001943	Rho GDP-dissociation inhibitor binding	GO:0051022	1	HSP90AA1
Breast Neoplasms	D001943	Rho GTPase binding	GO:0017048	1	ARHGDIA
Breast Neoplasms	D001943	ribonucleoprotein complex binding	GO:0043021	1	HNRNPK
Breast Neoplasms	D001943	ribosomal protein S6 kinase activity	GO:0004711	1	RPS6KB2
Breast Neoplasms	D001943	ribosomal small subunit binding	GO:0043024	1	PIM1
Breast Neoplasms	D001943	ribosome binding	GO:0043022	1	EIF6
Breast Neoplasms	D001943	RNA polymerase I core binding	GO:0001042	1	ERBB2
Breast Neoplasms	D001943	RNA polymerase I transcription factor binding	GO:0001179	1	CAV1
Breast Neoplasms	D001943	RNA polymerase II intronic transcription regulatory region sequence-specific DNA binding	GO:0001162	1	NCOA2
Breast Neoplasms	D001943	RNA polymerase II repressing transcription factor binding	GO:0001103	1	STAT3
Breast Neoplasms	D001943	RNA polymerase II transcription factor activity, estrogen-activated sequence-specific DNA binding	GO:0038052	1	ESR1
Breast Neoplasms	D001943	RNA-directed DNA polymerase activity	GO:0003964	1	TERT
Breast Neoplasms	D001943	RNA-directed RNA polymerase activity	GO:0003968	1	TERT
Breast Neoplasms	D001943	RNA-DNA hybrid ribonuclease activity	GO:0004523	1	EXO1
Breast Neoplasms	D001943	rRNA methyltransferase activity	GO:0008649	1	METTL6
Breast Neoplasms	D001943	S-adenosylmethionine-homocysteine S-methyltransferase activity	GO:0008898	1	MTR
Breast Neoplasms	D001943	S-nitrosoglutathione binding	GO:0035730	1	GSTP1
Breast Neoplasms	D001943	scavenger receptor activity	GO:0005044	1	LOXL2
Breast Neoplasms	D001943	scavenger receptor binding	GO:0005124	1	PDZK1
Breast Neoplasms	D001943	serine binding	GO:0070905	1	SHMT1
Breast Neoplasms	D001943	serine hydrolase activity	GO:0017171	1	ACHE
Breast Neoplasms	D001943	single-stranded DNA 5'-3' exodeoxyribonuclease activity	GO:0045145	1	EXO1
Breast Neoplasms	D001943	single-stranded DNA-dependent ATPase activity	GO:0043142	1	RAD51
Breast Neoplasms	D001943	small GTPase binding	GO:0031267	1	FGD5
Breast Neoplasms	D001943	small molecule binding	GO:0036094	1	PAEP
Breast Neoplasms	D001943	SNARE binding	GO:0000149	1	CAV1
Breast Neoplasms	D001943	sodium-independent organic anion transmembrane transporter activity	GO:0015347	1	SLCO1B1
Breast Neoplasms	D001943	sodium:iodide symporter activity	GO:0008507	1	SLC5A5
Breast Neoplasms	D001943	sphingolipid binding	GO:0046625	1	MAP3K1
Breast Neoplasms	D001943	sphingolipid transporter activity	GO:0046624	1	ABCC1
Breast Neoplasms	D001943	stem cell factor receptor activity	GO:0005020	1	KIT
Breast Neoplasms	D001943	steroid 17-alpha-monooxygenase activity	GO:0004508	1	CYP17A1
Breast Neoplasms	D001943	steroid dehydrogenase activity	GO:0016229	1	WWOX
Breast Neoplasms	D001943	steroid dehydrogenase activity, acting on the CH-CH group of donors	GO:0033765	1	WWOX
Breast Neoplasms	D001943	steroid dehydrogenase activity, acting on the CH-OH group of donors, NAD or NADP as acceptor	GO:0033764	1	WWOX
Breast Neoplasms	D001943	structural constituent of eye lens	GO:0005212	1	VIM
Breast Neoplasms	D001943	structural constituent of myelin sheath	GO:0019911	1	MAL
Breast Neoplasms	D001943	sulfonate dioxygenase activity	GO:0000907	1	FTO
Breast Neoplasms	D001943	sulfonylurea receptor binding	GO:0017098	1	HSP90AA1
Breast Neoplasms	D001943	syndecan binding	GO:0045545	1	HPSE
Breast Neoplasms	D001943	T/G mismatch-specific endonuclease activity	GO:0043765	1	EXO1
Breast Neoplasms	D001943	taurochenodeoxycholate 6alpha-hydroxylase activity	GO:0033780	1	CYP3A4
Breast Neoplasms	D001943	TBP-class protein binding	GO:0017025	1	HHEX
Breast Neoplasms	D001943	telomerase activity	GO:0003720	1	TERT
Breast Neoplasms	D001943	telomeric DNA binding	GO:0042162	1	TERT
Breast Neoplasms	D001943	telomeric RNA binding	GO:0070034	1	TERT
Breast Neoplasms	D001943	telomeric template RNA reverse transcriptase activity	GO:0003721	1	TERT
Breast Neoplasms	D001943	testosterone 6-beta-hydroxylase activity	GO:0050649	1	CYP3A4
Breast Neoplasms	D001943	thiopurine S-methyltransferase activity	GO:0008119	1	OCLN
Breast Neoplasms	D001943	thymidylate synthase activity	GO:0004799	1	TYMS
Breast Neoplasms	D001943	thyroid hormone receptor activity	GO:0004887	1	NR2F6
Breast Neoplasms	D001943	transaminase activity	GO:0008483	1	TGM2
Breast Neoplasms	D001943	transcription factor activity, ligand-activated RNA polymerase II transcription factor binding	GO:0038049	1	NOTCH2
Breast Neoplasms	D001943	transcription factor activity, RNA polymerase II core promoter proximal region sequence-specific binding	GO:0000982	1	TFAP2A
Breast Neoplasms	D001943	transcription factor activity, RNA polymerase II transcription factor binding	GO:0001076	1	HIF1A
Breast Neoplasms	D001943	transcription factor activity, RNA polymerase II transcription factor recruiting	GO:0001135	1	NCOA3
Breast Neoplasms	D001943	transcription factor activity, transcription factor binding	GO:0000989	1	HIF1A
Breast Neoplasms	D001943	transcriptional activator activity, RNA polymerase II distal enhancer sequence-specific binding	GO:0001205	1	RELA
Breast Neoplasms	D001943	transferase activity, transferring acyl groups other than amino-acyl groups	GO:0016747	1	HADHB
Breast Neoplasms	D001943	transferase activity, transferring pentosyl groups	GO:0016763	1	PARP1
Breast Neoplasms	D001943	transferrin receptor activity	GO:0004998	1	TFRC
Breast Neoplasms	D001943	transferrin transmembrane transporter activity	GO:0033570	1	TFRC
Breast Neoplasms	D001943	transforming growth factor beta receptor activity, type I	GO:0005025	1	ACVR1
Breast Neoplasms	D001943	transforming growth factor beta receptor, cytoplasmic mediator activity	GO:0005072	1	CDKN1B
Breast Neoplasms	D001943	translation activator activity	GO:0008494	1	PABPC1
Breast Neoplasms	D001943	translation factor activity, RNA binding	GO:0008135	1	EIF2S2
Breast Neoplasms	D001943	transmembrane receptor protein tyrosine phosphatase activity	GO:0005001	1	PTPRD
Breast Neoplasms	D001943	tRNA binding	GO:0000049	1	TERT
Breast Neoplasms	D001943	tryptophan 2,3-dioxygenase activity	GO:0004833	1	IDO1
Breast Neoplasms	D001943	tumor necrosis factor receptor superfamily binding	GO:0032813	1	TNFSF10
Breast Neoplasms	D001943	type 1 angiotensin receptor binding	GO:0031702	1	EDNRB
Breast Neoplasms	D001943	type 1 metabotropic glutamate receptor binding	GO:0031798	1	ESR1
Breast Neoplasms	D001943	type 2 fibroblast growth factor receptor binding	GO:0005111	1	FGF10
Breast Neoplasms	D001943	type I interferon receptor binding	GO:0005132	1	IFNB1
Breast Neoplasms	D001943	ubiquitin binding	GO:0043130	1	TOP2A
Breast Neoplasms	D001943	ubiquitin conjugating enzyme activity	GO:0061631	1	UBE2C
Breast Neoplasms	D001943	ubiquitin-protein transferase inhibitor activity	GO:0055105	1	CDKN2A
Breast Neoplasms	D001943	ubiquitin-specific protease activity	GO:0004843	1	TNIP1
Breast Neoplasms	D001943	UDP-3-O-[3-hydroxymyristoyl] N-acetylglucosamine deacetylase activity	GO:0008759	1	SIRT1
Breast Neoplasms	D001943	uracil binding	GO:0002058	1	DPYD
Breast Neoplasms	D001943	UTP binding	GO:0002134	1	HSP90AA1
Breast Neoplasms	D001943	vascular endothelial growth factor binding	GO:0038085	1	KDR
Breast Neoplasms	D001943	vascular endothelial growth factor receptor 3 binding	GO:0043185	1	VEGFC
Breast Neoplasms	D001943	vascular endothelial growth factor receptor binding	GO:0005172	1	VEGFC
Breast Neoplasms	D001943	vascular endothelial growth factor-activated receptor activity	GO:0005021	1	KDR
Breast Neoplasms	D001943	vasopressin receptor activity	GO:0005000	1	CUL5
Breast Neoplasms	D001943	very long-chain-3-hydroxyacyl-CoA dehydrogenase activity	GO:0035380	1	WWOX
Breast Neoplasms	D001943	virion binding	GO:0046790	1	HSP90AA1
Breast Neoplasms	D001943	vitamin D binding	GO:0005499	1	VDR
Breast Neoplasms	D001943	vitamin D response element binding	GO:0070644	1	VDR
Breast Neoplasms	D001943	vitamin D3 25-hydroxylase activity	GO:0030343	1	CYP3A4
Breast Neoplasms	D001943	voltage-gated chloride channel activity	GO:0005247	1	CLIC1
Breast Neoplasms	D001943	voltage-gated potassium channel activity	GO:0005249	1	KCNH1
Breast Neoplasms	D001943	xenobiotic transporter activity	GO:0042910	1	SLC2A1
Breast Neoplasms	D001943	zinc ion transmembrane transporter activity	GO:0005385	1	SLC39A6
Carcinoma, Hepatocellular	D006528	protein binding	GO:0005515	173	A2M|ABCB1|ABCB4|ACACA|ACE|ACLY|ACO2|ACTB|ADAMTS1|ADD1|AKR1B10|APC|APEX1|APOA1|AR|ARID1A|ARID1B|ARID2|ATM|AXIN1|BCL2L1|BID|BIRC5|BTG2|CA2|CASP8|CCL3|CCNA1|CCND1|CCNE1|CCR1|CD274|CD276|CDH13|CDK14|CDKN1B|CDKN2A|CEBPA|CEBPB|CEBPD|COMT|COPS5|CRP|CTNNB1|CTSD|CXCL8|CYLD|CYP1A1|DPYD|E2F1|EAF2|EGF|EGFR|EIF3H|ENO1|ERP29|ESR1|ETFA|F2|FABP5|FASN|FATE1|FBP1|FGF19|FGF3|FGF4|FOS|FOXM1|FST|GAPDH|GDF2|GLUL|GNMT|…
Carcinoma, Hepatocellular	D006528	metal ion binding	GO:0046872	57	ACACA|ACE|ACLY|ACO2|ADAMTS1|AFP|APCS|APEX1|AR|ARID2|BIRC5|CA2|CDH13|COMT|COPS5|CP|CRP|CYLD|CYP17A1|CYP1A1|CYP2E1|DPYD|ESR1|FBP1|HHIP|IDH1|KMT2A|KMT2B|KMT2C|LETM1|MAT1A|MBTPS2|ME1|MMP2|MMP9|MPO|MT1A|NME1|NR1H2|NR1H4|PCK1|PKM|PPARG|PTGS2|RARA|RRM2|SOD2|SPRTN|TATDN1|TERT|TH|TNFSF10|TP53|TRIM24|TRP53|USP2|ZNF23
Carcinoma, Hepatocellular	D006528	DNA binding	GO:0003677	44	APEX1|AR|ARID1A|ARID1B|ARID2|ATM|CDKN2A|CEBPA|CEBPB|CEBPD|CTNNB1|E2F1|ENO1|ESR1|FOS|FOXM1|HMGB2|IRF2|JDP2|JUN|KMT2A|KMT2B|KMT2C|MED1|MLXIPL|MYC|NFE2L2|NR0B2|NR1H2|NR1H4|PPARG|RARA|RB1|SOD2|SPRTN|SREBF1|SREBF2|STAT1|STAT4|TERT|TP53|TRIM24|TRP53|ZNF23
Carcinoma, Hepatocellular	D006528	identical protein binding	GO:0042802	38	ACTB|ANXA4|APOA1|AXIN1|BCL2L1|BIRC5|CCL3|EGFR|ESR1|FASN|FBP1|GAPDH|GLUL|HGF|HSPB1|IGF1R|IGF2R|KMT2A|MAT1A|MMP9|MVK|NFKBIA|NME1|PARK7|PDGFB|PDGFRL|PTK2|PYCARD|RB1|SERPINA1|SKP2|SLC2A1|SLIT2|SOD2|STAT1|TP53|TRP53|USP2
Carcinoma, Hepatocellular	D006528	transcription factor activity, sequence-specific DNA binding	GO:0003700	35	AR|ARID1B|CDKN2A|CEBPA|CEBPB|CEBPD|CTNNB1|CYLD|E2F1|ENO1|ESR1|FOS|FOXM1|HMGB2|IQGAP2|IRF2|JDP2|JUN|KMT2A|KMT2B|MET|MLXIPL|MYC|NFE2L2|NR1H2|NR1H4|PPARG|RARA|RB1|SREBF1|SREBF2|STAT1|STAT4|TP53|TRP53
Carcinoma, Hepatocellular	D006528	enzyme binding	GO:0019899	33	A2M|APOA1|AR|AXIN1|BIRC5|CCND1|CTNNB1|CYP1A1|CYP2E1|EGFR|EPHX1|ESR1|GSTM1|HSPA5|HSPA9|IGF2R|JUN|NFKBIA|NME1|PARK7|PHB|PPARG|PTGS2|PYCARD|RAC1|RARA|RB1|SOD2|STAT1|TGFB1|TH|TP53|TRP53
Carcinoma, Hepatocellular	D006528	protein homodimerization activity	GO:0042803	33	A2M|ACE|ADD1|AXIN1|BIRC5|CDH13|CEBPA|CEBPB|CEBPD|CRP|DPYD|ENO1|ERP29|FASN|GJB1|GSTM1|HMGCR|IDH1|JUN|KMT2A|MAT1A|MET|NR0B2|PARK7|PDGFB|PTGS2|PYCARD|PYGL|SLIT2|STAT1|TERT|TGFB1|TYMS
Carcinoma, Hepatocellular	D006528	transferase activity	GO:0016740	33	ACLY|ATM|CDK14|COMT|EGFR|FASN|FDFT1|GAPDH|GNMT|GSTM1|GSTP1|IGF1R|KMT2A|KMT2B|KMT2C|MAT1A|MET|MTOR|MVK|NME1|PCK1|PGK1|PIK3CA|PKM|PNPT1|PTK2|PYGL|RPS6KA3|TALDO1|TERT|TST|TYMS|UMPS
Carcinoma, Hepatocellular	D006528	nucleotide binding	GO:0000166	30	ABCB4|ACACA|ACLY|ACSL4|ACTB|ATM|CDK14|DPYD|EGFR|GLUL|HRAS|HSPA5|HSPA9|IGF1R|KRAS|MAT1A|MET|MTOR|MVK|NME1|PCK1|PGK1|PIK3CA|PKM|PTK2|PYGL|RAC1|RPS6KA3|RRM1|TYMS
Carcinoma, Hepatocellular	D006528	ATP binding	GO:0005524	29	ABCB1|ABCB4|ACACA|ACLY|ACSL4|ACTB|ATM|CDK14|COMT|EGFR|GLUL|HSPA5|HSPA9|IGF1R|MAT1A|MET|MTOR|MVK|NME1|PGK1|PIK3CA|PKM|PTK2|PYGL|RPS6KA3|RRM1|TP53|TRP53|TST
Carcinoma, Hepatocellular	D006528	oxidoreductase activity	GO:0016491	28	ACOX1|AKR1B10|APEX1|CBR1|CP|CYP17A1|CYP1A1|CYP2E1|DPYD|ETFA|FASN|FDFT1|GAPDH|HMGCR|HSD3B2|HTATIP2|IDH1|ME1|MPO|PGD|PRDX2|PRDX6|PTGS2|RRM1|RRM2|SCD|SOD2|TH
Carcinoma, Hepatocellular	D006528	protein kinase binding	GO:0019901	27	ACTB|APC|AXIN1|BCL2L1|CCNA1|CCND1|CCNE1|CDKN2A|CYLD|E2F1|EGFR|FOXM1|HSPB1|IQGAP1|IRS1|IRS2|MLXIPL|MTOR|NME1|PTK2|RAC1|RPS6|RPS6KA3|SFN|SREBF1|TP53|TRP53
Carcinoma, Hepatocellular	D006528	protein complex binding	GO:0032403	26	APC|APEX1|ATM|CASP8|CCND1|CCNE1|CDKN1B|CEBPA|COMT|CTNNB1|DEPDC5|EIF3H|ESR1|HOTAIR|IGBP1|IQGAP1|KRAS|MED1|MET|MMP9|MYC|NFKBIA|NR0B2|PTK2|SCAP|SREBF1
Carcinoma, Hepatocellular	D006528	sequence-specific DNA binding	GO:0043565	26	AR|CEBPA|CEBPB|CEBPD|CRP|E2F1|ESR1|FOS|FOXM1|IQGAP2|JDP2|JUN|MLXIPL|MYC|NFE2L2|NR1H2|NR1H4|PPARG|RARA|SREBF1|SREBF2|STAT1|STAT4|TP53|TRIM24|TRP53
Carcinoma, Hepatocellular	D006528	transcription factor binding	GO:0008134	25	ADD1|AR|ARID2|CCND1|CDKN2A|CEBPA|CEBPB|CTNNB1|E2F1|ESR1|FOS|HMGB2|JUN|MED1|MET|MLXIPL|MYC|NFKBIA|NR0B2|PARK7|PPARG|RARA|RB1|TP53|TRP53
Carcinoma, Hepatocellular	D006528	hydrolase activity	GO:0016787	24	ABCB4|ACE|ADAMTS1|APEX1|CASP8|COPS5|CTSD|CYLD|EPHX1|F2|FASN|FBP1|HGFAC|MBTPS1|MBTPS2|MMP2|MMP9|PARK7|PNPT1|PRDX6|TATDN1|THEM4|UCHL1|USP2
Carcinoma, Hepatocellular	D006528	protein heterodimerization activity	GO:0046982	23	ADD1|BCL2L1|BIRC5|CASP8|CEBPA|CEBPB|CEBPD|EGFR|ENO1|FOS|GSTM1|HGF|JDP2|JUN|MET|MLXIPL|MYC|NFE2L2|PDGFB|RARA|TGFB1|TP53|TRP53
Carcinoma, Hepatocellular	D006528	zinc ion binding	GO:0008270	22	ACE|ADAMTS1|AR|BIRC5|CA2|CYLD|ESR1|HHIP|KMT2A|KMT2B|KMT2C|MMP2|MMP9|MT1A|MT2A|NR1H2|NR1H4|PPARG|RARA|TH|TP53|TRIM24
Carcinoma, Hepatocellular	D006528	kinase activity	GO:0016301	19	ATM|CCL3|CCND1|CCNE1|CDK14|CDKN1B|EGFR|IGF1R|MET|MTOR|MVK|NME1|PCK1|PGK1|PIK3CA|PKM|PTK2|RPS6KA3|SKP2
Carcinoma, Hepatocellular	D006528	receptor binding	GO:0005102	19	A2M|ACOX1|AR|AXIN1|CD276|CXCL12|EGFR|F2|FGF19|FGF3|FGF4|IDH1|IL6|PARK7|PDGFB|RARA|SLIT2|TNFSF10|TRIM24
Carcinoma, Hepatocellular	D006528	catalytic activity	GO:0003824	18	ACACA|ACLY|ACSL4|CYP1A1|DPYD|EPHX1|FASN|FBP1|FDFT1|GLUL|HHIP|HSD3B2|PKM|PRDX6|PYGL|RRM1|TALDO1|UMPS
Carcinoma, Hepatocellular	D006528	transcription regulatory region DNA binding	GO:0044212	18	AR|CEBPA|CEBPD|CTNNB1|E2F1|FOS|FOXM1|HMGB2|JUN|KMT2A|NFE2L2|PHB|PPARG|RARA|SREBF1|SREBF2|TP53|TRP53
Carcinoma, Hepatocellular	D006528	chromatin binding	GO:0003682	17	AR|CEBPB|CTNNB1|EGFR|ESR1|FOS|JDP2|JUN|KMT2A|MED1|MPO|PPARG|SREBF1|SREBF2|TP53|TRIM24|TRP53
Carcinoma, Hepatocellular	D006528	peptidase activity	GO:0008233	16	ACE|ADAMTS1|CASP8|COPS5|CTSD|CYLD|F2|HGFAC|MBTPS1|MBTPS2|MMP2|MMP9|PARK7|PDIA3|UCHL1|USP2
Carcinoma, Hepatocellular	D006528	poly(A) RNA binding	GO:0044822	16	ADD1|APEX1|CDKN2A|EIF3H|ENO1|FASN|HMGB2|HSPA9|HSPB1|JUN|KMT2C|NME1|PDIA3|PKM|PNPT1|RPS6
Carcinoma, Hepatocellular	D006528	protein domain specific binding	GO:0019904	16	AR|AXIN1|CEBPA|EGFR|HMGB2|HSPA5|IGBP1|IQGAP1|IRS1|IRS2|MTOR|NFE2L2|NR0B2|RARA|SFN|TH
Carcinoma, Hepatocellular	D006528	RNA polymerase II core promoter proximal region sequence-specific DNA binding	GO:0000978	16	ACTB|AR|CEBPA|CEBPB|CEBPD|ESR1|FOS|JDP2|MED1|MLXIPL|MYC|NR1H2|NR1H4|SREBF1|SREBF2|STAT1
Carcinoma, Hepatocellular	D006528	transcription coactivator activity	GO:0003713	15	APEX1|ARID1A|ARID1B|CCNE1|CEBPA|COPS5|CTNNB1|HTATIP2|JUN|MED1|NR1H4|PARK7|RARA|RB1|TRIM24
Carcinoma, Hepatocellular	D006528	ubiquitin protein ligase binding	GO:0031625	15	AXIN1|BID|CASP8|EGFR|HSPA5|HSPA9|MYC|NFKBIA|PRDX6|RB1|TH|TP53|TRP53|UCHL1|USP2
Carcinoma, Hepatocellular	D006528	growth factor activity	GO:0008083	14	CXCL12|EGF|F2|FGF19|FGF3|FGF4|GDF15|GDF2|HGF|IGF2|IL6|PDGFB|TGFA|TGFB1
Carcinoma, Hepatocellular	D006528	transcriptional activator activity, RNA polymerase II core promoter proximal region sequence-specific binding	GO:0001077	13	AR|CEBPA|CEBPB|CEBPD|ESR1|FOS|JUN|MYC|NR1H2|NR1H4|SREBF1|TP53|TRP53
Carcinoma, Hepatocellular	D006528	calcium ion binding	GO:0005509	11	ANXA4|APCS|CDH13|CRP|E2F1|EGF|F2|HSPA5|IQGAP1|LETM1|SLIT2
Carcinoma, Hepatocellular	D006528	signal transducer activity	GO:0004871	11	AXIN1|CCR1|CTNNB1|EGFR|FST|IRS1|IRS2|PKP1|PTK2|STAT1|STAT4
Carcinoma, Hepatocellular	D006528	drug binding	GO:0008144	10	ACE|FASN|GSTP1|HMGB2|MT2A|MTOR|PPARG|PYGL|RARA|TYMS
Carcinoma, Hepatocellular	D006528	protein kinase activity	GO:0004672	10	ATM|CCL3|CCND1|CDK14|EGFR|IGF1R|MET|PTK2|RPS6KA3|TRIM24
Carcinoma, Hepatocellular	D006528	double-stranded DNA binding	GO:0003690	9	CTNNB1|EGFR|FOS|HMGB2|JDP2|JUN|MYC|NR1H4|STAT1
Carcinoma, Hepatocellular	D006528	magnesium ion binding	GO:0000287	9	COMT|ENO1|GLUL|IDH1|MAT1A|NME1|PCK1|PKM|RPS6KA3
Carcinoma, Hepatocellular	D006528	protein dimerization activity	GO:0046983	9	AR|ATM|CRP|MAT1A|MLXIPL|MYC|PYCARD|SREBF1|SREBF2
Carcinoma, Hepatocellular	D006528	protein phosphatase binding	GO:0019903	9	CDKN1B|CTNNB1|EGFR|IQGAP1|IRS2|MET|PPARG|TP53|TRP53
Carcinoma, Hepatocellular	D006528	chaperone binding	GO:0051087	8	BIRC5|CDKN1B|CP|ERP29|HSPA5|TP53|TRP53|TSC1
Carcinoma, Hepatocellular	D006528	cytokine activity	GO:0005125	8	CCL3|CXCL12|GDF15|GDF2|IFNA1|IL6|TGFB1|TNFSF10
Carcinoma, Hepatocellular	D006528	kinase binding	GO:0019900	8	ACACA|CEBPA|CEBPB|CTNNB1|PARK7|RB1|SLC2A1|TSC1
Carcinoma, Hepatocellular	D006528	lyase activity	GO:0016829	8	ACLY|ACO2|APEX1|CYP17A1|FASN|GLUL|PCK1|UMPS
Carcinoma, Hepatocellular	D006528	RNA polymerase II regulatory region sequence-specific DNA binding	GO:0000977	8	CEBPB|EAF2|IRF2|NME1|RARA|STAT4|TP53|TRP53
Carcinoma, Hepatocellular	D006528	beta-catenin binding	GO:0008013	7	APC|AR|AXIN1|EAF2|ESR1|JUN|MET
Carcinoma, Hepatocellular	D006528	heparin binding	GO:0008201	7	ADAMTS1|ANXA4|CCL3|CYR61|FGF4|MPO|SLIT2
Carcinoma, Hepatocellular	D006528	protein C-terminus binding	GO:0008022	7	AXIN1|CTNNB1|HRAS|PHB|SREBF2|TP53|TRP53
Carcinoma, Hepatocellular	D006528	protein N-terminus binding	GO:0047485	7	ACOX1|ATM|CDKN2A|TGFB1|TP53|TRP53|TSC1
Carcinoma, Hepatocellular	D006528	steroid hormone receptor activity	GO:0003707	7	AR|ESR1|NR0B2|NR1H2|NR1H4|PPARG|RARA
Carcinoma, Hepatocellular	D006528	endopeptidase activity	GO:0004175	6	ACE|CASP8|CTSD|MBTPS1|MMP2|MMP9
Carcinoma, Hepatocellular	D006528	glycoprotein binding	GO:0001948	6	EGFR|HSPA5|IGF2R|SERPINA1|TGFA|TGFB1
Carcinoma, Hepatocellular	D006528	histone deacetylase binding	GO:0042826	6	CCND1|CEBPA|CEBPB|PHB|RAC1|RARA
Carcinoma, Hepatocellular	D006528	iron ion binding	GO:0005506	6	ACO2|CYP17A1|CYP1A1|CYP2E1|SCD|TH
Carcinoma, Hepatocellular	D006528	lipid binding	GO:0008289	6	APOA1|AR|ESR1|FABP5|HMGB2|PTGS2
Carcinoma, Hepatocellular	D006528	methyltransferase activity	GO:0008168	6	COMT|GNMT|KMT2A|KMT2B|KMT2C|TYMS
Carcinoma, Hepatocellular	D006528	NADP binding	GO:0050661	6	DPYD|GAPDH|HMGCR|IDH1|ME1|PGD
Carcinoma, Hepatocellular	D006528	protease binding	GO:0002020	6	A2M|APC|PYCARD|SERPINA1|TP53|TRP53
Carcinoma, Hepatocellular	D006528	protein serine/threonine kinase activity	GO:0004674	6	ATM|CDK14|HTATIP2|MTOR|PIK3CA|RPS6KA3
Carcinoma, Hepatocellular	D006528	RNA binding	GO:0003723	6	APEX1|ENO1|PARK7|PNPT1|TERT|TST
Carcinoma, Hepatocellular	D006528	RNA polymerase II transcription factor activity, ligand-activated sequence-specific DNA binding	GO:0004879	6	AR|ESR1|NR1H2|NR1H4|PPARG|RARA
Carcinoma, Hepatocellular	D006528	RNA polymerase II transcription factor activity, sequence-specific DNA binding	GO:0000981	6	AR|JUN|MED1|PHB|TP53|TRP53
Carcinoma, Hepatocellular	D006528	transcription corepressor activity	GO:0003714	6	APEX1|CCND1|ENO1|NR0B2|NR1H4|RARA
Carcinoma, Hepatocellular	D006528	transcriptional activator activity, RNA polymerase II transcription regulatory region sequence-specific binding	GO:0001228	6	CEBPA|EAF2|IRF2|PPARG|TP53|TRP53
Carcinoma, Hepatocellular	D006528	transporter activity	GO:0005215	6	ABCB1|FABP5|IGF2R|SLC2A1|SLC2A2|SLC5A5
Carcinoma, Hepatocellular	D006528	actin binding	GO:0003779	5	ACE|ADD1|IQGAP2|PTK2|TAGLN2
Carcinoma, Hepatocellular	D006528	androgen receptor binding	GO:0050681	5	AR|CCNE1|CTNNB1|PARK7|RB1
Carcinoma, Hepatocellular	D006528	ATPase activity	GO:0016887	5	ABCB4|ATP5H|COMT|HSPA5|HSPA9
Carcinoma, Hepatocellular	D006528	carbohydrate binding	GO:0030246	5	ANXA4|APCS|PGD|PYGL|TALDO1
Carcinoma, Hepatocellular	D006528	copper ion binding	GO:0005507	5	CP|MT1A|PARK7|TP53|TRP53
Carcinoma, Hepatocellular	D006528	core promoter sequence-specific DNA binding	GO:0001046	5	ESR1|KMT2A|PPARG|TP53|TRP53
Carcinoma, Hepatocellular	D006528	cysteine-type peptidase activity	GO:0008234	5	CASP8|COPS5|CYLD|UCHL1|USP2
Carcinoma, Hepatocellular	D006528	GTP binding	GO:0005525	5	HRAS|KRAS|NME1|PCK1|RAC1
Carcinoma, Hepatocellular	D006528	heme binding	GO:0020037	5	CYP17A1|CYP1A1|CYP2E1|MPO|PTGS2
Carcinoma, Hepatocellular	D006528	insulin receptor binding	GO:0005158	5	IGF1R|IGF2|IRS1|IRS2|SLC2A2
Carcinoma, Hepatocellular	D006528	ligase activity	GO:0016874	5	ACACA|ACSL4|GLUL|TRIM24|UCHL1
Carcinoma, Hepatocellular	D006528	metallopeptidase activity	GO:0008237	5	ACE|ADAMTS1|COPS5|MMP2|MMP9
Carcinoma, Hepatocellular	D006528	oxygen binding	GO:0019825	5	CYP17A1|CYP1A1|CYP2E1|SOD2|TH
Carcinoma, Hepatocellular	D006528	peptidase inhibitor activity	GO:0030414	5	A2M|BIRC5|GPC3|ITIH3|TFPI2
Carcinoma, Hepatocellular	D006528	phosphatidylinositol 3-kinase binding	GO:0043548	5	IGF1R|IRS1|IRS2|MET|PTK2
Carcinoma, Hepatocellular	D006528	protein phosphatase 2A binding	GO:0051721	5	HMGCR|IGBP1|STAT1|TP53|TRP53
Carcinoma, Hepatocellular	D006528	serine-type endopeptidase activity	GO:0004252	5	F2|HGF|HGFAC|MBTPS1|MMP2
Carcinoma, Hepatocellular	D006528	serine-type endopeptidase inhibitor activity	GO:0004867	5	A2M|ITIH3|SERPINA1|SERPINA4|TFPI2
Carcinoma, Hepatocellular	D006528	actin filament binding	GO:0051015	4	ADD1|EGFR|IQGAP2|TAGLN2
Carcinoma, Hepatocellular	D006528	ADP binding	GO:0043531	4	MAT1A|ME1|PGK1|PKM
Carcinoma, Hepatocellular	D006528	calmodulin binding	GO:0005516	4	ADD1|EGFR|IQGAP1|IQGAP2
Carcinoma, Hepatocellular	D006528	chemoattractant activity	GO:0042056	4	CCL3|HGF|HMGB2|PDGFB
Carcinoma, Hepatocellular	D006528	chromatin DNA binding	GO:0031490	4	APEX1|MED1|MTOR|RARA
Carcinoma, Hepatocellular	D006528	cysteine-type endopeptidase activity	GO:0004197	4	CASP8|PDIA3|UCHL1|USP2
Carcinoma, Hepatocellular	D006528	cysteine-type endopeptidase inhibitor activity involved in apoptotic process	GO:0043027	4	BCL2L1|BIRC5|RPS6KA3|TH
Carcinoma, Hepatocellular	D006528	GTPase activator activity	GO:0005096	4	DEPDC5|IQGAP1|IQGAP2|JUN
Carcinoma, Hepatocellular	D006528	integrin binding	GO:0005178	4	CYR61|EGFR|PTK2|VCAM1
Carcinoma, Hepatocellular	D006528	ligand-dependent nuclear receptor binding	GO:0016922	4	ARID1A|MED1|NR1H4|TRIM24
Carcinoma, Hepatocellular	D006528	manganese ion binding	GO:0030145	4	GLUL|ME1|PCK1|SOD2
Carcinoma, Hepatocellular	D006528	MDM2/MDM4 family protein binding	GO:0097371	4	BCL2L1|CDKN2A|TP53|TRP53
Carcinoma, Hepatocellular	D006528	metalloendopeptidase activity	GO:0004222	4	ADAMTS1|MBTPS2|MMP2|MMP9
Carcinoma, Hepatocellular	D006528	monooxygenase activity	GO:0004497	4	CYP17A1|CYP1A1|CYP2E1|TH
Carcinoma, Hepatocellular	D006528	NF-kappaB binding	GO:0051059	4	ANXA4|APEX1|CDKN2A|NFKBIA
Carcinoma, Hepatocellular	D006528	peroxidase activity	GO:0004601	4	MPO|PRDX2|PRDX6|PTGS2
Carcinoma, Hepatocellular	D006528	phosphoprotein binding	GO:0051219	4	IGF2R|MTOR|RB1|SFN
Carcinoma, Hepatocellular	D006528	phosphotransferase activity, alcohol group as acceptor	GO:0016773	4	ATM|MTOR|MVK|PIK3CA
Carcinoma, Hepatocellular	D006528	protein self-association	GO:0043621	4	AXIN1|SLC2A1|TP53|TRP53
Carcinoma, Hepatocellular	D006528	protein tyrosine kinase activity	GO:0004713	4	EGFR|IGF1R|MET|PTK2
Carcinoma, Hepatocellular	D006528	R-SMAD binding	GO:0070412	4	AXIN1|CTNNB1|FOS|JUN
Carcinoma, Hepatocellular	D006528	retinoid X receptor binding	GO:0046965	4	NR0B2|NR1H2|NR1H4|PPARG
Carcinoma, Hepatocellular	D006528	RNA polymerase II activating transcription factor binding	GO:0001102	4	CTNNB1|JUN|NFE2L2|RB1
Carcinoma, Hepatocellular	D006528	RNA polymerase II core promoter sequence-specific DNA binding	GO:0000979	4	FOS|STAT1|TP53|TRP53
Carcinoma, Hepatocellular	D006528	RNA polymerase II distal enhancer sequence-specific DNA binding	GO:0000980	4	ACTB|JUN|NFE2L2|NR1H4
Carcinoma, Hepatocellular	D006528	transcription factor activity, RNA polymerase II distal enhancer sequence-specific binding	GO:0003705	4	CEBPA|CEBPB|JUN|NR1H4
Carcinoma, Hepatocellular	D006528	transcriptional repressor activity, RNA polymerase II core promoter proximal region sequence-specific binding	GO:0001078	4	BTG2|JDP2|MLXIPL|SREBF2
Carcinoma, Hepatocellular	D006528	ubiquitin protein ligase activity	GO:0061630	4	MED1|SKP2|TH|TRIM24
Carcinoma, Hepatocellular	D006528	ubiquitin-specific protease activity	GO:0004843	4	COPS5|CYLD|UCHL1|USP2
Carcinoma, Hepatocellular	D006528	unfolded protein binding	GO:0051082	4	APCS|HSPA5|HSPA9|SCAP
Carcinoma, Hepatocellular	D006528	antioxidant activity	GO:0016209	3	PRDX2|PRDX6|SOD2
Carcinoma, Hepatocellular	D006528	ATPase binding	GO:0051117	3	AR|ESR1|NR1H2
Carcinoma, Hepatocellular	D006528	bile acid binding	GO:0032052	3	AKR1C2|NR1H4|PYGL
Carcinoma, Hepatocellular	D006528	carboxylic acid binding	GO:0031406	3	AKR1C2|PCK1|PGD
Carcinoma, Hepatocellular	D006528	chemokine activity	GO:0008009	3	CCL3|CXCL12|CXCL8
Carcinoma, Hepatocellular	D006528	cholesterol binding	GO:0015485	3	APOA1|CRP|SCAP
Carcinoma, Hepatocellular	D006528	cofactor binding	GO:0048037	3	ACLY|BIRC5|TYMS
Carcinoma, Hepatocellular	D006528	core promoter binding	GO:0001047	3	E2F1|MED1|RB1
Carcinoma, Hepatocellular	D006528	endopeptidase inhibitor activity	GO:0004866	3	A2M|ITIH3|SERPINA1
Carcinoma, Hepatocellular	D006528	estrogen receptor binding	GO:0030331	3	CTNNB1|MED1|PPARG
Carcinoma, Hepatocellular	D006528	fibroblast growth factor receptor binding	GO:0005104	3	FGF19|FGF3|FGF4
Carcinoma, Hepatocellular	D006528	flavin adenine dinucleotide binding	GO:0050660	3	ACOX1|DPYD|ETFA
Carcinoma, Hepatocellular	D006528	GTPase activity	GO:0003924	3	HRAS|KRAS|RAC1
Carcinoma, Hepatocellular	D006528	GTPase inhibitor activity	GO:0005095	3	IQGAP1|IQGAP2|SLIT2
Carcinoma, Hepatocellular	D006528	heat shock protein binding	GO:0031072	3	ENO1|HSPA9|NFKBIA
Carcinoma, Hepatocellular	D006528	heparan sulfate proteoglycan binding	GO:0043395	3	FST|GPC3|SLIT2
Carcinoma, Hepatocellular	D006528	histone acetyltransferase binding	GO:0035035	3	CEBPB|TP53|TRP53
Carcinoma, Hepatocellular	D006528	histone methyltransferase activity (H3-K4 specific)	GO:0042800	3	KMT2A|KMT2B|KMT2C
Carcinoma, Hepatocellular	D006528	histone-lysine N-methyltransferase activity	GO:0018024	3	KMT2A|KMT2B|KMT2C
Carcinoma, Hepatocellular	D006528	insulin-like growth factor binding	GO:0005520	3	CYR61|IGF1R|IGF2R
Carcinoma, Hepatocellular	D006528	microtubule binding	GO:0008017	3	APC|BIRC5|GAPDH
Carcinoma, Hepatocellular	D006528	mRNA binding	GO:0003729	3	MVK|PARK7|TYMS
Carcinoma, Hepatocellular	D006528	NAD binding	GO:0051287	3	GAPDH|IDH1|ME1
Carcinoma, Hepatocellular	D006528	NADPH binding	GO:0070402	3	AKR1B10|FASN|HMGCR
Carcinoma, Hepatocellular	D006528	nuclease activity	GO:0004518	3	APEX1|PNPT1|TATDN1
Carcinoma, Hepatocellular	D006528	oxidoreductase activity, acting on paired donors, with incorporation or reduction of molecular oxygen	GO:0016705	3	CYP17A1|CYP1A1|CYP2E1
Carcinoma, Hepatocellular	D006528	oxidoreductase activity, acting on the CH-OH group of donors, NAD or NADP as acceptor	GO:0016616	3	HMGCR|HSD3B2|IDH1
Carcinoma, Hepatocellular	D006528	p53 binding	GO:0002039	3	AXIN1|CDKN2A|TRIM24
Carcinoma, Hepatocellular	D006528	peroxiredoxin activity	GO:0051920	3	PARK7|PRDX2|PRDX6
Carcinoma, Hepatocellular	D006528	receptor activity	GO:0004872	3	IGF2R|MED1|NR1H4
Carcinoma, Hepatocellular	D006528	repressing transcription factor binding	GO:0070491	3	CTNNB1|MYC|PARK7
Carcinoma, Hepatocellular	D006528	RNA polymerase II transcription factor binding	GO:0001085	3	AR|TP53|TRP53
Carcinoma, Hepatocellular	D006528	serine-type peptidase activity	GO:0008236	3	F2|HGFAC|MBTPS1
Carcinoma, Hepatocellular	D006528	steroid binding	GO:0005496	3	AR|ESR1|GSTM1
Carcinoma, Hepatocellular	D006528	structural constituent of ribosome	GO:0003735	3	ATM|CYLD|RPS6
Carcinoma, Hepatocellular	D006528	transcription cofactor binding	GO:0001221	3	NFE2L2|TP53|TRP53
Carcinoma, Hepatocellular	D006528	transmembrane receptor protein tyrosine kinase activity	GO:0004714	3	EGFR|IGF1R|MET
Carcinoma, Hepatocellular	D006528	transmembrane transporter activity	GO:0022857	3	ATP5H|SLC2A1|SLC2A2
Carcinoma, Hepatocellular	D006528	tumor necrosis factor receptor binding	GO:0005164	3	CASP8|STAT1|TNFSF10
Carcinoma, Hepatocellular	D006528	ubiquitin binding	GO:0043130	3	HSPB1|SPRTN|UCHL1
Carcinoma, Hepatocellular	D006528	1-phosphatidylinositol-3-kinase activity	GO:0016303	2	ATM|PIK3CA
Carcinoma, Hepatocellular	D006528	4 iron, 4 sulfur cluster binding	GO:0051539	2	ACO2|DPYD
Carcinoma, Hepatocellular	D006528	activating transcription factor binding	GO:0033613	2	JUN|PPARG
Carcinoma, Hepatocellular	D006528	alditol:NADP+ 1-oxidoreductase activity	GO:0004032	2	AKR1B10|AKR1C2
Carcinoma, Hepatocellular	D006528	aldo-keto reductase (NADP) activity	GO:0004033	2	AKR1B10|HTATIP2
Carcinoma, Hepatocellular	D006528	alpha-actinin binding	GO:0051393	2	PPARG|RARA
Carcinoma, Hepatocellular	D006528	amino acid binding	GO:0016597	2	MAT1A|TH
Carcinoma, Hepatocellular	D006528	AMP binding	GO:0016208	2	FBP1|PYGL
Carcinoma, Hepatocellular	D006528	apolipoprotein A-I receptor binding	GO:0034191	2	APOA1|NR1H2
Carcinoma, Hepatocellular	D006528	armadillo repeat domain binding	GO:0070016	2	AXIN1|EAF2
Carcinoma, Hepatocellular	D006528	ATPase activity, coupled to transmembrane movement of substances	GO:0042626	2	ABCB1|ABCB4
Carcinoma, Hepatocellular	D006528	cadherin binding	GO:0045296	2	CDH13|CTNNB1
Carcinoma, Hepatocellular	D006528	calcium-dependent protein binding	GO:0048306	2	A2M|ANXA4
Carcinoma, Hepatocellular	D006528	carboxy-lyase activity	GO:0016831	2	PCK1|UMPS
Carcinoma, Hepatocellular	D006528	CCR5 chemokine receptor binding	GO:0031730	2	CCL3|STAT1
Carcinoma, Hepatocellular	D006528	chemorepellent activity	GO:0045499	2	APOA1|SLIT2
Carcinoma, Hepatocellular	D006528	collagen binding	GO:0005518	2	MMP9|PDGFB
Carcinoma, Hepatocellular	D006528	complement component C1q binding	GO:0001849	2	APCS|CRP
Carcinoma, Hepatocellular	D006528	cyclin binding	GO:0030332	2	CDK14|USP2
Carcinoma, Hepatocellular	D006528	cyclin-dependent protein serine/threonine kinase inhibitor activity	GO:0004861	2	CDKN1B|CDKN2A
Carcinoma, Hepatocellular	D006528	cyclin-dependent protein serine/threonine kinase regulator activity	GO:0016538	2	CCND1|CCNE1
Carcinoma, Hepatocellular	D006528	cysteine-type endopeptidase activator activity involved in apoptotic process	GO:0008656	2	CDKN1B|PYCARD
Carcinoma, Hepatocellular	D006528	cysteine-type endopeptidase inhibitor activity	GO:0004869	2	BIRC5|TH
Carcinoma, Hepatocellular	D006528	D-glucose transmembrane transporter activity	GO:0055056	2	SLC2A1|SLC2A2
Carcinoma, Hepatocellular	D006528	damaged DNA binding	GO:0003684	2	APEX1|HMGB2
Carcinoma, Hepatocellular	D006528	death receptor binding	GO:0005123	2	BID|CASP8
Carcinoma, Hepatocellular	D006528	dehydroascorbic acid transporter activity	GO:0033300	2	SLC2A1|SLC2A2
Carcinoma, Hepatocellular	D006528	E-box binding	GO:0070888	2	MYC|SREBF2
Carcinoma, Hepatocellular	D006528	electron carrier activity	GO:0009055	2	ETFA|ME1
Carcinoma, Hepatocellular	D006528	enhancer sequence-specific DNA binding	GO:0001158	2	CEBPB|HMGB2
Carcinoma, Hepatocellular	D006528	epidermal growth factor receptor binding	GO:0005154	2	EGF|TGFA
Carcinoma, Hepatocellular	D006528	estrogen response element binding	GO:0034056	2	ESR1|TRIM24
Carcinoma, Hepatocellular	D006528	exonuclease activity	GO:0004527	2	APEX1|PNPT1
Carcinoma, Hepatocellular	D006528	fatty acid binding	GO:0005504	2	ACOX1|FABP5
Carcinoma, Hepatocellular	D006528	fibronectin binding	GO:0001968	2	MMP2|MMP9
Carcinoma, Hepatocellular	D006528	FMN binding	GO:0010181	2	CYP2E1|DPYD
Carcinoma, Hepatocellular	D006528	folic acid binding	GO:0005542	2	GNMT|TYMS
Carcinoma, Hepatocellular	D006528	G-protein alpha-subunit binding	GO:0001965	2	IGF1R|IGF2R
Carcinoma, Hepatocellular	D006528	G-protein coupled receptor activity	GO:0004930	2	CCR1|IGF2R
Carcinoma, Hepatocellular	D006528	GDP binding	GO:0019003	2	KRAS|PCK1
Carcinoma, Hepatocellular	D006528	glucose transmembrane transporter activity	GO:0005355	2	SLC2A1|SLC2A2
Carcinoma, Hepatocellular	D006528	glutathione binding	GO:0043295	2	GSTM1|GSTP1
Carcinoma, Hepatocellular	D006528	glutathione transferase activity	GO:0004364	2	GSTM1|GSTP1
Carcinoma, Hepatocellular	D006528	growth factor binding	GO:0019838	2	A2M|CYR61
Carcinoma, Hepatocellular	D006528	GTPase activating protein binding	GO:0032794	2	RAC1|TSC1
Carcinoma, Hepatocellular	D006528	histone deacetylase regulator activity	GO:0035033	2	TP53|TRP53
Carcinoma, Hepatocellular	D006528	HMG box domain binding	GO:0071837	2	CEBPA|JUN
Carcinoma, Hepatocellular	D006528	I-SMAD binding	GO:0070411	2	AXIN1|CTNNB1
Carcinoma, Hepatocellular	D006528	insulin receptor substrate binding	GO:0043560	2	IGF1R|PIK3CA
Carcinoma, Hepatocellular	D006528	insulin-like growth factor receptor binding	GO:0005159	2	IGF2|IRS1
Carcinoma, Hepatocellular	D006528	insulin-like growth factor-activated receptor activity	GO:0005010	2	IGF1R|IGF2R
Carcinoma, Hepatocellular	D006528	interleukin-6 receptor binding	GO:0005138	2	IL6|PYCARD
Carcinoma, Hepatocellular	D006528	intermediate filament binding	GO:0019215	2	NME1|PKP1
Carcinoma, Hepatocellular	D006528	ion channel binding	GO:0044325	2	CTNNB1|PYCARD
Carcinoma, Hepatocellular	D006528	iron-sulfur cluster binding	GO:0051536	2	ACO2|DPYD
Carcinoma, Hepatocellular	D006528	isomerase activity	GO:0016853	2	HSD3B2|PDIA3
Carcinoma, Hepatocellular	D006528	JUN kinase binding	GO:0008432	2	GSTP1|PTK2
Carcinoma, Hepatocellular	D006528	ligand-dependent nuclear receptor transcription coactivator activity	GO:0030374	2	MED1|PPARG
Carcinoma, Hepatocellular	D006528	lipoprotein particle binding	GO:0071813	2	APOA1|CDH13
Carcinoma, Hepatocellular	D006528	low-density lipoprotein particle binding	GO:0030169	2	CDH13|CRP
Carcinoma, Hepatocellular	D006528	lysine-acetylated histone binding	GO:0070577	2	KMT2A|TRIM24
Carcinoma, Hepatocellular	D006528	methionine adenosyltransferase activity	GO:0004478	2	MAT1A|SPRTN
Carcinoma, Hepatocellular	D006528	mitogen-activated protein kinase kinase binding	GO:0031434	2	ACE|IGBP1
Carcinoma, Hepatocellular	D006528	monosaccharide binding	GO:0048029	2	FBP1|TALDO1
Carcinoma, Hepatocellular	D006528	nitric-oxide synthase binding	GO:0050998	2	ACTB|CTNNB1
Carcinoma, Hepatocellular	D006528	nitric-oxide synthase regulator activity	GO:0030235	2	EGFR|ESR1
Carcinoma, Hepatocellular	D006528	nuclear hormone receptor binding	GO:0035257	2	CTNNB1|MED1
Carcinoma, Hepatocellular	D006528	nucleotidyltransferase activity	GO:0016779	2	PNPT1|TERT
Carcinoma, Hepatocellular	D006528	oxidoreductase activity, acting on NAD(P)H, quinone or similar compound as acceptor	GO:0016655	2	AKR1C2|CBR1
Carcinoma, Hepatocellular	D006528	oxidoreductase activity, acting on paired donors, with incorporation or reduction of molecular oxygen, reduced flavin or flavoprotein as one donor, and incorporation of one atom of oxygen	GO:0016712	2	CYP1A1|CYP2E1
Carcinoma, Hepatocellular	D006528	oxidoreductase activity, acting on the CH-CH group of donors	GO:0016627	2	ACOX1|DPYD
Carcinoma, Hepatocellular	D006528	peptide binding	GO:0042277	2	CTSD|NR1H4
Carcinoma, Hepatocellular	D006528	peroxisome proliferator activated receptor binding	GO:0042975	2	MED1|NR0B2
Carcinoma, Hepatocellular	D006528	phenanthrene 9,10-monooxygenase activity	GO:0018636	2	AKR1C2|CYP2E1
Carcinoma, Hepatocellular	D006528	phosphatidylinositol-3,4,5-trisphosphate binding	GO:0005547	2	IQGAP1|IQGAP2
Carcinoma, Hepatocellular	D006528	phosphoric ester hydrolase activity	GO:0042578	2	APEX1|FBP1
Carcinoma, Hepatocellular	D006528	proline-rich region binding	GO:0070064	2	CCND1|CYLD
Carcinoma, Hepatocellular	D006528	protein kinase C binding	GO:0005080	2	HSPB1|IRS1
Carcinoma, Hepatocellular	D006528	protein kinase C inhibitor activity	GO:0008426	2	HSPB1|SFN
Carcinoma, Hepatocellular	D006528	protein kinase inhibitor activity	GO:0004860	2	CDKN1B|SOCS3
Carcinoma, Hepatocellular	D006528	protein serine/threonine kinase activator activity	GO:0043539	2	IGF2|IQGAP1
Carcinoma, Hepatocellular	D006528	purine nucleotide binding	GO:0017076	2	PCK1|RRM1
Carcinoma, Hepatocellular	D006528	Rac GTPase binding	GO:0048365	2	IQGAP1|IQGAP2
Carcinoma, Hepatocellular	D006528	receptor tyrosine kinase binding	GO:0030971	2	TP53|TRP53
Carcinoma, Hepatocellular	D006528	regulatory region DNA binding	GO:0000975	2	IRF2|RARA
Carcinoma, Hepatocellular	D006528	retinoic acid binding	GO:0001972	2	IGF2R|RARA
Carcinoma, Hepatocellular	D006528	retinoic acid receptor binding	GO:0042974	2	MED1|NR0B2
Carcinoma, Hepatocellular	D006528	Rho GTPase binding	GO:0017048	2	IQGAP1|IQGAP2
Carcinoma, Hepatocellular	D006528	ribonucleoside-diphosphate reductase activity, thioredoxin disulfide as acceptor	GO:0004748	2	RRM1|RRM2
Carcinoma, Hepatocellular	D006528	ribosome binding	GO:0043022	2	HSPA5|MTOR
Carcinoma, Hepatocellular	D006528	RNA polymerase II regulatory region DNA binding	GO:0001012	2	PPARG|RARA
Carcinoma, Hepatocellular	D006528	scaffold protein binding	GO:0097110	2	CASP8|PARK7
Carcinoma, Hepatocellular	D006528	SH2 domain binding	GO:0042169	2	IRS1|PTK2
Carcinoma, Hepatocellular	D006528	single-stranded DNA binding	GO:0003697	2	HMGB2|NME1
Carcinoma, Hepatocellular	D006528	SMAD binding	GO:0046332	2	AXIN1|CTNNB1
Carcinoma, Hepatocellular	D006528	steroid dehydrogenase activity, acting on the CH-OH group of donors, NAD or NADP as acceptor	GO:0033764	2	AKR1C2|HTATIP2
Carcinoma, Hepatocellular	D006528	substrate-specific transmembrane transporter activity	GO:0022891	2	SLC2A1|SLC2A2
Carcinoma, Hepatocellular	D006528	thyroid hormone receptor binding	GO:0046966	2	MED1|NR0B2
Carcinoma, Hepatocellular	D006528	transcription coactivator binding	GO:0001223	2	ESR1|TERT
Carcinoma, Hepatocellular	D006528	transcriptional activator activity, RNA polymerase II transcription factor binding	GO:0001190	2	JUN|NR1H4
Carcinoma, Hepatocellular	D006528	transferase activity, transferring glycosyl groups	GO:0016757	2	PYGL|UMPS
Carcinoma, Hepatocellular	D006528	translation initiation factor activity	GO:0003743	2	COPS5|EIF3H
Carcinoma, Hepatocellular	D006528	ubiquitin-like protein conjugating enzyme binding	GO:0044390	2	PARK7|TH
Carcinoma, Hepatocellular	D006528	ubiquitin-protein transferase activity	GO:0004842	2	SKP2|TRIM24
Carcinoma, Hepatocellular	D006528	ubiquitin-specific protease binding	GO:1990381	2	PARK7|TH
Carcinoma, Hepatocellular	D006528	ubiquitinyl hydrolase activity	GO:0036459	2	CYLD|USP2
Carcinoma, Hepatocellular	D006528	xenobiotic-transporting ATPase activity	GO:0008559	2	ABCB1|ABCB4
Carcinoma, Hepatocellular	D006528	(3,5-dichlorophenylurea)acetate amidohydrolase activity	GO:0018749	1	PARK7
Carcinoma, Hepatocellular	D006528	(R)-(-)-1,2,3,4-tetrahydronaphthol dehydrogenase activity	GO:0034831	1	HTATIP2
Carcinoma, Hepatocellular	D006528	(R)-2-hydroxyglutarate dehydrogenase activity	GO:0051990	1	HTATIP2
Carcinoma, Hepatocellular	D006528	(R)-2-hydroxyisocaproate dehydrogenase activity	GO:0043713	1	HTATIP2
Carcinoma, Hepatocellular	D006528	[acyl-carrier-protein] S-acetyltransferase activity	GO:0004313	1	FASN
Carcinoma, Hepatocellular	D006528	[acyl-carrier-protein] S-malonyltransferase activity	GO:0004314	1	FASN
Carcinoma, Hepatocellular	D006528	1-hydroxy-2-naphthoate hydroxylase activity	GO:0018637	1	CYP2E1
Carcinoma, Hepatocellular	D006528	1-hydroxy-2-oxolimonene 1,2-monooxygenase activity	GO:0018646	1	CYP2E1
Carcinoma, Hepatocellular	D006528	1-methylnaphthalene hydroxylase activity	GO:0034534	1	CYP2E1
Carcinoma, Hepatocellular	D006528	1-oxa-2-oxocycloheptane lactonase activity	GO:0018731	1	PRDX6
Carcinoma, Hepatocellular	D006528	14-3-3 protein binding	GO:0071889	1	IRS2
Carcinoma, Hepatocellular	D006528	15-hydroxyprostaglandin dehydrogenase (NADP+) activity	GO:0047021	1	CBR1
Carcinoma, Hepatocellular	D006528	17-alpha-hydroxyprogesterone aldolase activity	GO:0047442	1	CYP17A1
Carcinoma, Hepatocellular	D006528	17-alpha,20-alpha-dihydroxypregn-4-en-3-one dehydrogenase activity	GO:0047006	1	CYP17A1
Carcinoma, Hepatocellular	D006528	2-hydroxy-phenylacetate hydroxylase activity	GO:0018654	1	CYP2E1
Carcinoma, Hepatocellular	D006528	2-hydroxytetrahydrofuran dehydrogenase activity	GO:0018453	1	HTATIP2
Carcinoma, Hepatocellular	D006528	2-methylnaphthalene hydroxylase activity	GO:0034526	1	CYP2E1
Carcinoma, Hepatocellular	D006528	2-octaprenyl-3-methyl-6-methoxy-1,4-benzoquinol hydroxylase activity	GO:0043719	1	CYP2E1
Carcinoma, Hepatocellular	D006528	2-oxo-delta3-4,5,5-trimethylcyclopentenylacetyl-CoA 1,2-monooxygenase activity	GO:0018655	1	CYP2E1
Carcinoma, Hepatocellular	D006528	2-oxoglutaryl-CoA thioesterase activity	GO:0034843	1	PARK7
Carcinoma, Hepatocellular	D006528	2,4,4-trimethyl-3-oxopentanoyl-CoA thioesterase activity	GO:0034869	1	PARK7
Carcinoma, Hepatocellular	D006528	3 iron, 4 sulfur cluster binding	GO:0051538	1	ACO2
Carcinoma, Hepatocellular	D006528	3-(3-hydroxyphenyl)propionate hydroxylase activity	GO:0008688	1	CYP2E1
Carcinoma, Hepatocellular	D006528	3-beta-hydroxy-delta5-steroid dehydrogenase activity	GO:0003854	1	HSD3B2
Carcinoma, Hepatocellular	D006528	3-HSA hydroxylase activity	GO:0034819	1	CYP2E1
Carcinoma, Hepatocellular	D006528	3-hydroxyacyl-[acyl-carrier-protein] dehydratase activity	GO:0019171	1	FASN
Carcinoma, Hepatocellular	D006528	3-hydroxymenthone dehydrogenase activity	GO:0034840	1	HTATIP2
Carcinoma, Hepatocellular	D006528	3-hydroxyoctanoyl-[acyl-carrier-protein] dehydratase activity	GO:0047451	1	FASN
Carcinoma, Hepatocellular	D006528	3-hydroxypalmitoyl-[acyl-carrier-protein] dehydratase activity	GO:0004317	1	FASN
Carcinoma, Hepatocellular	D006528	3-isopropylbut-3-enoyl-CoA thioesterase activity	GO:0034946	1	PARK7
Carcinoma, Hepatocellular	D006528	3-ketoglucose-reductase activity	GO:0048258	1	HTATIP2
Carcinoma, Hepatocellular	D006528	3-methyl-2-oxo-1,2-dihydroquinoline 6-monooxygenase activity	GO:0018653	1	CYP2E1
Carcinoma, Hepatocellular	D006528	3-oxoacyl-[acyl-carrier-protein] reductase (NADPH) activity	GO:0004316	1	FASN
Carcinoma, Hepatocellular	D006528	3-oxoacyl-[acyl-carrier-protein] synthase activity	GO:0004315	1	FASN
Carcinoma, Hepatocellular	D006528	3,4-dihydrocoumarin hydrolase activity	GO:0018733	1	PRDX6
Carcinoma, Hepatocellular	D006528	3,5-xylenol methylhydroxylase activity	GO:0018630	1	CYP2E1
Carcinoma, Hepatocellular	D006528	3'-5' exonuclease activity	GO:0008408	1	APEX1
Carcinoma, Hepatocellular	D006528	3'-5'-exoribonuclease activity	GO:0000175	1	PNPT1
Carcinoma, Hepatocellular	D006528	4-chlorobenzaldehyde oxidase activity	GO:0018471	1	CYP2E1
Carcinoma, Hepatocellular	D006528	4-hydroxyphenylacetate,NADH:oxygen oxidoreductase (3-hydroxylating) activity	GO:0018660	1	CYP2E1
Carcinoma, Hepatocellular	D006528	4-hydroxypyridine-3-hydroxylase activity	GO:0034894	1	CYP2E1
Carcinoma, Hepatocellular	D006528	4-nitrophenol 4-monooxygenase activity	GO:0018632	1	CYP2E1
Carcinoma, Hepatocellular	D006528	4'-(2-hydroxyisopropyl)phenylurea amidohydrolase activity	GO:0034571	1	PARK7
Carcinoma, Hepatocellular	D006528	5-exo-hydroxycamphor dehydrogenase activity	GO:0018452	1	HTATIP2
Carcinoma, Hepatocellular	D006528	5,10-methylenetetrahydrofolate-dependent methyltransferase activity	GO:0042083	1	TYMS
Carcinoma, Hepatocellular	D006528	5S rRNA binding	GO:0008097	1	TST
Carcinoma, Hepatocellular	D006528	6-hydroxy-3-methyl-2-oxo-1,2-dihydroquinoline 6-monooxygenase activity	GO:0018641	1	CYP2E1
Carcinoma, Hepatocellular	D006528	6-hydroxynicotinate 3-monooxygenase activity	GO:0043731	1	CYP2E1
Carcinoma, Hepatocellular	D006528	acetoin dehydrogenase activity	GO:0019152	1	HTATIP2
Carcinoma, Hepatocellular	D006528	acetyl-CoA carboxylase activity	GO:0003989	1	ACACA
Carcinoma, Hepatocellular	D006528	acetylcholinesterase activity	GO:0003990	1	ACE
Carcinoma, Hepatocellular	D006528	aconitate hydratase activity	GO:0003994	1	ACO2
Carcinoma, Hepatocellular	D006528	activin binding	GO:0048185	1	FST
Carcinoma, Hepatocellular	D006528	acyl-[acyl-carrier-protein] hydrolase activity	GO:0016297	1	FASN
Carcinoma, Hepatocellular	D006528	acyl-CoA dehydrogenase activity	GO:0003995	1	ACOX1
Carcinoma, Hepatocellular	D006528	acyl-CoA hydrolase activity	GO:0047617	1	PARK7
Carcinoma, Hepatocellular	D006528	acyl-CoA oxidase activity	GO:0003997	1	ACOX1
Carcinoma, Hepatocellular	D006528	adiponectin binding	GO:0055100	1	CDH13
Carcinoma, Hepatocellular	D006528	Ala-tRNA(Pro) hydrolase activity	GO:0043906	1	PRDX6
Carcinoma, Hepatocellular	D006528	all-trans-retinyl-palmitate hydrolase, all-trans-retinol forming activity	GO:0047376	1	PRDX6
Carcinoma, Hepatocellular	D006528	alpha-2A adrenergic receptor binding	GO:0031694	1	UCHL1
Carcinoma, Hepatocellular	D006528	alpha-catenin binding	GO:0045294	1	CTNNB1
Carcinoma, Hepatocellular	D006528	alpha-pinene monooxygenase [NADH] activity	GO:0018634	1	CYP2E1
Carcinoma, Hepatocellular	D006528	AMP-activated protein kinase activity	GO:0004679	1	PGD
Carcinoma, Hepatocellular	D006528	amylase activity	GO:0016160	1	ACE
Carcinoma, Hepatocellular	D006528	androgen binding	GO:0005497	1	AR
Carcinoma, Hepatocellular	D006528	androgen receptor activity	GO:0004882	1	AR
Carcinoma, Hepatocellular	D006528	androsterone dehydrogenase activity	GO:0047023	1	AKR1C2
Carcinoma, Hepatocellular	D006528	antigen binding	GO:0003823	1	TGFB1
Carcinoma, Hepatocellular	D006528	apolipoprotein receptor binding	GO:0034190	1	APOA1
Carcinoma, Hepatocellular	D006528	arachidonate 15-lipoxygenase activity	GO:0050473	1	PTGS2
Carcinoma, Hepatocellular	D006528	arachidonate-CoA ligase activity	GO:0047676	1	ACSL4
Carcinoma, Hepatocellular	D006528	arachidonic acid binding	GO:0050544	1	PPARG
Carcinoma, Hepatocellular	D006528	aromatase activity	GO:0070330	1	CYP1A1
Carcinoma, Hepatocellular	D006528	Arp2/3 complex binding	GO:0071933	1	IQGAP2
Carcinoma, Hepatocellular	D006528	arylesterase activity	GO:0004064	1	CA2
Carcinoma, Hepatocellular	D006528	aspartic-type endopeptidase activity	GO:0004190	1	CTSD
Carcinoma, Hepatocellular	D006528	AT DNA binding	GO:0003680	1	KMT2A
Carcinoma, Hepatocellular	D006528	ATP citrate synthase activity	GO:0003878	1	ACLY
Carcinoma, Hepatocellular	D006528	beta-6-sulfate-N-acetylglucosaminidase activity	GO:0052769	1	ACE
Carcinoma, Hepatocellular	D006528	beta-amyloid binding	GO:0001540	1	APOA1
Carcinoma, Hepatocellular	D006528	beta-glucanase activity	GO:0052736	1	ACE
Carcinoma, Hepatocellular	D006528	beta-glucuronidase activity	GO:0004566	1	AFP
Carcinoma, Hepatocellular	D006528	BH domain binding	GO:0051400	1	BCL2L1
Carcinoma, Hepatocellular	D006528	BH3 domain binding	GO:0051434	1	BCL2L1
Carcinoma, Hepatocellular	D006528	bile acid receptor activity	GO:0038181	1	NR1H4
Carcinoma, Hepatocellular	D006528	biotin binding	GO:0009374	1	ACACA
Carcinoma, Hepatocellular	D006528	biotin carboxylase activity	GO:0004075	1	ACACA
Carcinoma, Hepatocellular	D006528	bisphenol A hydroxylase A activity	GO:0034560	1	CYP2E1
Carcinoma, Hepatocellular	D006528	BMP receptor binding	GO:0070700	1	PYCARD
Carcinoma, Hepatocellular	D006528	bradykinin receptor binding	GO:0031711	1	ACE
Carcinoma, Hepatocellular	D006528	brain-derived neurotrophic factor binding	GO:0048403	1	A2M
Carcinoma, Hepatocellular	D006528	branched-chain dodecylbenzene sulfonate monooxygenase activity	GO:0034802	1	CYP2E1
Carcinoma, Hepatocellular	D006528	butyrolactone hydrolase activity	GO:0018734	1	PRDX6
Carcinoma, Hepatocellular	D006528	C-3 sterol dehydrogenase (C-4 sterol decarboxylase) activity	GO:0000252	1	HTATIP2
Carcinoma, Hepatocellular	D006528	C-C chemokine binding	GO:0019957	1	CCR1
Carcinoma, Hepatocellular	D006528	C-C chemokine receptor activity	GO:0016493	1	CCR1
Carcinoma, Hepatocellular	D006528	cadmium ion binding	GO:0046870	1	MT2A
Carcinoma, Hepatocellular	D006528	calcium-dependent phospholipid binding	GO:0005544	1	ANXA4
Carcinoma, Hepatocellular	D006528	calcium-dependent protein kinase C activity	GO:0004698	1	CCL3
Carcinoma, Hepatocellular	D006528	calcium:sodium antiporter activity	GO:0005432	1	LETM1
Carcinoma, Hepatocellular	D006528	cAMP response element binding	GO:0035497	1	JUN
Carcinoma, Hepatocellular	D006528	carbohydrate response element binding	GO:0035538	1	MLXIPL
Carcinoma, Hepatocellular	D006528	carbon disulfide oxygenase activity	GO:0018643	1	CYP2E1
Carcinoma, Hepatocellular	D006528	carbonate dehydratase activity	GO:0004089	1	CA2
Carcinoma, Hepatocellular	D006528	carbonyl reductase (NADPH) activity	GO:0004090	1	CBR1
Carcinoma, Hepatocellular	D006528	carboxypeptidase activity	GO:0004180	1	ACE
Carcinoma, Hepatocellular	D006528	caspase binding	GO:0089720	1	TH
Carcinoma, Hepatocellular	D006528	catechol O-methyltransferase activity	GO:0016206	1	COMT
Carcinoma, Hepatocellular	D006528	CCR1 chemokine receptor binding	GO:0031726	1	CCL3
Carcinoma, Hepatocellular	D006528	cell adhesion molecule binding	GO:0050839	1	VCAM1
Carcinoma, Hepatocellular	D006528	chemokine (C-C motif) ligand 5 binding	GO:0071791	1	CCR1
Carcinoma, Hepatocellular	D006528	chemokine (C-C motif) ligand 7 binding	GO:0035717	1	CCR1
Carcinoma, Hepatocellular	D006528	chemokine receptor activity	GO:0004950	1	CCR1
Carcinoma, Hepatocellular	D006528	chemokine receptor binding	GO:0042379	1	CXCL12
Carcinoma, Hepatocellular	D006528	chenodeoxycholic acid binding	GO:1902122	1	NR1H4
Carcinoma, Hepatocellular	D006528	chitooligosaccharide deacetylase activity	GO:0052790	1	PARK7
Carcinoma, Hepatocellular	D006528	chloride ion binding	GO:0031404	1	ACE
Carcinoma, Hepatocellular	D006528	chlorophenol 4-monooxygenase activity	GO:0018642	1	CYP2E1
Carcinoma, Hepatocellular	D006528	cholesterol transporter activity	GO:0017127	1	APOA1
Carcinoma, Hepatocellular	D006528	choline binding	GO:0033265	1	CRP
Carcinoma, Hepatocellular	D006528	cholinesterase activity	GO:0004104	1	ACE
Carcinoma, Hepatocellular	D006528	chondroitin sulfate binding	GO:0035374	1	ANXA4
Carcinoma, Hepatocellular	D006528	cis-aconitamide amidase activity	GO:0034882	1	PARK7
Carcinoma, Hepatocellular	D006528	cis-stilbene-oxide hydrolase activity	GO:0033961	1	EPHX1
Carcinoma, Hepatocellular	D006528	CoA hydrolase activity	GO:0016289	1	PARK7
Carcinoma, Hepatocellular	D006528	cobalt ion binding	GO:0050897	1	BIRC5
Carcinoma, Hepatocellular	D006528	coenzyme binding	GO:0050662	1	HMGCR
Carcinoma, Hepatocellular	D006528	coenzyme F420-0 gamma-glutamyl ligase activity	GO:0043773	1	TRIM24
Carcinoma, Hepatocellular	D006528	coenzyme F420-2 alpha-glutamyl ligase activity	GO:0043774	1	TRIM24
Carcinoma, Hepatocellular	D006528	complement component C3a binding	GO:0001850	1	PHB
Carcinoma, Hepatocellular	D006528	complement component C3b binding	GO:0001851	1	PHB
Carcinoma, Hepatocellular	D006528	core promoter proximal region sequence-specific DNA binding	GO:0000987	1	MYC
Carcinoma, Hepatocellular	D006528	cupric ion binding	GO:1903135	1	PARK7
Carcinoma, Hepatocellular	D006528	cuprous ion binding	GO:1903136	1	PARK7
Carcinoma, Hepatocellular	D006528	CXCR chemokine receptor binding	GO:0045236	1	CXCL12
Carcinoma, Hepatocellular	D006528	cyclin-dependent protein serine/threonine kinase activity	GO:0004693	1	CDK14
Carcinoma, Hepatocellular	D006528	Cys-tRNA(Pro) hydrolase activity	GO:0043907	1	PRDX6
Carcinoma, Hepatocellular	D006528	cysteine-type endopeptidase activity involved in apoptotic process	GO:0097153	1	CASP8
Carcinoma, Hepatocellular	D006528	cysteine-type endopeptidase activity involved in apoptotic signaling pathway	GO:0097199	1	CASP8
Carcinoma, Hepatocellular	D006528	cytokine binding	GO:0019955	1	PARK7
Carcinoma, Hepatocellular	D006528	cytokine receptor binding	GO:0005126	1	IFNA1
Carcinoma, Hepatocellular	D006528	D-arabinitol dehydrogenase, D-ribulose forming (NADP+) activity	GO:0033709	1	HTATIP2
Carcinoma, Hepatocellular	D006528	D-arabinitol dehydrogenase, D-xylulose forming (NADP+) activity	GO:0052677	1	HTATIP2
Carcinoma, Hepatocellular	D006528	D-xylose:NADP reductase activity	GO:0032866	1	HTATIP2
Carcinoma, Hepatocellular	D006528	death effector domain binding	GO:0035877	1	CASP8
Carcinoma, Hepatocellular	D006528	demethylase activity	GO:0032451	1	CYP1A1
Carcinoma, Hepatocellular	D006528	deoxyribonuclease activity	GO:0004536	1	NME1
Carcinoma, Hepatocellular	D006528	deoxyribonuclease I activity	GO:0004530	1	TATDN1
Carcinoma, Hepatocellular	D006528	dextrin alpha-glucosidase activity	GO:0044653	1	ACE
Carcinoma, Hepatocellular	D006528	diacetylchitobiose deacetylase activity	GO:0052773	1	PARK7
Carcinoma, Hepatocellular	D006528	dibenzothiophene monooxygenase activity	GO:0018640	1	CYP2E1
Carcinoma, Hepatocellular	D006528	didemethylisoproturon amidohydrolase activity	GO:0034573	1	PARK7
Carcinoma, Hepatocellular	D006528	dihydropyrimidine dehydrogenase (NADP+) activity	GO:0017113	1	DPYD
Carcinoma, Hepatocellular	D006528	dihydrotestosterone 17-beta-dehydrogenase activity	GO:0035410	1	HTATIP2
Carcinoma, Hepatocellular	D006528	dimethyl sulfide monooxygenase activity	GO:0018633	1	CYP2E1
Carcinoma, Hepatocellular	D006528	dinitrosyl-iron complex binding	GO:0035731	1	GSTP1
Carcinoma, Hepatocellular	D006528	dioxygenase activity	GO:0051213	1	PTGS2
Carcinoma, Hepatocellular	D006528	disulfide oxidoreductase activity	GO:0015036	1	PDIA3
Carcinoma, Hepatocellular	D006528	DNA binding, bending	GO:0008301	1	HMGB2
Carcinoma, Hepatocellular	D006528	DNA-(apurinic or apyrimidinic site) lyase activity	GO:0003906	1	APEX1
Carcinoma, Hepatocellular	D006528	DNA-dependent protein kinase activity	GO:0004677	1	ATM
Carcinoma, Hepatocellular	D006528	dopamine binding	GO:0035240	1	TH
Carcinoma, Hepatocellular	D006528	dynein light chain binding	GO:0045503	1	GLUL
Carcinoma, Hepatocellular	D006528	efflux transmembrane transporter activity	GO:0015562	1	ABCB4
Carcinoma, Hepatocellular	D006528	endodeoxyribonuclease activity	GO:0004520	1	APEX1
Carcinoma, Hepatocellular	D006528	endodeoxyribonuclease activity, producing 5'-phosphomonoesters	GO:0016888	1	TATDN1
Carcinoma, Hepatocellular	D006528	endonuclease activity	GO:0004519	1	APEX1
Carcinoma, Hepatocellular	D006528	endoribonuclease activity	GO:0004521	1	APEX1
Carcinoma, Hepatocellular	D006528	endosulfan lactone lactonase activity	GO:0034892	1	PRDX6
Carcinoma, Hepatocellular	D006528	enoyl-[acyl-carrier-protein] reductase (NADPH, A-specific) activity	GO:0047117	1	FASN
Carcinoma, Hepatocellular	D006528	enoyl-[acyl-carrier-protein] reductase (NADPH, B-specific) activity	GO:0004319	1	FASN
Carcinoma, Hepatocellular	D006528	epidermal growth factor binding	GO:0048408	1	EGFR
Carcinoma, Hepatocellular	D006528	epidermal growth factor-activated receptor activity	GO:0005006	1	EGFR
Carcinoma, Hepatocellular	D006528	epoxide dehydrogenase activity	GO:0018451	1	HTATIP2
Carcinoma, Hepatocellular	D006528	epoxide hydrolase activity	GO:0004301	1	EPHX1
Carcinoma, Hepatocellular	D006528	estrogen receptor activity	GO:0030284	1	ESR1
Carcinoma, Hepatocellular	D006528	euchromatin binding	GO:1990188	1	CTNNB1
Carcinoma, Hepatocellular	D006528	exopeptidase activity	GO:0008238	1	ACE
Carcinoma, Hepatocellular	D006528	extracellular matrix binding	GO:0050840	1	CYR61
Carcinoma, Hepatocellular	D006528	extracellular matrix structural constituent	GO:0005201	1	TFPI2
Carcinoma, Hepatocellular	D006528	FAD binding	GO:0071949	1	ACOX1
Carcinoma, Hepatocellular	D006528	farnesyl-diphosphate farnesyltransferase activity	GO:0004310	1	FDFT1
Carcinoma, Hepatocellular	D006528	fatty acid synthase activity	GO:0004312	1	FASN
Carcinoma, Hepatocellular	D006528	ferric iron binding	GO:0008199	1	TH
Carcinoma, Hepatocellular	D006528	ferrous iron binding	GO:0008198	1	TH
Carcinoma, Hepatocellular	D006528	ferroxidase activity	GO:0004322	1	CP
Carcinoma, Hepatocellular	D006528	fibrinogen binding	GO:0070051	1	F2
Carcinoma, Hepatocellular	D006528	fibroblast growth factor binding	GO:0017134	1	HSPA9
Carcinoma, Hepatocellular	D006528	flavonoid 3'-monooxygenase activity	GO:0016711	1	CYP1A1
Carcinoma, Hepatocellular	D006528	follicle-stimulating hormone receptor activity	GO:0004963	1	SLIT2
Carcinoma, Hepatocellular	D006528	four-way junction DNA binding	GO:0000400	1	HMGB2
Carcinoma, Hepatocellular	D006528	fructose 1,6-bisphosphate 1-phosphatase activity	GO:0042132	1	FBP1
Carcinoma, Hepatocellular	D006528	fucosidase activity	GO:0015928	1	ACE
Carcinoma, Hepatocellular	D006528	galactosidase activity	GO:0015925	1	ACE
Carcinoma, Hepatocellular	D006528	gamma-catenin binding	GO:0045295	1	APC
Carcinoma, Hepatocellular	D006528	gamma-N-formylaminovinylacetate hydrolase activity	GO:0034885	1	PARK7
Carcinoma, Hepatocellular	D006528	gamma-tubulin binding	GO:0043015	1	NME1
Carcinoma, Hepatocellular	D006528	gap junction channel activity	GO:0005243	1	GJB1
Carcinoma, Hepatocellular	D006528	geranylgeranyl reductase activity	GO:0045550	1	AKR1B10
Carcinoma, Hepatocellular	D006528	glucan endo-1,4-beta-glucosidase activity	GO:0052859	1	ACE
Carcinoma, Hepatocellular	D006528	glucocorticoid receptor binding	GO:0035259	1	CEBPB
Carcinoma, Hepatocellular	D006528	gluconate dehydrogenase activity	GO:0008875	1	HTATIP2
Carcinoma, Hepatocellular	D006528	glucose binding	GO:0005536	1	PYGL
Carcinoma, Hepatocellular	D006528	glucosidase activity	GO:0015926	1	ACE
Carcinoma, Hepatocellular	D006528	glutamate binding	GO:0016595	1	GLUL
Carcinoma, Hepatocellular	D006528	glutamate decarboxylase activity	GO:0004351	1	GLUL
Carcinoma, Hepatocellular	D006528	glutamate-ammonia ligase activity	GO:0004356	1	GLUL
Carcinoma, Hepatocellular	D006528	glutaryl-CoA hydrolase activity	GO:0044466	1	PARK7
Carcinoma, Hepatocellular	D006528	glutathione peroxidase activity	GO:0004602	1	PRDX6
Carcinoma, Hepatocellular	D006528	glyceraldehyde-3-phosphate dehydrogenase (NAD+) (phosphorylating) activity	GO:0004365	1	GAPDH
Carcinoma, Hepatocellular	D006528	glycine binding	GO:0016594	1	GNMT
Carcinoma, Hepatocellular	D006528	glycine N-methyltransferase activity	GO:0017174	1	GNMT
Carcinoma, Hepatocellular	D006528	glycogen phosphorylase activity	GO:0008184	1	PYGL
Carcinoma, Hepatocellular	D006528	glyoxalase (glycolic acid-forming) activity	GO:1990422	1	PARK7
Carcinoma, Hepatocellular	D006528	glyoxalase III activity	GO:0019172	1	PARK7
Carcinoma, Hepatocellular	D006528	GMP binding	GO:0019002	1	KRAS
Carcinoma, Hepatocellular	D006528	GTP-dependent protein binding	GO:0030742	1	RAC1
Carcinoma, Hepatocellular	D006528	GTPase binding	GO:0051020	1	ENO1
Carcinoma, Hepatocellular	D006528	GTPase regulator activity	GO:0030695	1	TSC1
Carcinoma, Hepatocellular	D006528	gurken-activated receptor activity	GO:0008313	1	EGFR
Carcinoma, Hepatocellular	D006528	hedgehog family protein binding	GO:0097108	1	HHIP
Carcinoma, Hepatocellular	D006528	helicase activity	GO:0004386	1	TST
Carcinoma, Hepatocellular	D006528	hepatocyte growth factor-activated receptor activity	GO:0005008	1	MET
Carcinoma, Hepatocellular	D006528	hexosaminidase activity	GO:0015929	1	ACE
Carcinoma, Hepatocellular	D006528	hexose transmembrane transporter activity	GO:0015149	1	SLC2A2
Carcinoma, Hepatocellular	D006528	high-density lipoprotein particle binding	GO:0008035	1	APOA1
Carcinoma, Hepatocellular	D006528	high-density lipoprotein particle receptor binding	GO:0070653	1	APOA1
Carcinoma, Hepatocellular	D006528	histone binding	GO:0042393	1	HMGB2
Carcinoma, Hepatocellular	D006528	histone serine kinase activity	GO:0035174	1	ATM
Carcinoma, Hepatocellular	D006528	hormone activity	GO:0005179	1	IGF2
Carcinoma, Hepatocellular	D006528	hormone binding	GO:0042562	1	ESR1
Carcinoma, Hepatocellular	D006528	Hsp70 protein binding	GO:0030544	1	CDKN1B
Carcinoma, Hepatocellular	D006528	Hsp90 protein binding	GO:0051879	1	ESR1
Carcinoma, Hepatocellular	D006528	hydrogen ion transmembrane transporter activity	GO:0015078	1	ATP5H
Carcinoma, Hepatocellular	D006528	hydrolase activity, acting on ester bonds	GO:0016788	1	FASN
Carcinoma, Hepatocellular	D006528	hydroxymethylglutaryl-CoA reductase (NADPH) activity	GO:0004420	1	HMGCR
Carcinoma, Hepatocellular	D006528	hydroxymethylglutaryl-CoA reductase activity	GO:0042282	1	HMGCR
Carcinoma, Hepatocellular	D006528	indanol dehydrogenase activity	GO:0047718	1	AKR1B10
Carcinoma, Hepatocellular	D006528	indoleacetamide hydrolase activity	GO:0043864	1	PARK7
Carcinoma, Hepatocellular	D006528	insulin binding	GO:0043559	1	IGF1R
Carcinoma, Hepatocellular	D006528	insulin-like growth factor I binding	GO:0031994	1	IGF1R
Carcinoma, Hepatocellular	D006528	insulin-like growth factor II binding	GO:0031995	1	IGF2R
Carcinoma, Hepatocellular	D006528	interleukin-1 binding	GO:0019966	1	A2M
Carcinoma, Hepatocellular	D006528	interleukin-8 binding	GO:0019959	1	A2M
Carcinoma, Hepatocellular	D006528	interleukin-8 receptor binding	GO:0005153	1	CXCL8
Carcinoma, Hepatocellular	D006528	iodide transmembrane transporter activity	GO:0015111	1	SLC5A5
Carcinoma, Hepatocellular	D006528	ionotropic glutamate receptor binding	GO:0035255	1	CTNNB1
Carcinoma, Hepatocellular	D006528	iprodione amidohydrolase activity	GO:0018748	1	PARK7
Carcinoma, Hepatocellular	D006528	isobutylamine N-hydroxylase activity	GO:0034791	1	CYP2E1
Carcinoma, Hepatocellular	D006528	isocitrate dehydrogenase (NADP+) activity	GO:0004450	1	IDH1
Carcinoma, Hepatocellular	D006528	isocitrate dehydrogenase activity	GO:0004448	1	HTATIP2
Carcinoma, Hepatocellular	D006528	isonicotinic acid hydrazide hydrolase activity	GO:0034876	1	PARK7
Carcinoma, Hepatocellular	D006528	juvenile hormone binding	GO:0005500	1	MET
Carcinoma, Hepatocellular	D006528	K63-linked polyubiquitin binding	GO:0070530	1	SPRTN
Carcinoma, Hepatocellular	D006528	ketosteroid monooxygenase activity	GO:0047086	1	AKR1C2
Carcinoma, Hepatocellular	D006528	kinase regulator activity	GO:0019207	1	GSTP1
Carcinoma, Hepatocellular	D006528	kinesin binding	GO:0019894	1	ACTB
Carcinoma, Hepatocellular	D006528	kringle domain binding	GO:0036143	1	IGF2R
Carcinoma, Hepatocellular	D006528	L-arabinose 1-dehydrogenase (NADP+) activity	GO:0044103	1	HTATIP2
Carcinoma, Hepatocellular	D006528	L-arabinose:NADP reductase activity	GO:0032867	1	HTATIP2
Carcinoma, Hepatocellular	D006528	L-ascorbate 6-phosphate lactonase activity	GO:0035460	1	PRDX6
Carcinoma, Hepatocellular	D006528	L-dopa decarboxylase activator activity	GO:0036478	1	PARK7
Carcinoma, Hepatocellular	D006528	L-xylulose reductase (NAD+) activity	GO:0044105	1	HTATIP2
Carcinoma, Hepatocellular	D006528	lamin binding	GO:0005521	1	PKP1
Carcinoma, Hepatocellular	D006528	laminin-1 binding	GO:0043237	1	SLIT2
Carcinoma, Hepatocellular	D006528	LBD domain binding	GO:0050693	1	MED1
Carcinoma, Hepatocellular	D006528	limonene monooxygenase activity	GO:0019113	1	CYP2E1
Carcinoma, Hepatocellular	D006528	lipase activity	GO:0016298	1	PRDX6
Carcinoma, Hepatocellular	D006528	lipase inhibitor activity	GO:0055102	1	APOA1
Carcinoma, Hepatocellular	D006528	lipid transporter activity	GO:0005319	1	APOA1
Carcinoma, Hepatocellular	D006528	long-chain fatty acid-CoA ligase activity	GO:0004467	1	ACSL4
Carcinoma, Hepatocellular	D006528	low-density lipoprotein particle receptor binding	GO:0050750	1	CRP
Carcinoma, Hepatocellular	D006528	LRR domain binding	GO:0030275	1	KRAS
Carcinoma, Hepatocellular	D006528	Lys63-specific deubiquitinase activity	GO:0061578	1	CYLD
Carcinoma, Hepatocellular	D006528	lytic transglycosylase activity	GO:0008933	1	ACE
Carcinoma, Hepatocellular	D006528	malate dehydrogenase (decarboxylating) (NAD+) activity	GO:0004471	1	ME1
Carcinoma, Hepatocellular	D006528	malate dehydrogenase (decarboxylating) (NADP+) activity	GO:0004473	1	ME1
Carcinoma, Hepatocellular	D006528	malic enzyme activity	GO:0004470	1	ME1
Carcinoma, Hepatocellular	D006528	mannose binding	GO:0005537	1	IGF2R
Carcinoma, Hepatocellular	D006528	mannosidase activity	GO:0015923	1	ACE
Carcinoma, Hepatocellular	D006528	mannosyl-oligosaccharide 1,3-alpha-mannosidase activity	GO:0052768	1	PRDX6
Carcinoma, Hepatocellular	D006528	mannosyl-oligosaccharide 1,6-alpha-mannosidase activity	GO:0052767	1	PRDX6
Carcinoma, Hepatocellular	D006528	mannosyl-oligosaccharide mannosidase activity	GO:0015924	1	ACE
Carcinoma, Hepatocellular	D006528	MAP kinase kinase kinase activity	GO:0004709	1	EGFR
Carcinoma, Hepatocellular	D006528	mediator complex binding	GO:0036033	1	MED1
Carcinoma, Hepatocellular	D006528	mercury ion binding	GO:0045340	1	PARK7
Carcinoma, Hepatocellular	D006528	methyl indole-3-acetate esterase activity	GO:0080030	1	PRDX6
Carcinoma, Hepatocellular	D006528	methyl jasmonate esterase activity	GO:0080032	1	PRDX6
Carcinoma, Hepatocellular	D006528	methyl salicylate esterase activity	GO:0080031	1	PRDX6
Carcinoma, Hepatocellular	D006528	mevaldate reductase activity	GO:0004495	1	HTATIP2
Carcinoma, Hepatocellular	D006528	mevalonate kinase activity	GO:0004496	1	MVK
Carcinoma, Hepatocellular	D006528	MHC class I protein binding	GO:0042288	1	PDIA3
Carcinoma, Hepatocellular	D006528	MHC class II protein complex binding	GO:0023026	1	PKM
Carcinoma, Hepatocellular	D006528	microtubule plus-end binding	GO:0051010	1	APC
Carcinoma, Hepatocellular	D006528	miRNA binding	GO:0035198	1	PNPT1
Carcinoma, Hepatocellular	D006528	misfolded protein binding	GO:0051787	1	HSPA5
Carcinoma, Hepatocellular	D006528	mitogen-activated protein kinase binding	GO:0051019	1	ACE
Carcinoma, Hepatocellular	D006528	mRNA 5'-UTR binding	GO:0048027	1	RARA
Carcinoma, Hepatocellular	D006528	myosin binding	GO:0017022	1	CRP
Carcinoma, Hepatocellular	D006528	myosin I binding	GO:0017024	1	PYCARD
Carcinoma, Hepatocellular	D006528	myristoyl-[acyl-carrier-protein] hydrolase activity	GO:0016295	1	FASN
Carcinoma, Hepatocellular	D006528	N-acetylcitrulline deacetylase activity	GO:0043909	1	PARK7
Carcinoma, Hepatocellular	D006528	N-acetylgalactosamine-6-phosphate deacetylase activity	GO:0047419	1	PARK7
Carcinoma, Hepatocellular	D006528	N-cyclohexylformamide amidohydrolase activity	GO:0034781	1	PARK7
Carcinoma, Hepatocellular	D006528	N-isopropylacetanilide amidohydrolase activity	GO:0034576	1	PARK7
Carcinoma, Hepatocellular	D006528	N2-acetyl-L-lysine deacetylase activity	GO:0043747	1	PARK7
Carcinoma, Hepatocellular	D006528	NADP-retinol dehydrogenase activity	GO:0052650	1	AKR1B10
Carcinoma, Hepatocellular	D006528	NADP+ binding	GO:0070401	1	AKR1B10
Carcinoma, Hepatocellular	D006528	natural killer cell lectin-like receptor binding	GO:0046703	1	MICA
Carcinoma, Hepatocellular	D006528	NEDD8 ligase activity	GO:0061663	1	TH
Carcinoma, Hepatocellular	D006528	nerve growth factor binding	GO:0048406	1	A2M
Carcinoma, Hepatocellular	D006528	nickel cation binding	GO:0016151	1	GSTM1
Carcinoma, Hepatocellular	D006528	nitric oxide binding	GO:0070026	1	GSTP1
Carcinoma, Hepatocellular	D006528	non-membrane spanning protein tyrosine kinase activity	GO:0004715	1	PTK2
Carcinoma, Hepatocellular	D006528	non-sequence-specific DNA binding, bending	GO:0044378	1	HMGB2
Carcinoma, Hepatocellular	D006528	nuclear localization sequence binding	GO:0008139	1	NFKBIA
Carcinoma, Hepatocellular	D006528	nucleic acid binding	GO:0003676	1	PNPT1
Carcinoma, Hepatocellular	D006528	nucleoside diphosphate kinase activity	GO:0004550	1	NME1
Carcinoma, Hepatocellular	D006528	nucleosomal DNA binding	GO:0031492	1	ACTB
Carcinoma, Hepatocellular	D006528	nucleosomal histone binding	GO:0031493	1	HMGB2
Carcinoma, Hepatocellular	D006528	nucleosome binding	GO:0031491	1	ARID1A
Carcinoma, Hepatocellular	D006528	O-methyltransferase activity	GO:0008171	1	COMT
Carcinoma, Hepatocellular	D006528	O-succinylbenzoate synthase activity	GO:0043748	1	PARK7
Carcinoma, Hepatocellular	D006528	oleoyl-[acyl-carrier-protein] hydrolase activity	GO:0004320	1	FASN
Carcinoma, Hepatocellular	D006528	omega peptidase activity	GO:0008242	1	UCHL1
Carcinoma, Hepatocellular	D006528	orotate phosphoribosyltransferase activity	GO:0004588	1	UMPS
Carcinoma, Hepatocellular	D006528	orotidine-5'-phosphate decarboxylase activity	GO:0004590	1	UMPS
Carcinoma, Hepatocellular	D006528	oxaloacetate decarboxylase activity	GO:0008948	1	ME1
Carcinoma, Hepatocellular	D006528	oxidoreductase activity, acting on diphenols and related substances as donors	GO:0016679	1	CYP1A1
Carcinoma, Hepatocellular	D006528	oxidoreductase activity, acting on paired donors, with incorporation or reduction of molecular oxygen, NAD(P)H as one donor, and incorporation of one atom of oxygen	GO:0016709	1	CYP2E1
Carcinoma, Hepatocellular	D006528	oxidoreductase activity, acting on paired donors, with incorporation or reduction of molecular oxygen, reduced pteridine as one donor, and incorporation of one atom of oxygen	GO:0016714	1	TH
Carcinoma, Hepatocellular	D006528	oxidoreductase activity, acting on paired donors, with oxidation of a pair of donors resulting in the reduction of molecular oxygen to two molecules of water	GO:0016717	1	SCD
Carcinoma, Hepatocellular	D006528	oxidoreductase activity, acting on peroxide as acceptor	GO:0016684	1	PARK7
Carcinoma, Hepatocellular	D006528	oxidoreductase activity, acting on single donors with incorporation of molecular oxygen, incorporation of two atoms of oxygen	GO:0016702	1	PTGS2
Carcinoma, Hepatocellular	D006528	oxidoreductase activity, acting on the aldehyde or oxo group of donors, NAD or NADP as acceptor	GO:0016620	1	GAPDH
Carcinoma, Hepatocellular	D006528	oxidoreductase activity, acting on the CH-OH group of donors, quinone or similar compound as acceptor	GO:0016901	1	HHIP
Carcinoma, Hepatocellular	D006528	palmitoyl-[acyl-carrier-protein] hydrolase activity	GO:0016296	1	FASN
Carcinoma, Hepatocellular	D006528	palmitoyl-CoA hydrolase activity	GO:0016290	1	THEM4
Carcinoma, Hepatocellular	D006528	palmitoyl-CoA oxidase activity	GO:0016401	1	ACOX1
Carcinoma, Hepatocellular	D006528	PDZ domain binding	GO:0030165	1	ACOX1
Carcinoma, Hepatocellular	D006528	peptidase activator activity involved in apoptotic process	GO:0016505	1	PYCARD
Carcinoma, Hepatocellular	D006528	peptidyl-cysteine S-nitrosylase activity	GO:0035605	1	GAPDH
Carcinoma, Hepatocellular	D006528	peptidyl-dipeptidase activity	GO:0008241	1	ACE
Carcinoma, Hepatocellular	D006528	peptidyl-dipeptidase inhibitor activity	GO:0060422	1	GPC3
Carcinoma, Hepatocellular	D006528	phenanthrene 1,2-monooxygenase activity	GO:0018647	1	CYP2E1
Carcinoma, Hepatocellular	D006528	phenanthrene 3,4-monooxygenase activity	GO:0018656	1	CYP2E1
Carcinoma, Hepatocellular	D006528	phenylacetate hydroxylase activity	GO:0018631	1	CYP2E1
Carcinoma, Hepatocellular	D006528	phenylcoumaran benzylic ether reductase activity	GO:0032442	1	HTATIP2
Carcinoma, Hepatocellular	D006528	phosphatidylcholine transporter activity	GO:0008525	1	ABCB4
Carcinoma, Hepatocellular	D006528	phosphatidylcholine-sterol O-acyltransferase activator activity	GO:0060228	1	APOA1
Carcinoma, Hepatocellular	D006528	phosphatidylcholine-translocating ATPase activity	GO:0090554	1	ABCB4
Carcinoma, Hepatocellular	D006528	phosphatidylinositol 3-kinase activity	GO:0035004	1	PIK3CA
Carcinoma, Hepatocellular	D006528	phosphatidylinositol 3-kinase regulator activity	GO:0035014	1	RARA
Carcinoma, Hepatocellular	D006528	phosphatidylinositol 3-kinase regulatory subunit binding	GO:0036312	1	ESR1
Carcinoma, Hepatocellular	D006528	phosphatidylinositol phospholipase C activity	GO:0004435	1	CCR1
Carcinoma, Hepatocellular	D006528	phosphatidylinositol-4,5-bisphosphate 3-kinase activity	GO:0046934	1	PIK3CA
Carcinoma, Hepatocellular	D006528	phosphodiesterase I activity	GO:0004528	1	APEX1
Carcinoma, Hepatocellular	D006528	phosphoenolpyruvate carboxykinase (GTP) activity	GO:0004613	1	PCK1
Carcinoma, Hepatocellular	D006528	phosphoenolpyruvate carboxykinase activity	GO:0004611	1	PCK1
Carcinoma, Hepatocellular	D006528	phosphogluconate 2-dehydrogenase activity	GO:0008114	1	PGD
Carcinoma, Hepatocellular	D006528	phosphogluconate dehydrogenase (decarboxylating) activity	GO:0004616	1	PGD
Carcinoma, Hepatocellular	D006528	phosphoglycerate kinase activity	GO:0004618	1	PGK1
Carcinoma, Hepatocellular	D006528	phospholipase A2 activity	GO:0004623	1	PRDX6
Carcinoma, Hepatocellular	D006528	phospholipase activator activity	GO:0016004	1	CCL3
Carcinoma, Hepatocellular	D006528	phospholipase activity	GO:0004620	1	PRDX6
Carcinoma, Hepatocellular	D006528	phospholipase binding	GO:0043274	1	MET
Carcinoma, Hepatocellular	D006528	phospholipase C activity	GO:0004629	1	PDIA3
Carcinoma, Hepatocellular	D006528	phospholipase inhibitor activity	GO:0004859	1	ANXA4
Carcinoma, Hepatocellular	D006528	phospholipid binding	GO:0005543	1	APOA1
Carcinoma, Hepatocellular	D006528	phospholipid transporter activity	GO:0005548	1	APOA1
Carcinoma, Hepatocellular	D006528	phosphopyruvate hydratase activity	GO:0004634	1	ENO1
Carcinoma, Hepatocellular	D006528	phosphoric diester hydrolase activity	GO:0008081	1	APEX1
Carcinoma, Hepatocellular	D006528	phosphorylase activity	GO:0004645	1	PYGL
Carcinoma, Hepatocellular	D006528	platelet activating factor receptor activity	GO:0004992	1	PDGFRL
Carcinoma, Hepatocellular	D006528	platelet-derived growth factor beta-receptor activity	GO:0005019	1	PDGFRL
Carcinoma, Hepatocellular	D006528	platelet-derived growth factor binding	GO:0048407	1	PDGFB
Carcinoma, Hepatocellular	D006528	platelet-derived growth factor receptor binding	GO:0005161	1	PDGFB
Carcinoma, Hepatocellular	D006528	poly(G) binding	GO:0034046	1	PNPT1
Carcinoma, Hepatocellular	D006528	poly(U) RNA binding	GO:0008266	1	PNPT1
Carcinoma, Hepatocellular	D006528	polyribonucleotide nucleotidyltransferase activity	GO:0004654	1	PNPT1
Carcinoma, Hepatocellular	D006528	potassium ion binding	GO:0030955	1	PKM
Carcinoma, Hepatocellular	D006528	potassium:proton antiporter activity	GO:0015386	1	LETM1
Carcinoma, Hepatocellular	D006528	POU domain binding	GO:0070974	1	AR
Carcinoma, Hepatocellular	D006528	prenylcysteine methylesterase activity	GO:0010296	1	PRDX6
Carcinoma, Hepatocellular	D006528	primary amine oxidase activity	GO:0008131	1	VCAM1
Carcinoma, Hepatocellular	D006528	prostaglandin receptor activity	GO:0004955	1	PPARG
Carcinoma, Hepatocellular	D006528	prostaglandin-E2 9-reductase activity	GO:0050221	1	CBR1
Carcinoma, Hepatocellular	D006528	prostaglandin-endoperoxide synthase activity	GO:0004666	1	PTGS2
Carcinoma, Hepatocellular	D006528	proteasome binding	GO:0070628	1	UBD
Carcinoma, Hepatocellular	D006528	protein complex scaffold	GO:0032947	1	AXIN1
Carcinoma, Hepatocellular	D006528	protein disulfide isomerase activity	GO:0003756	1	PDIA3
Carcinoma, Hepatocellular	D006528	protein kinase A binding	GO:0051018	1	RARA
Carcinoma, Hepatocellular	D006528	protein kinase activator activity	GO:0030295	1	PIK3CA
Carcinoma, Hepatocellular	D006528	protein kinase B binding	GO:0043422	1	RARA
Carcinoma, Hepatocellular	D006528	protein kinase regulator activity	GO:0019887	1	APC
Carcinoma, Hepatocellular	D006528	protein phosphatase inhibitor activity	GO:0004864	1	PPP1R1A
Carcinoma, Hepatocellular	D006528	protein phosphatase type 2A regulator activity	GO:0008601	1	IGBP1
Carcinoma, Hepatocellular	D006528	protein serine/threonine phosphatase inhibitor activity	GO:0004865	1	PPP1R1A
Carcinoma, Hepatocellular	D006528	protein transporter activity	GO:0008565	1	FBP1
Carcinoma, Hepatocellular	D006528	protein-disulfide reductase (glutathione) activity	GO:0019153	1	PDIA3
Carcinoma, Hepatocellular	D006528	protein-glutamic acid ligase activity	GO:0070739	1	TRIM24
Carcinoma, Hepatocellular	D006528	protein-glycine ligase activity	GO:0070735	1	TRIM24
Carcinoma, Hepatocellular	D006528	protein-glycine ligase activity, elongating	GO:0070737	1	TRIM24
Carcinoma, Hepatocellular	D006528	protein-glycine ligase activity, initiating	GO:0070736	1	TRIM24
Carcinoma, Hepatocellular	D006528	protein-N-terminal asparagine amidohydrolase activity	GO:0008418	1	PARK7
Carcinoma, Hepatocellular	D006528	protein-transmembrane transporting ATPase activity	GO:0015462	1	ABCB4
Carcinoma, Hepatocellular	D006528	proteinase activated receptor binding	GO:0031871	1	PHB
Carcinoma, Hepatocellular	D006528	proteoglycan binding	GO:0043394	1	SLIT2
Carcinoma, Hepatocellular	D006528	purine nucleobase binding	GO:0002060	1	PYGL
Carcinoma, Hepatocellular	D006528	pyridoxal phosphate binding	GO:0030170	1	PYGL
Carcinoma, Hepatocellular	D006528	Pyrin domain binding	GO:0032090	1	PYCARD
Carcinoma, Hepatocellular	D006528	pyruvate kinase activity	GO:0004743	1	PKM
Carcinoma, Hepatocellular	D006528	quinone binding	GO:0048038	1	HHIP
Carcinoma, Hepatocellular	D006528	Rab GTPase binding	GO:0017137	1	RAC1
Carcinoma, Hepatocellular	D006528	RAGE receptor binding	GO:0050786	1	HMGB2
Carcinoma, Hepatocellular	D006528	Ran GTPase binding	GO:0008536	1	BIRC5
Carcinoma, Hepatocellular	D006528	receptor activator activity	GO:0030546	1	IGF2
Carcinoma, Hepatocellular	D006528	receptor signaling complex scaffold activity	GO:0030159	1	AXIN1
Carcinoma, Hepatocellular	D006528	receptor signaling protein tyrosine kinase activity	GO:0004716	1	EGFR
Carcinoma, Hepatocellular	D006528	retinal binding	GO:0016918	1	AKR1B10
Carcinoma, Hepatocellular	D006528	retinal dehydrogenase activity	GO:0001758	1	AKR1B10
Carcinoma, Hepatocellular	D006528	retinoic acid receptor activity	GO:0003708	1	RARA
Carcinoma, Hepatocellular	D006528	retinoic acid-responsive element binding	GO:0044323	1	RARA
Carcinoma, Hepatocellular	D006528	retinyl-palmitate esterase activity	GO:0050253	1	PRDX6
Carcinoma, Hepatocellular	D006528	retroviral 3' processing activity	GO:0044824	1	APEX1
Carcinoma, Hepatocellular	D006528	Rho GDP-dissociation inhibitor binding	GO:0051022	1	RAC1
Carcinoma, Hepatocellular	D006528	ribonucleoprotein complex binding	GO:0043021	1	MTOR
Carcinoma, Hepatocellular	D006528	ribosomal S6-glutamic acid ligase activity	GO:0018169	1	TRIM24
Carcinoma, Hepatocellular	D006528	ribosomal small subunit binding	GO:0043024	1	NME1
Carcinoma, Hepatocellular	D006528	RNA helicase activity	GO:0003724	1	TST
Carcinoma, Hepatocellular	D006528	RNA polymerase I regulatory region DNA binding	GO:0001013	1	CEBPA
Carcinoma, Hepatocellular	D006528	RNA polymerase II transcription cofactor activity	GO:0001104	1	MED1
Carcinoma, Hepatocellular	D006528	RNA polymerase II transcription factor activity, estrogen-activated sequence-specific DNA binding	GO:0038052	1	ESR1
Carcinoma, Hepatocellular	D006528	RNA polymerase II transcription factor activity, sequence-specific transcription regulatory region DNA binding	GO:0001133	1	NR1H2
Carcinoma, Hepatocellular	D006528	RNA polymerase III type 1 promoter DNA binding	GO:0001030	1	MTOR
Carcinoma, Hepatocellular	D006528	RNA polymerase III type 2 promoter DNA binding	GO:0001031	1	MTOR
Carcinoma, Hepatocellular	D006528	RNA polymerase III type 3 promoter DNA binding	GO:0001032	1	MTOR
Carcinoma, Hepatocellular	D006528	RNA-directed DNA polymerase activity	GO:0003964	1	TERT
Carcinoma, Hepatocellular	D006528	RNA-directed RNA polymerase activity	GO:0003968	1	TERT
Carcinoma, Hepatocellular	D006528	RNA-DNA hybrid ribonuclease activity	GO:0004523	1	APEX1
Carcinoma, Hepatocellular	D006528	Roundabout binding	GO:0048495	1	SLIT2
Carcinoma, Hepatocellular	D006528	S-adenosylmethionine-dependent methyltransferase activity	GO:0008757	1	GNMT
Carcinoma, Hepatocellular	D006528	S-nitrosoglutathione binding	GO:0035730	1	GSTP1
Carcinoma, Hepatocellular	D006528	S100 protein binding	GO:0044548	1	IQGAP1
Carcinoma, Hepatocellular	D006528	salicylate 5-hydroxylase activity	GO:0034785	1	CYP2E1
Carcinoma, Hepatocellular	D006528	sedoheptulose-7-phosphate:D-glyceraldehyde-3-phosphate glyceronetransferase activity	GO:0004801	1	TALDO1
Carcinoma, Hepatocellular	D006528	selenium binding	GO:0008430	1	PRDX2
Carcinoma, Hepatocellular	D006528	semaphorin receptor activity	GO:0017154	1	MET
Carcinoma, Hepatocellular	D006528	Ser-tRNA(Thr) hydrolase activity	GO:0043905	1	PRDX6
Carcinoma, Hepatocellular	D006528	Ser(Gly)-tRNA(Ala) hydrolase activity	GO:0043908	1	PRDX6
Carcinoma, Hepatocellular	D006528	site-specific endodeoxyribonuclease activity, specific for altered base	GO:0016890	1	APEX1
Carcinoma, Hepatocellular	D006528	small protein activating enzyme binding	GO:0044388	1	PARK7
Carcinoma, Hepatocellular	D006528	sodium:iodide symporter activity	GO:0008507	1	SLC5A5
Carcinoma, Hepatocellular	D006528	spectrin binding	GO:0030507	1	ADD1
Carcinoma, Hepatocellular	D006528	squalene synthase activity	GO:0051996	1	FDFT1
Carcinoma, Hepatocellular	D006528	starch alpha-glucosidase activity	GO:0044654	1	ACE
Carcinoma, Hepatocellular	D006528	stearoyl-CoA 9-desaturase activity	GO:0004768	1	SCD
Carcinoma, Hepatocellular	D006528	steroid 17-alpha-monooxygenase activity	GO:0004508	1	CYP17A1
Carcinoma, Hepatocellular	D006528	steroid dehydrogenase activity	GO:0016229	1	HTATIP2
Carcinoma, Hepatocellular	D006528	steroid dehydrogenase activity, acting on the CH-CH group of donors	GO:0033765	1	HTATIP2
Carcinoma, Hepatocellular	D006528	steroid delta-isomerase activity	GO:0004769	1	HSD3B2
Carcinoma, Hepatocellular	D006528	steroid hormone binding	GO:1990239	1	ESR1
Carcinoma, Hepatocellular	D006528	steroid hydroxylase activity	GO:0008395	1	CYP1A1
Carcinoma, Hepatocellular	D006528	sterol response element binding	GO:0032810	1	SREBF1
Carcinoma, Hepatocellular	D006528	structural constituent of cytoskeleton	GO:0005200	1	ACTB
Carcinoma, Hepatocellular	D006528	structural constituent of epidermis	GO:0030280	1	PKP1
Carcinoma, Hepatocellular	D006528	structural molecule activity	GO:0005198	1	ADD1
Carcinoma, Hepatocellular	D006528	styrene monooxygenase activity	GO:0018650	1	CYP2E1
Carcinoma, Hepatocellular	D006528	sugar:proton symporter activity	GO:0005351	1	SLC2A1
Carcinoma, Hepatocellular	D006528	sulfolactone hydrolase activity	GO:0018732	1	PRDX6
Carcinoma, Hepatocellular	D006528	supercoiled DNA binding	GO:0097100	1	HMGB2
Carcinoma, Hepatocellular	D006528	superoxide dismutase activity	GO:0004784	1	SOD2
Carcinoma, Hepatocellular	D006528	superoxide dismutase copper chaperone activity	GO:0016532	1	PARK7
Carcinoma, Hepatocellular	D006528	superoxide-generating NADPH oxidase activator activity	GO:0016176	1	PDGFB
Carcinoma, Hepatocellular	D006528	symporter activity	GO:0015293	1	SLC5A5
Carcinoma, Hepatocellular	D006528	T cell receptor binding	GO:0042608	1	ADD1
Carcinoma, Hepatocellular	D006528	T/G mismatch-specific endonuclease activity	GO:0043765	1	APEX1
Carcinoma, Hepatocellular	D006528	Tat protein binding	GO:0030957	1	ACTB
Carcinoma, Hepatocellular	D006528	telomerase activity	GO:0003720	1	TERT
Carcinoma, Hepatocellular	D006528	telomeric DNA binding	GO:0042162	1	TERT
Carcinoma, Hepatocellular	D006528	telomeric RNA binding	GO:0070034	1	TERT
Carcinoma, Hepatocellular	D006528	telomeric template RNA reverse transcriptase activity	GO:0003721	1	TERT
Carcinoma, Hepatocellular	D006528	tetrahydrobiopterin binding	GO:0034617	1	TH
Carcinoma, Hepatocellular	D006528	tetrahydrofuran hydroxylase activity	GO:0018649	1	CYP2E1
Carcinoma, Hepatocellular	D006528	TFIIIC-class transcription factor binding	GO:0001156	1	MTOR
Carcinoma, Hepatocellular	D006528	thalianol hydroxylase activity	GO:0080014	1	CYP2E1
Carcinoma, Hepatocellular	D006528	thioesterase binding	GO:0031996	1	RAC1
Carcinoma, Hepatocellular	D006528	thioredoxin peroxidase activity	GO:0008379	1	PRDX2
Carcinoma, Hepatocellular	D006528	thiosulfate sulfurtransferase activity	GO:0004792	1	TST
Carcinoma, Hepatocellular	D006528	thrombospondin receptor activity	GO:0070053	1	F2
Carcinoma, Hepatocellular	D006528	thymidylate synthase activity	GO:0004799	1	TYMS
Carcinoma, Hepatocellular	D006528	thyroid hormone receptor activity	GO:0004887	1	NR1H4
Carcinoma, Hepatocellular	D006528	thyroid hormone receptor coactivator activity	GO:0030375	1	MED1
Carcinoma, Hepatocellular	D006528	tocotrienol omega-hydroxylase activity	GO:0052872	1	CYP2E1
Carcinoma, Hepatocellular	D006528	toluene 2-monooxygenase activity	GO:0018644	1	CYP2E1
Carcinoma, Hepatocellular	D006528	toluene 3-monooxygenase activity	GO:0018657	1	CYP2E1
Carcinoma, Hepatocellular	D006528	toluene 4-monooxygenase activity	GO:0018638	1	CYP2E1
Carcinoma, Hepatocellular	D006528	toluene-4-sulfonate monooxygenase activity	GO:0018651	1	CYP2E1
Carcinoma, Hepatocellular	D006528	toluene-sulfonate methyl-monooxygenase activity	GO:0018652	1	CYP2E1
Carcinoma, Hepatocellular	D006528	toxin transporter activity	GO:0019534	1	ABCB4
Carcinoma, Hepatocellular	D006528	trans-1,2-dihydrobenzene-1,2-diol dehydrogenase activity	GO:0047115	1	AKR1C2
Carcinoma, Hepatocellular	D006528	transcription cofactor activity	GO:0003712	1	MED1
Carcinoma, Hepatocellular	D006528	transcription factor activity, RNA polymerase II core promoter sequence-specific	GO:0000983	1	STAT1
Carcinoma, Hepatocellular	D006528	transcription regulatory region sequence-specific DNA binding	GO:0000976	1	NFE2L2
Carcinoma, Hepatocellular	D006528	transcriptional activator activity, RNA polymerase II distal enhancer sequence-specific binding	GO:0001205	1	NFE2L2
Carcinoma, Hepatocellular	D006528	transferase activity, transferring acyl groups, acyl groups converted into alkyl on transfer	GO:0046912	1	ACLY
Carcinoma, Hepatocellular	D006528	transferase activity, transferring alkyl or aryl (other than methyl) groups	GO:0016765	1	FDFT1
Carcinoma, Hepatocellular	D006528	transforming growth factor beta receptor binding	GO:0005160	1	TGFB1
Carcinoma, Hepatocellular	D006528	transforming growth factor beta receptor, cytoplasmic mediator activity	GO:0005072	1	CDKN1B
Carcinoma, Hepatocellular	D006528	translation repressor activity, nucleic acid binding	GO:0000900	1	RARA
Carcinoma, Hepatocellular	D006528	transmembrane receptor protein tyrosine kinase activator activity	GO:0030297	1	EGF
Carcinoma, Hepatocellular	D006528	transmembrane receptor protein tyrosine kinase adaptor activity	GO:0005068	1	IRS1
Carcinoma, Hepatocellular	D006528	transmembrane signaling receptor activity	GO:0004888	1	EGFR
Carcinoma, Hepatocellular	D006528	trehalase activity	GO:0015927	1	ACE
Carcinoma, Hepatocellular	D006528	tripeptidyl-peptidase activity	GO:0008240	1	ACE
Carcinoma, Hepatocellular	D006528	tRNA binding	GO:0000049	1	TERT
Carcinoma, Hepatocellular	D006528	tropomyosin binding	GO:0005523	1	PYCARD
Carcinoma, Hepatocellular	D006528	tubulin binding	GO:0015631	1	BIRC5
Carcinoma, Hepatocellular	D006528	tubulin-glutamic acid ligase activity	GO:0070740	1	TRIM24
Carcinoma, Hepatocellular	D006528	tubulin-glycine ligase activity	GO:0070738	1	TRIM24
Carcinoma, Hepatocellular	D006528	tumor necrosis factor binding	GO:0043120	1	A2M
Carcinoma, Hepatocellular	D006528	tumor necrosis factor receptor superfamily binding	GO:0032813	1	TNFSF10
Carcinoma, Hepatocellular	D006528	type 1 metabotropic glutamate receptor binding	GO:0031798	1	ESR1
Carcinoma, Hepatocellular	D006528	type I transforming growth factor beta receptor binding	GO:0034713	1	TGFB1
Carcinoma, Hepatocellular	D006528	type II transforming growth factor beta receptor binding	GO:0005114	1	TGFB1
Carcinoma, Hepatocellular	D006528	type III transforming growth factor beta receptor binding	GO:0034714	1	TGFB1
Carcinoma, Hepatocellular	D006528	tyrosine 3-monooxygenase activator activity	GO:0036470	1	PARK7
Carcinoma, Hepatocellular	D006528	tyrosine 3-monooxygenase activity	GO:0004511	1	TH
Carcinoma, Hepatocellular	D006528	ubiquitin conjugating enzyme binding	GO:0031624	1	TH
Carcinoma, Hepatocellular	D006528	ubiquitin-like protein ligase binding	GO:0044389	1	CEBPB
Carcinoma, Hepatocellular	D006528	ubiquitin-protein transferase inhibitor activity	GO:0055105	1	CDKN2A
Carcinoma, Hepatocellular	D006528	UDP-3-O-[3-hydroxymyristoyl] N-acetylglucosamine deacetylase activity	GO:0008759	1	PARK7
Carcinoma, Hepatocellular	D006528	UDP-N-acetylmuramoylalanyl-D-glutamyl-2,6-diaminopimelate-D-alanyl-D-alanine ligase activity	GO:0008766	1	TRIM24
Carcinoma, Hepatocellular	D006528	unmethylated CpG binding	GO:0045322	1	KMT2A
Carcinoma, Hepatocellular	D006528	uracil binding	GO:0002058	1	DPYD
Carcinoma, Hepatocellular	D006528	uracil DNA N-glycosylase activity	GO:0004844	1	APEX1
Carcinoma, Hepatocellular	D006528	very long-chain fatty acid-CoA ligase activity	GO:0031957	1	ACSL4
Carcinoma, Hepatocellular	D006528	very long-chain-3-hydroxyacyl-CoA dehydrogenase activity	GO:0035380	1	HTATIP2
Carcinoma, Hepatocellular	D006528	virion binding	GO:0046790	1	APCS
Carcinoma, Hepatocellular	D006528	vitamin binding	GO:0019842	1	PYGL
Carcinoma, Hepatocellular	D006528	vitamin D 24-hydroxylase activity	GO:0070576	1	CYP1A1
Carcinoma, Hepatocellular	D006528	vitamin D receptor binding	GO:0042809	1	MED1
Carcinoma, Hepatocellular	D006528	WW domain binding	GO:0050699	1	PPARG
Carcinoma, Hepatocellular	D006528	xenobiotic transporter activity	GO:0042910	1	SLC2A1
Carcinoma, Hepatocellular	D006528	xylene monooxygenase activity	GO:0018639	1	CYP2E1
Colorectal Neoplasms	D015179	protein binding	GO:0005515	153	ABCA1|ABCA12|ABCB1|ABCB10|ABCB11|ABCB4|ABCC2|ABCC8|ABCD2|ABCD3|ABCE1|ABCG1|ABCG2|ACKR3|AKR1B10|AKT1|ALDH2|APC|APC2|ARNT|ATP7B|AURKA|AXIN2|BCL2|BIRC5|BMP4|BOLL|BRAF|BUB1B|CABLES1|CABYR|CALR|CASP8|CCND1|CD226|CD9|CDH1|CDH5|CFTR|CHD5|CHEK2|COL7A1|CSF2|CTBP1|CTNNB1|CXCL8|DCC|DHFR|DPYD|EFEMP1|EGFR|EIF3H|EP300|ERCC2|ESR2|EVL|EXO1|EYA4|FAT1|FBLN2|FBN2|FEN1|FGFR3|FLCN|FLNC|FOXL2|GATA4|GATA5|GREM1|GRID1|G…
Colorectal Neoplasms	D015179	ATP binding	GO:0005524	61	ABCA1|ABCA10|ABCA12|ABCA13|ABCA3|ABCA4|ABCA5|ABCA6|ABCA8|ABCA9|ABCB1|ABCB10|ABCB11|ABCB4|ABCB5|ABCB6|ABCC1|ABCC13|ABCC2|ABCC3|ABCC4|ABCC5|ABCC6|ABCC8|ABCD2|ABCD3|ABCD4|ABCE1|ABCG1|ABCG2|AKT1|ATP7B|AURKA|BRAF|BUB1B|CFTR|CHD5|CHEK2|DCLK1|EGFR|EPHA1|ERCC2|FGFR3|FPGS|GUCY2C|KDR|MKI67|MLH1|MLH3|MSH2|NME1|NME2|PIK3CA|PRKCB|PRKCE|PRKD1|RET|TGFBR1|TK1|TP53|TRPM7
Colorectal Neoplasms	D015179	nucleotide binding	GO:0000166	61	ABCA1|ABCA12|ABCA13|ABCA3|ABCA4|ABCA5|ABCA6|ABCA9|ABCB10|ABCB11|ABCB4|ABCB5|ABCB6|ABCC1|ABCC2|ABCC3|ABCC4|ABCC5|ABCC6|ABCC8|ABCD2|ABCD3|ABCD4|ABCE1|ABCG1|ABCG2|AKT1|ATP7B|AURKA|BOLL|BRAF|BUB1B|CFTR|CHD5|CHEK2|DCLK1|DPYD|EGFR|EPHA1|ERCC2|FGFR3|FPGS|GUCY2C|KDR|KRAS|MSH2|NME1|NME2|NRAS|NT5C|PIK3CA|POLD1|POLE|PRKCB|PRKCE|PRKD1|RET|TGFBR1|TK1|TRPM7|TYMS
Colorectal Neoplasms	D015179	metal ion binding	GO:0046872	58	ATP7B|BIRC5|BRAF|CABYR|CALR|CDH1|CDH5|CDH7|CHD5|CHEK2|CYP1A2|CYP1B1|DPYD|EP300|ERCC2|ESR2|EXO1|EYA4|FEN1|GALNT12|GATA4|GATA5|GRIN2A|IGFBP3|MMP2|NME1|NME2|NR4A2|NT5C|PLA2G2A|POLD1|POLE|PPARG|PPM1E|PRKCB|PRKCE|PRKD1|PTGS2|RNF182|RNF43|RRM2|SMAD4|SMAD7|SOD2|SPARC|TCN2|TGFBR1|TK1|TNFSF10|TP53|TP63|TRPM7|XAF1|ZKSCAN3|ZMIZ1|ZNF292|ZNF432|ZNF569
Colorectal Neoplasms	D015179	transferase activity	GO:0016740	33	AKT1|AURKA|BRAF|BUB1B|CHEK2|DCLK1|EGFR|EP300|EPHA1|FGFR3|GALNT12|GSTM1|GSTM3|KDR|NAMPT|NME1|NME2|PIK3CA|POLD1|POLD3|POLE|PPM1E|PRKCB|PRKCE|PRKD1|RET|STRAP|TGFBR1|TK1|TRPM7|TYMP|TYMS|UMPS
Colorectal Neoplasms	D015179	DNA binding	GO:0003677	32	ARNT|CALR|CHD5|CTNNB1|EP300|ERCC2|ESR2|EXO1|FEN1|FOXL2|GATA4|GATA5|HOXD1|HOXD9|MSH2|NME2|NR4A2|PAX8|POLD1|POLE|PPARG|SMAD4|SMAD7|SOD2|SOX17|TCF7L2|TP53|TP63|ZKSCAN3|ZNF292|ZNF432|ZNF569
Colorectal Neoplasms	D015179	ATPase activity	GO:0016887	29	ABCA1|ABCA12|ABCA13|ABCA3|ABCA4|ABCA5|ABCA6|ABCA8|ABCA9|ABCB10|ABCB11|ABCB4|ABCB5|ABCB6|ABCC1|ABCC2|ABCC3|ABCC4|ABCC5|ABCC6|ABCC8|ABCD2|ABCD3|ABCD4|ABCE1|ABCG1|ABCG2|CFTR|MSH2
Colorectal Neoplasms	D015179	protein homodimerization activity	GO:0042803	25	ABCB10|ABCD2|ABCD3|ABCG1|ABCG2|BCL2|BIRC5|BMP4|CHEK2|CTBP1|DPYD|GSTM1|GSTM3|IL6ST|MSH2|NAMPT|ODC1|PTGS2|PYCARD|SMAD4|SYNE1|TFRC|TGFB1|TXNRD1|TYMS
Colorectal Neoplasms	D015179	enzyme binding	GO:0019899	24	AKT1|AXIN2|BIRC5|CABYR|CCND1|CFTR|CTNNB1|CYP1A2|CYP2A6|EGFR|ESR2|GSTM1|GSTM3|MSH2|NME1|NME2|PPARG|PRKCE|PTGS2|PYCARD|SOD2|SYNE1|TGFB1|TP53
Colorectal Neoplasms	D015179	identical protein binding	GO:0042802	24	AKT1|ALDH2|BCL2|BIRC5|BRAF|CHEK2|COL7A1|DCC|EGFR|GSTM3|NME1|NQO1|PDGFRL|PRKD1|PYCARD|SFRP1|SMAD4|SOD2|SYNE1|TFRC|TK1|TNF|TP53|TP63
Colorectal Neoplasms	D015179	kinase activity	GO:0016301	23	AKT1|AURKA|BRAF|BUB1B|CCND1|CHEK2|DCLK1|EGFR|EPHA1|FGFR3|KDR|NME1|NME2|PIK3CA|PPM1E|PRKCB|PRKCE|PRKD1|RET|STRAP|TGFBR1|TK1|TRPM7
Colorectal Neoplasms	D015179	zinc ion binding	GO:0008270	23	ADH1B|ATP7B|BIRC5|CALR|CHD5|EP300|ESR2|GATA4|GATA5|GRIN2A|MMP1|MMP2|NEURL1|NR4A2|POLE|PPARG|PRKCB|RNF182|RNF43|TK1|TP53|XAF1|ZMIZ1
Colorectal Neoplasms	D015179	ATPase activity, coupled to transmembrane movement of substances	GO:0042626	22	ABCA1|ABCA3|ABCA4|ABCA8|ABCB1|ABCB10|ABCB11|ABCB4|ABCB5|ABCC1|ABCC13|ABCC2|ABCC3|ABCC4|ABCC5|ABCC6|ABCC8|ABCD2|ABCD3|ABCD4|ABCG2|CFTR
Colorectal Neoplasms	D015179	protein heterodimerization activity	GO:0046982	20	ABCG1|ARNT|BCL2|BIRC5|BRAF|CABYR|CASP8|EGFR|GRIN2A|GSTM1|GUCY1A2|IL6ST|NR4A2|NRCAM|SMAD4|SOX17|TGFB1|TGFBR1|TLR2|TP53
Colorectal Neoplasms	D015179	transcription factor activity, sequence-specific DNA binding	GO:0003700	20	ARNT|CTBP1|CTNNB1|EP300|ESR2|FOXL2|GATA4|GATA5|HOXD9|NME2|NR4A2|PAX8|PPARG|SMAD4|SMAD7|SOX17|TCF7L2|TP53|TP63|ZKSCAN3
Colorectal Neoplasms	D015179	hydrolase activity	GO:0016787	19	ABCB4|ABCC1|ATP7B|CASP8|CFTR|CHD5|ERCC2|EXO1|EYA4|FEN1|GGH|MMP2|NT5C|PLA2G2A|POLD1|PPM1E|PTPRD|PTPRJ|UNG
Colorectal Neoplasms	D015179	oxidoreductase activity	GO:0016491	19	ABCC1|AKR1B10|ALDH2|CTBP1|CYP1A2|CYP1B1|DHFR|DPYD|FADS1|FADS2|GPX4|MTHFR|MTRR|NQO1|NXN|PTGS2|RRM2|SOD2|TXNRD1
Colorectal Neoplasms	D015179	protein kinase activity	GO:0004672	19	AKT1|AURKA|BRAF|BUB1B|CCND1|CHEK2|DCLK1|EGFR|EPHA1|ERCC2|FGFR3|GUCY2C|KDR|PRKCB|PRKCE|PRKD1|RET|TGFBR1|TRPM7
Colorectal Neoplasms	D015179	protein kinase binding	GO:0019901	18	AKT1|APC|AURKA|AXIN2|CCND1|CD226|CHEK2|EGFR|EP300|EPHA1|GATA4|GRIN2A|MSH2|NME1|PRKCE|PTPRJ|TCF7L2|TP53
Colorectal Neoplasms	D015179	sequence-specific DNA binding	GO:0043565	17	ARNT|BCL2|ESR2|FOXL2|GATA4|GATA5|HOXD1|HOXD9|NR4A2|PAX8|PPARG|SMAD4|SOX17|TCF7L2|TP53|TP63|ZKSCAN3
Colorectal Neoplasms	D015179	transporter activity	GO:0005215	17	ABCA1|ABCA12|ABCA13|ABCA3|ABCA4|ABCA5|ABCA6|ABCA8|ABCA9|ABCB1|ABCB10|ABCB11|ABCC1|ABCC2|ABCC3|ABCC6|ABCG2
Colorectal Neoplasms	D015179	chromatin binding	GO:0003682	15	CHD5|CTNNB1|EGFR|EP300|GATA4|MLH3|POLD1|POLE|PPARG|PRKCB|SMAD4|TCF7L2|TP53|TP63|ZKSCAN3
Colorectal Neoplasms	D015179	calcium ion binding	GO:0005509	14	BRAF|CABYR|CALR|CDH1|CDH5|CDH7|EFEMP1|FAT1|FBLN2|FBN2|MMP1|PLA2G2A|RET|SPARC
Colorectal Neoplasms	D015179	protein complex binding	GO:0032403	13	APC|CASP8|CCND1|CTNNB1|EIF3H|EP300|FLCN|GNB4|GRIN2A|KRAS|MTHFR|NRAS|TGFBR1
Colorectal Neoplasms	D015179	protein serine/threonine kinase activity	GO:0004674	13	AKT1|AURKA|BRAF|BUB1B|CHEK2|DCLK1|NME2|PIK3CA|PRKCB|PRKCE|PRKD1|TGFBR1|TRPM7
Colorectal Neoplasms	D015179	receptor binding	GO:0005102	13	ABCA1|ABCA12|AMACR|CDH5|EGFR|GRIN2A|LAMA1|PRKCE|PTPRD|STRAP|SYNE1|TNFSF10|TNFSF13
Colorectal Neoplasms	D015179	transcription regulatory region DNA binding	GO:0044212	12	CTNNB1|GATA4|GATA5|PAX8|PPARG|SMAD4|SMAD7|SOX17|TCF7L2|TNF|TP53|TP63
Colorectal Neoplasms	D015179	transcription factor binding	GO:0008134	11	ARNT|BCL2|CCND1|CTBP1|CTNNB1|EP300|GATA4|PPARG|SOX17|TCF7L2|TP53
Colorectal Neoplasms	D015179	beta-catenin binding	GO:0008013	10	APC|APC2|AXIN2|CDH1|CDH5|EP300|PTPRJ|SMAD7|SOX17|TCF7L2
Colorectal Neoplasms	D015179	cytokine activity	GO:0005125	10	BMP4|CSF2|GREM1|IFNA1|IFNA2|NAMPT|TGFB1|TNF|TNFSF10|TNFSF13
Colorectal Neoplasms	D015179	ubiquitin protein ligase binding	GO:0031625	10	AURKA|AXIN2|BCL2|CALR|CASP8|CHEK2|EGFR|SMAD7|TGFBR1|TP53
Colorectal Neoplasms	D015179	catalytic activity	GO:0003824	9	AMACR|DPYD|EXO1|FEN1|GGH|MTHFR|ODC1|PPM1E|UMPS
Colorectal Neoplasms	D015179	RNA polymerase II core promoter proximal region sequence-specific DNA binding	GO:0000978	9	EP300|ESR2|FOXL2|GATA4|NR4A2|PAX8|SMAD4|TCF7L2|ZKSCAN3
Colorectal Neoplasms	D015179	transcriptional activator activity, RNA polymerase II core promoter proximal region sequence-specific binding	GO:0001077	9	ESR2|FOXL2|NR4A2|PAX8|SMAD4|TCF7L2|TP53|TP63|ZNF292
Colorectal Neoplasms	D015179	integrin binding	GO:0005178	8	CALR|CD226|CD9|EGFR|GPNMB|KDR|RET|SFRP2
Colorectal Neoplasms	D015179	poly(A) RNA binding	GO:0044822	8	CALR|EIF3H|MKI67|NME1|NQO1|STRAP|SYNE1|TFRC
Colorectal Neoplasms	D015179	drug binding	GO:0008144	7	DHFR|ESR2|NAMPT|NME2|PPARG|SFRP1|TYMS
Colorectal Neoplasms	D015179	growth factor activity	GO:0008083	7	BMP4|CSF2|EFEMP1|FGFR3|IGF2|TGFB1|TYMP
Colorectal Neoplasms	D015179	protein C-terminus binding	GO:0008022	7	CTBP1|CTNNB1|EP300|ERCC2|MKI67|MSH2|TP53
Colorectal Neoplasms	D015179	protein phosphatase binding	GO:0019903	7	BCL2|CDH1|CDH5|CTNNB1|EGFR|PPARG|TP53
Colorectal Neoplasms	D015179	transcription coactivator activity	GO:0003713	7	ARNT|CTNNB1|DCC|EP300|ESR2|GATA4|SOX17
Colorectal Neoplasms	D015179	GTP binding	GO:0005525	6	GUCY1A2|GUCY2C|KRAS|NME1|NRAS|SCG5
Colorectal Neoplasms	D015179	heme binding	GO:0020037	6	ABCB6|CYP1A2|CYP1B1|CYP2A6|GUCY1A2|PTGS2
Colorectal Neoplasms	D015179	nucleic acid binding	GO:0003676	6	BOLL|CHD5|ERCC2|POLD1|POLE|ZKSCAN3
Colorectal Neoplasms	D015179	protein domain specific binding	GO:0019904	6	ABCC2|CABYR|CDH1|CTBP1|EGFR|TP63
Colorectal Neoplasms	D015179	RNA polymerase II regulatory region sequence-specific DNA binding	GO:0000977	6	GATA4|HOXD9|NME1|NR4A2|SMAD4|TP53
Colorectal Neoplasms	D015179	signal transducer activity	GO:0004871	6	ACKR3|CTNNB1|EGFR|GNB4|LGR6|PRKCE
Colorectal Neoplasms	D015179	transcriptional activator activity, RNA polymerase II transcription regulatory region sequence-specific binding	GO:0001228	6	EP300|NR4A2|PPARG|SMAD4|SOX17|TP53
Colorectal Neoplasms	D015179	cell adhesion molecule binding	GO:0050839	5	CD226|CDH1|GRIN2A|NRCAM|PTPRD
Colorectal Neoplasms	D015179	damaged DNA binding	GO:0003684	5	EP300|FEN1|MSH2|POLD1|TP63
Colorectal Neoplasms	D015179	double-stranded DNA binding	GO:0003690	5	CTNNB1|EGFR|FEN1|MSH2|TP63
Colorectal Neoplasms	D015179	drug transmembrane transporter activity	GO:0015238	5	ABCB11|ABCC1|ABCC3|ABCC4|ABCG2
Colorectal Neoplasms	D015179	efflux transmembrane transporter activity	GO:0015562	5	ABCB4|ABCB5|ABCB6|ABCC1|ABCC4
Colorectal Neoplasms	D015179	glycoprotein binding	GO:0001948	5	CALR|CDH1|EGFR|TFRC|TGFB1
Colorectal Neoplasms	D015179	I-SMAD binding	GO:0070411	5	AXIN2|CTNNB1|SMAD4|SMAD7|TGFBR1
Colorectal Neoplasms	D015179	iron ion binding	GO:0005506	5	CALR|CYP1A2|CYP1B1|CYP2A6|MTRR
Colorectal Neoplasms	D015179	protease binding	GO:0002020	5	APC|BCL2|PYCARD|TNF|TP53
Colorectal Neoplasms	D015179	protein dimerization activity	GO:0046983	5	ABCG1|ABCG2|ARNT|GRIN2A|PYCARD
Colorectal Neoplasms	D015179	protein tyrosine kinase activity	GO:0004713	5	EGFR|EPHA1|FGFR3|KDR|RET
Colorectal Neoplasms	D015179	receptor activity	GO:0004872	5	GRID1|GRIN2A|RET|TLR2|TLR4
Colorectal Neoplasms	D015179	RNA polymerase II core promoter sequence-specific DNA binding	GO:0000979	5	EP300|NR4A2|PAX8|TCF7L2|TP53
Colorectal Neoplasms	D015179	serine-type endopeptidase inhibitor activity	GO:0004867	5	CD109|COL7A1|CPAMD8|SERPINB5|TFPI2
Colorectal Neoplasms	D015179	transmembrane receptor protein tyrosine kinase activity	GO:0004714	5	EGFR|EPHA1|FGFR3|KDR|RET
Colorectal Neoplasms	D015179	transmembrane signaling receptor activity	GO:0004888	5	DCC|EGFR|LGR6|TLR2|TLR4
Colorectal Neoplasms	D015179	xenobiotic-transporting ATPase activity	GO:0008559	5	ABCB1|ABCB4|ABCC1|ABCC3|ABCG2
Colorectal Neoplasms	D015179	4 iron, 4 sulfur cluster binding	GO:0051539	4	DPYD|ERCC2|POLD1|POLE
Colorectal Neoplasms	D015179	actin binding	GO:0003779	4	EVL|FLNC|SYNE1|TRPM7
Colorectal Neoplasms	D015179	androgen receptor binding	GO:0050681	4	CALR|CTNNB1|EP300|PRKCB
Colorectal Neoplasms	D015179	chaperone binding	GO:0051087	4	BIRC5|CALR|TFRC|TP53
Colorectal Neoplasms	D015179	extracellular matrix structural constituent	GO:0005201	4	FBLN2|FBN2|LAMA1|TFPI2
Colorectal Neoplasms	D015179	flavin adenine dinucleotide binding	GO:0050660	4	DPYD|MTHFR|MTRR|TXNRD1
Colorectal Neoplasms	D015179	gamma-catenin binding	GO:0045295	4	APC|CDH1|PTPRJ|TCF7L2
Colorectal Neoplasms	D015179	growth factor binding	GO:0019838	4	IGFBP3|IL6ST|KDR|TGFBR1
Colorectal Neoplasms	D015179	heparin binding	GO:0008201	4	BMP4|GPNMB|POSTN|SFRP1
Colorectal Neoplasms	D015179	ion channel binding	GO:0044325	4	ABCC8|CDH5|CTNNB1|PYCARD
Colorectal Neoplasms	D015179	iron-sulfur cluster binding	GO:0051536	4	DPYD|ERCC2|POLD1|POLE
Colorectal Neoplasms	D015179	ligase activity	GO:0016874	4	FPGS|NEURL1|RNF182|RNF43
Colorectal Neoplasms	D015179	NADP binding	GO:0050661	4	DHFR|DPYD|MTHFR|MTRR
Colorectal Neoplasms	D015179	peptidase activity	GO:0008233	4	CASP8|GGH|MMP1|MMP2
Colorectal Neoplasms	D015179	peptidase inhibitor activity	GO:0030414	4	BIRC5|CD109|COL7A1|TFPI2
Colorectal Neoplasms	D015179	phosphoprotein phosphatase activity	GO:0004721	4	EYA4|PPM1E|PTPRD|PTPRJ
Colorectal Neoplasms	D015179	protein kinase C activity	GO:0004697	4	BRAF|PRKCB|PRKCE|PRKD1
Colorectal Neoplasms	D015179	SMAD binding	GO:0046332	4	CTNNB1|EP300|SMAD4|TGFBR1
Colorectal Neoplasms	D015179	transcription factor activity, RNA polymerase II distal enhancer sequence-specific binding	GO:0003705	4	ARNT|GATA4|GATA5|SOX17
Colorectal Neoplasms	D015179	transferase activity, transferring glycosyl groups	GO:0016757	4	GALNT12|NAMPT|TYMP|UMPS
Colorectal Neoplasms	D015179	tumor necrosis factor receptor binding	GO:0005164	4	CASP8|TNF|TNFSF10|TNFSF13
Colorectal Neoplasms	D015179	Wnt-protein binding	GO:0017147	4	SFRP1|SFRP2|SFRP4|WIF1
Colorectal Neoplasms	D015179	actin filament binding	GO:0051015	3	EGFR|FLNC|SYNE1
Colorectal Neoplasms	D015179	activating transcription factor binding	GO:0033613	3	EP300|GATA4|PPARG
Colorectal Neoplasms	D015179	ankyrin binding	GO:0030506	3	CDH1|FLNC|NRCAM
Colorectal Neoplasms	D015179	carbohydrate binding	GO:0030246	3	CALR|GALNT12|NRCAM
Colorectal Neoplasms	D015179	collagen binding	GO:0005518	3	SMAD4|SMAD7|SPARC
Colorectal Neoplasms	D015179	core promoter sequence-specific DNA binding	GO:0001046	3	ESR2|PPARG|TP53
Colorectal Neoplasms	D015179	DNA-directed DNA polymerase activity	GO:0003887	3	POLD1|POLD3|POLE
Colorectal Neoplasms	D015179	electron carrier activity	GO:0009055	3	ALDH2|CYP1A2|TXNRD1
Colorectal Neoplasms	D015179	endopeptidase activity	GO:0004175	3	CASP8|MMP1|MMP2
Colorectal Neoplasms	D015179	estrogen receptor binding	GO:0030331	3	CTNNB1|FOXL2|PPARG
Colorectal Neoplasms	D015179	exonuclease activity	GO:0004527	3	EXO1|FEN1|POLD1
Colorectal Neoplasms	D015179	fibronectin binding	GO:0001968	3	IGFBP3|MMP2|SFRP2
Colorectal Neoplasms	D015179	folic acid binding	GO:0005542	3	DHFR|SLC19A1|TYMS
Colorectal Neoplasms	D015179	glutathione binding	GO:0043295	3	GPX4|GSTM1|GSTM3
Colorectal Neoplasms	D015179	GTPase activity	GO:0003924	3	GNB4|KRAS|NRAS
Colorectal Neoplasms	D015179	ion channel activity	GO:0005216	3	GRID1|GRIN2A|TRPM7
Colorectal Neoplasms	D015179	lipid binding	GO:0008289	3	ESR2|PTGS2|STARD8
Colorectal Neoplasms	D015179	lipopolysaccharide receptor activity	GO:0001875	3	LY96|TLR2|TLR4
Colorectal Neoplasms	D015179	lyase activity	GO:0016829	3	GUCY2C|ODC1|UMPS
Colorectal Neoplasms	D015179	magnesium ion binding	GO:0000287	3	FEN1|MSH2|NME1
Colorectal Neoplasms	D015179	microtubule binding	GO:0008017	3	APC|APC2|BIRC5
Colorectal Neoplasms	D015179	mismatched DNA binding	GO:0030983	3	MLH1|MLH3|MSH2
Colorectal Neoplasms	D015179	mRNA binding	GO:0003729	3	CALR|DHFR|TYMS
Colorectal Neoplasms	D015179	NADPH binding	GO:0070402	3	AKR1B10|DHFR|MTRR
Colorectal Neoplasms	D015179	nuclear hormone receptor binding	GO:0035257	3	CTNNB1|EP300|TCF7L2
Colorectal Neoplasms	D015179	nuclease activity	GO:0004518	3	EXO1|FEN1|POLD1
Colorectal Neoplasms	D015179	nucleotidyltransferase activity	GO:0016779	3	POLD1|POLD3|POLE
Colorectal Neoplasms	D015179	organic anion transmembrane transporter activity	GO:0008514	3	ABCC2|ABCC3|ABCC5
Colorectal Neoplasms	D015179	phosphatase activity	GO:0016791	3	NT5C|PTPRD|PTPRJ
Colorectal Neoplasms	D015179	phospholipid binding	GO:0005543	3	ABCA1|ABCG1|PLA2G2A
Colorectal Neoplasms	D015179	phospholipid transporter activity	GO:0005548	3	ABCA1|ABCA4|ABCG1
Colorectal Neoplasms	D015179	protein N-terminus binding	GO:0047485	3	ERCC2|TGFB1|TP53
Colorectal Neoplasms	D015179	protein phosphatase 2A binding	GO:0051721	3	AKT1|BCL2|TP53
Colorectal Neoplasms	D015179	protein tyrosine phosphatase activity	GO:0004725	3	EYA4|PTPRD|PTPRJ
Colorectal Neoplasms	D015179	receptor signaling protein activity	GO:0005057	3	BRAF|DCLK1|TGFBR1
Colorectal Neoplasms	D015179	RNA polymerase II transcription factor activity, ligand-activated sequence-specific DNA binding	GO:0004879	3	ESR2|NR4A2|PPARG
Colorectal Neoplasms	D015179	RNA polymerase II transcription factor activity, sequence-specific DNA binding	GO:0000981	3	GATA4|SOX17|TP53
Colorectal Neoplasms	D015179	RNA polymerase II transcription factor binding	GO:0001085	3	EP300|SMAD4|TP53
Colorectal Neoplasms	D015179	selenium binding	GO:0008430	3	GPX4|SELENBP1|SEPP1
Colorectal Neoplasms	D015179	SH3 domain binding	GO:0017124	3	CABYR|EVL|PRKCE
Colorectal Neoplasms	D015179	single-stranded DNA binding	GO:0003697	3	MLH1|MSH2|NME1
Colorectal Neoplasms	D015179	steroid hormone receptor activity	GO:0003707	3	ESR2|NR4A2|PPARG
Colorectal Neoplasms	D015179	ubiquitin-protein transferase activity	GO:0004842	3	NEURL1|RNF182|RNF43
Colorectal Neoplasms	D015179	14-3-3 protein binding	GO:0071889	2	AKT1|PRKCE
Colorectal Neoplasms	D015179	3'-5' exonuclease activity	GO:0008408	2	POLD1|POLE
Colorectal Neoplasms	D015179	5'-3' exonuclease activity	GO:0008409	2	EXO1|FEN1
Colorectal Neoplasms	D015179	acyl-CoA desaturase activity	GO:0016215	2	FADS1|FADS2
Colorectal Neoplasms	D015179	ADP binding	GO:0043531	2	ABCG1|MSH2
Colorectal Neoplasms	D015179	aldo-keto reductase (NADP) activity	GO:0004033	2	AKR1B10|CTBP1
Colorectal Neoplasms	D015179	antigen binding	GO:0003823	2	EP300|TGFB1
Colorectal Neoplasms	D015179	aromatase activity	GO:0070330	2	CYP1A2|CYP1B1
Colorectal Neoplasms	D015179	ATP-dependent helicase activity	GO:0008026	2	CHD5|ERCC2
Colorectal Neoplasms	D015179	ATPase binding	GO:0051117	2	ABCA1|GRIN2A
Colorectal Neoplasms	D015179	bile acid-exporting ATPase activity	GO:0015432	2	ABCB11|ABCC3
Colorectal Neoplasms	D015179	BMP receptor binding	GO:0070700	2	BMP4|PYCARD
Colorectal Neoplasms	D015179	cadherin binding	GO:0045296	2	CTNNB1|PROM1
Colorectal Neoplasms	D015179	calcium channel activity	GO:0005262	2	GRIN2A|TRPM7
Colorectal Neoplasms	D015179	carboxy-lyase activity	GO:0016831	2	ODC1|UMPS
Colorectal Neoplasms	D015179	cation channel activity	GO:0005261	2	GRIN2A|TRPM7
Colorectal Neoplasms	D015179	centromeric DNA binding	GO:0019237	2	MLH3|MSH2
Colorectal Neoplasms	D015179	channel-conductance-controlling ATPase activity	GO:0005260	2	ABCC4|CFTR
Colorectal Neoplasms	D015179	chloride channel activity	GO:0005254	2	ABCC4|CFTR
Colorectal Neoplasms	D015179	cholesterol binding	GO:0015485	2	ABCA1|ABCG1
Colorectal Neoplasms	D015179	cholesterol transporter activity	GO:0017127	2	ABCA1|ABCG1
Colorectal Neoplasms	D015179	coenzyme F420-0 gamma-glutamyl ligase activity	GO:0043773	2	RNF182|RNF43
Colorectal Neoplasms	D015179	coenzyme F420-2 alpha-glutamyl ligase activity	GO:0043774	2	RNF182|RNF43
Colorectal Neoplasms	D015179	cofactor binding	GO:0048037	2	BIRC5|TYMS
Colorectal Neoplasms	D015179	copper ion binding	GO:0005507	2	ATP7B|TP53
Colorectal Neoplasms	D015179	coreceptor activity	GO:0015026	2	ACKR3|LY96
Colorectal Neoplasms	D015179	cysteine-type endopeptidase activity	GO:0004197	2	CASP8|SFRP1
Colorectal Neoplasms	D015179	cytokine receptor binding	GO:0005126	2	IFNA1|IFNA2
Colorectal Neoplasms	D015179	endonuclease activity	GO:0004519	2	EXO1|FEN1
Colorectal Neoplasms	D015179	enhancer sequence-specific DNA binding	GO:0001158	2	GATA4|GATA5
Colorectal Neoplasms	D015179	epidermal growth factor-activated receptor activity	GO:0005006	2	EFEMP1|EGFR
Colorectal Neoplasms	D015179	extracellular matrix binding	GO:0050840	2	FBLN2|SPARC
Colorectal Neoplasms	D015179	extracellular-glutamate-gated ion channel activity	GO:0005234	2	GRID1|GRIN2A
Colorectal Neoplasms	D015179	flap endonuclease activity	GO:0048256	2	EXO1|FEN1
Colorectal Neoplasms	D015179	FMN binding	GO:0010181	2	DPYD|MTRR
Colorectal Neoplasms	D015179	frizzled binding	GO:0005109	2	RNF43|SFRP1
Colorectal Neoplasms	D015179	G-protein coupled receptor activity	GO:0004930	2	ACKR3|LGR6
Colorectal Neoplasms	D015179	glucocorticoid receptor binding	GO:0035259	2	EP300|NR4A2
Colorectal Neoplasms	D015179	glutathione transferase activity	GO:0004364	2	GSTM1|GSTM3
Colorectal Neoplasms	D015179	GTPase activating protein binding	GO:0032794	2	AKT1|CDH1
Colorectal Neoplasms	D015179	guanine/thymine mispair binding	GO:0032137	2	MLH1|MSH2
Colorectal Neoplasms	D015179	guanylate cyclase activity	GO:0004383	2	GUCY1A2|GUCY2C
Colorectal Neoplasms	D015179	helicase activity	GO:0004386	2	CHD5|ERCC2
Colorectal Neoplasms	D015179	heme transporter activity	GO:0015232	2	ABCB6|ABCG2
Colorectal Neoplasms	D015179	histone deacetylase binding	GO:0042826	2	CCND1|CHD5
Colorectal Neoplasms	D015179	hormone binding	GO:0042562	2	CALR|ESR2
Colorectal Neoplasms	D015179	hydrolase activity, acting on acid anhydrides, in phosphorus-containing anhydrides	GO:0016818	2	CHD5|ERCC2
Colorectal Neoplasms	D015179	hydrolase activity, acting on ester bonds	GO:0016788	2	EXO1|FEN1
Colorectal Neoplasms	D015179	interleukin-6 receptor binding	GO:0005138	2	IL6ST|PYCARD
Colorectal Neoplasms	D015179	intermediate filament binding	GO:0019215	2	NME1|NME2
Colorectal Neoplasms	D015179	ionotropic glutamate receptor activity	GO:0004970	2	GRID1|GRIN2A
Colorectal Neoplasms	D015179	ligand-dependent nuclear receptor transcription coactivator activity	GO:0030374	2	PPARG|PRKCB
Colorectal Neoplasms	D015179	linoleoyl-CoA desaturase activity	GO:0016213	2	FADS1|FADS2
Colorectal Neoplasms	D015179	lipid-transporting ATPase activity	GO:0034040	2	ABCA12|ABCC1
Colorectal Neoplasms	D015179	lipopolysaccharide binding	GO:0001530	2	TLR2|TLR4
Colorectal Neoplasms	D015179	long-chain fatty acid transporter activity	GO:0005324	2	ABCC1|ABCD3
Colorectal Neoplasms	D015179	manganese ion binding	GO:0030145	2	FEN1|SOD2
Colorectal Neoplasms	D015179	MAP kinase kinase kinase activity	GO:0004709	2	BRAF|EGFR
Colorectal Neoplasms	D015179	metalloendopeptidase activity	GO:0004222	2	MMP1|MMP2
Colorectal Neoplasms	D015179	mitogen-activated protein kinase binding	GO:0051019	2	EP300|PTPRJ
Colorectal Neoplasms	D015179	monooxygenase activity	GO:0004497	2	CYP1A2|CYP1B1
Colorectal Neoplasms	D015179	nitric-oxide synthase regulator activity	GO:0030235	2	AKT1|EGFR
Colorectal Neoplasms	D015179	nucleoside diphosphate kinase activity	GO:0004550	2	NME1|NME2
Colorectal Neoplasms	D015179	oxidoreductase activity, acting on paired donors, with incorporation or reduction of molecular oxygen	GO:0016705	2	CYP1A2|CYP1B1
Colorectal Neoplasms	D015179	oxidoreductase activity, acting on paired donors, with incorporation or reduction of molecular oxygen, reduced flavin or flavoprotein as one donor, and incorporation of one atom of oxygen	GO:0016712	2	CYP1A2|CYP1B1
Colorectal Neoplasms	D015179	oxygen binding	GO:0019825	2	CYP1B1|SOD2
Colorectal Neoplasms	D015179	peroxidase activity	GO:0004601	2	GPX4|PTGS2
Colorectal Neoplasms	D015179	peroxisome proliferator activated receptor binding	GO:0042975	2	EP300|ESR2
Colorectal Neoplasms	D015179	phosphoric ester hydrolase activity	GO:0042578	2	EXO1|FEN1
Colorectal Neoplasms	D015179	platelet-derived growth factor receptor binding	GO:0005161	2	PTPRJ|TYMP
Colorectal Neoplasms	D015179	protein kinase C binding	GO:0005080	2	AKT1|PRKCB
Colorectal Neoplasms	D015179	protein self-association	GO:0043621	2	ABCD3|TP53
Colorectal Neoplasms	D015179	protein serine/threonine/tyrosine kinase activity	GO:0004712	2	AKT1|AURKA
Colorectal Neoplasms	D015179	protein-glutamic acid ligase activity	GO:0070739	2	RNF182|RNF43
Colorectal Neoplasms	D015179	protein-glycine ligase activity	GO:0070735	2	RNF182|RNF43
Colorectal Neoplasms	D015179	protein-glycine ligase activity, elongating	GO:0070737	2	RNF182|RNF43
Colorectal Neoplasms	D015179	protein-glycine ligase activity, initiating	GO:0070736	2	RNF182|RNF43
Colorectal Neoplasms	D015179	R-SMAD binding	GO:0070412	2	CTNNB1|SMAD4
Colorectal Neoplasms	D015179	receptor activator activity	GO:0030546	2	IGF2|PRKCE
Colorectal Neoplasms	D015179	receptor agonist activity	GO:0048018	2	GREM1|SFRP2
Colorectal Neoplasms	D015179	receptor signaling protein tyrosine kinase activity	GO:0004716	2	EGFR|KDR
Colorectal Neoplasms	D015179	repressing transcription factor binding	GO:0070491	2	CTBP1|CTNNB1
Colorectal Neoplasms	D015179	retroviral 3' processing activity	GO:0044824	2	EXO1|FEN1
Colorectal Neoplasms	D015179	ribosomal S6-glutamic acid ligase activity	GO:0018169	2	RNF182|RNF43
Colorectal Neoplasms	D015179	RNA binding	GO:0003723	2	BOLL|DHFR
Colorectal Neoplasms	D015179	RNA polymerase II activating transcription factor binding	GO:0001102	2	CTNNB1|EP300
Colorectal Neoplasms	D015179	RNA-DNA hybrid ribonuclease activity	GO:0004523	2	EXO1|FEN1
Colorectal Neoplasms	D015179	scaffold protein binding	GO:0097110	2	CASP8|GRIN2A
Colorectal Neoplasms	D015179	steroid binding	GO:0005496	2	ESR2|GSTM1
Colorectal Neoplasms	D015179	structural molecule activity	GO:0005198	2	HAPLN1|SYNE1
Colorectal Neoplasms	D015179	structure-specific DNA binding	GO:0043566	2	EXO1|MLH1
Colorectal Neoplasms	D015179	superoxide dismutase activity	GO:0004784	2	NQO1|SOD2
Colorectal Neoplasms	D015179	syntaxin binding	GO:0019905	2	ABCA1|ABCC8
Colorectal Neoplasms	D015179	T/G mismatch-specific endonuclease activity	GO:0043765	2	EXO1|FEN1
Colorectal Neoplasms	D015179	thioredoxin-disulfide reductase activity	GO:0004791	2	NXN|TXNRD1
Colorectal Neoplasms	D015179	toxin transporter activity	GO:0019534	2	ABCB4|ABCG1
Colorectal Neoplasms	D015179	transcription corepressor activity	GO:0003714	2	CCND1|CTBP1
Colorectal Neoplasms	D015179	transcription factor activity, RNA polymerase II transcription factor binding	GO:0001076	2	GATA4|SMAD4
Colorectal Neoplasms	D015179	transcription factor activity, transcription factor binding	GO:0000989	2	ARNT|TP63
Colorectal Neoplasms	D015179	transferase activity, transferring acyl groups	GO:0016746	2	CTBP1|EP300
Colorectal Neoplasms	D015179	transforming growth factor beta binding	GO:0050431	2	CD109|TGFBR1
Colorectal Neoplasms	D015179	tubulin-glutamic acid ligase activity	GO:0070740	2	RNF182|RNF43
Colorectal Neoplasms	D015179	tubulin-glycine ligase activity	GO:0070738	2	RNF182|RNF43
Colorectal Neoplasms	D015179	type I transforming growth factor beta receptor binding	GO:0034713	2	SMAD7|TGFB1
Colorectal Neoplasms	D015179	type II transforming growth factor beta receptor binding	GO:0005114	2	TGFB1|TGFBR1
Colorectal Neoplasms	D015179	UDP-N-acetylmuramoylalanyl-D-glutamyl-2,6-diaminopimelate-D-alanyl-D-alanine ligase activity	GO:0008766	2	RNF182|RNF43
Colorectal Neoplasms	D015179	unfolded protein binding	GO:0051082	2	CALR|SCG5
Colorectal Neoplasms	D015179	WW domain binding	GO:0050699	2	PPARG|TP63
Colorectal Neoplasms	D015179	(R)-(-)-1,2,3,4-tetrahydronaphthol dehydrogenase activity	GO:0034831	1	CTBP1
Colorectal Neoplasms	D015179	(R)-2-hydroxyglutarate dehydrogenase activity	GO:0051990	1	CTBP1
Colorectal Neoplasms	D015179	(R)-2-hydroxyisocaproate dehydrogenase activity	GO:0043713	1	CTBP1
Colorectal Neoplasms	D015179	[methionine synthase] reductase activity	GO:0030586	1	MTRR
Colorectal Neoplasms	D015179	1-phenanthrol glycosyltransferase activity	GO:0018716	1	GALNT12
Colorectal Neoplasms	D015179	1-phosphatidylinositol-3-kinase activity	GO:0016303	1	PIK3CA
Colorectal Neoplasms	D015179	1,2-dihydroxy-phenanthrene glycosyltransferase activity	GO:0018718	1	GALNT12
Colorectal Neoplasms	D015179	15-hydroxyprostaglandin dehydrogenase (NAD+) activity	GO:0016404	1	ABCC4
Colorectal Neoplasms	D015179	2-hydroxytetrahydrofuran dehydrogenase activity	GO:0018453	1	CTBP1
Colorectal Neoplasms	D015179	3-hydroxymenthone dehydrogenase activity	GO:0034840	1	CTBP1
Colorectal Neoplasms	D015179	3-ketoglucose-reductase activity	GO:0048258	1	CTBP1
Colorectal Neoplasms	D015179	5-amino-6-(5-phosphoribitylamino)uracil phosphatase activity	GO:0043726	1	NT5C
Colorectal Neoplasms	D015179	5-exo-hydroxycamphor dehydrogenase activity	GO:0018452	1	CTBP1
Colorectal Neoplasms	D015179	5,10-methylenetetrahydrofolate-dependent methyltransferase activity	GO:0042083	1	TYMS
Colorectal Neoplasms	D015179	5'-3' DNA helicase activity	GO:0043139	1	ERCC2
Colorectal Neoplasms	D015179	5'-3' exodeoxyribonuclease activity	GO:0035312	1	EXO1
Colorectal Neoplasms	D015179	5'-flap endonuclease activity	GO:0017108	1	FEN1
Colorectal Neoplasms	D015179	5'-nucleotidase activity	GO:0008253	1	NT5C
Colorectal Neoplasms	D015179	9-phenanthrol glycosyltransferase activity	GO:0018717	1	GALNT12
Colorectal Neoplasms	D015179	9-phenanthrol UDP-glucuronosyltransferase activity	GO:0018715	1	GALNT12
Colorectal Neoplasms	D015179	acetoin dehydrogenase activity	GO:0019152	1	CTBP1
Colorectal Neoplasms	D015179	acetylgalactosaminyltransferase activity	GO:0008376	1	GALNT12
Colorectal Neoplasms	D015179	acetylglucosaminyltransferase activity	GO:0008375	1	GALNT12
Colorectal Neoplasms	D015179	acetyltransferase activity	GO:0016407	1	EP300
Colorectal Neoplasms	D015179	actin monomer binding	GO:0003785	1	PRKCE
Colorectal Neoplasms	D015179	actinin binding	GO:0042805	1	PROM1
[truncated: 2,953 more rows]
