# Supplementary material for: Generating Gene Ontology-Disease Inferences to Explore Mechanisms of Human Disease at the Comparative Toxicogenomics Database
Source: PLoS One. 2016 May 12;11(5):e0155530. doi: 10.1371/journal.pone.0155530 (PMC4865041; doi:10.1371/journal.pone.0155530)
Supplement: S4 File — The 2,457 disease-pairs with their individual number of genes, number of overlapping genes, number of inferred GO-BP terms, and number of overlapping inferred GO-BP terms. Statistical metrics include similarity indices, unadjusted p-values, and Bonferroni adjusted p-values. (XLSX) [file pone.0155530.s004.xlsx]

## Sheet: 2457 disease pairs
disease A	disease B	No. disease genes (A)	No. disease genes (B)	No. shared genes (A,B)	No. inferred GO-BP (A)	No. inferred GO-BP (B)	No. shared inferred GO-BP (A,B)	% shared GO-BP (A)	% shared GO-BP (B)	Similarity Index	Unadjusted p-value	Bonferroni adjusted p-value
cardiomyopathies	dermatitis, contact	69	71	0	1552	1212	583	0.38	0.48	0.2109	4.71953e-201	1.15959e-197
lymphoma, t-cell	tongue neoplasms	12	12	0	530	400	188	0.35	0.47	0.2022	1.51354e-145	3.71877e-142
dermatitis, contact	hyperalgesia	71	71	0	1212	1451	521	0.43	0.36	0.1956	8.482e-164	2.08403e-160
bone diseases, developmental	infertility, female	28	27	0	589	752	260	0.44	0.35	0.1939	2.34435e-153	5.76006e-150
cholestasis	coronary artery disease	62	60	0	873	1042	369	0.42	0.35	0.1927	9.71888e-161	2.38793e-157
leukemia, lymphocytic, chronic, b-cell	neuroblastoma	44	42	0	834	863	320	0.38	0.37	0.1886	1.07583e-149	2.64331e-146
colitis, ulcerative	coronary artery disease	60	60	0	1074	1042	398	0.37	0.38	0.1881	1.38761e-150	3.40935e-147
brain neoplasms	pulmonary disease, chronic obstructive	24	23	0	937	839	333	0.36	0.4	0.1875	3.71697e-149	9.1326e-146
abortion, spontaneous	liver neoplasms, experimental	108	112	0	1299	1226	471	0.36	0.38	0.1865	3.10812e-144	7.63666e-141
amyotrophic lateral sclerosis 1	skin neoplasms	50	50	0	887	1341	413	0.47	0.31	0.1854	1.18039e-154	2.90021e-151
astrocytoma	carcinoma, basal cell	24	23	0	876	566	267	0.3	0.47	0.1852	1.18196e-147	2.90406e-144
cocaine-related disorders	diabetes mellitus, experimental	112	114	0	1350	2308	660	0.49	0.29	0.1804	4.74779e-126	1.16653e-122
fever	hyperglycemia	21	21	0	688	547	220	0.32	0.4	0.1781	2.95215e-126	7.25343e-123
carcinoma, transitional cell	lymphoma, large b-cell, diffuse	30	29	0	852	703	276	0.32	0.39	0.1775	4.07941e-131	1.00231e-127
arthritis, juvenile	intellectual disability	135	129	0	1296	1580	509	0.39	0.32	0.177	7.09526e-121	1.7433e-117
bone diseases, developmental	ischemia	28	27	0	589	892	260	0.44	0.29	0.1756	3.06559e-132	7.53216e-129
lewy body disease	stomach ulcer	18	18	0	647	783	250	0.39	0.32	0.1748	3.49501e-125	8.58723e-122
cocaine-related disorders	leukemia, myeloid, acute	112	110	0	1350	1462	489	0.36	0.33	0.1739	3.34893e-114	8.22832e-111
calcinosis	non-alcoholic fatty liver disease	39	40	0	1025	1103	370	0.36	0.34	0.1739	1.962e-124	4.82063e-121
intellectual disability	liver cirrhosis, experimental	129	126	0	1580	2018	625	0.4	0.31	0.1737	6.31665e-97	1.552e-93
calcinosis	cleft palate	39	40	0	1025	1171	380	0.37	0.32	0.173	5.79687e-123	1.42429e-119
carcinoma, adenoid cystic	hiv infections	100	99	0	1368	1378	473	0.35	0.34	0.1723	4.49409e-112	1.1042e-108
amyotrophic lateral sclerosis 1	endometrial neoplasms	50	52	0	887	1211	354	0.4	0.29	0.1687	6.23048e-120	1.53083e-116
infertility, male	neuroblastoma	44	42	0	986	863	311	0.32	0.36	0.1682	9.28764e-117	2.28197e-113
ischemia	neurotoxicity syndromes	27	26	0	892	534	238	0.27	0.45	0.1669	3.52073e-121	8.65044e-118
cell transformation, neoplastic	cocaine-related disorders	107	112	0	1934	1350	548	0.28	0.41	0.1669	1.68563e-96	4.1416e-93
abortion, spontaneous	cocaine-related disorders	108	112	0	1299	1350	440	0.34	0.33	0.1661	8.50513e-103	2.08971e-99
cocaine-related disorders	liver neoplasms	112	113	0	1350	1629	491	0.36	0.3	0.1648	6.18607e-95	1.51992e-91
hyperplasia	hypertrophy, left ventricular	25	25	0	850	758	265	0.31	0.35	0.1648	4.52326e-111	1.11137e-107
heart diseases	mouth neoplasms	46	44	0	1062	892	322	0.3	0.36	0.1648	2.71787e-111	6.67781e-108
cardiomyopathy, dilated	neoplasms, experimental	37	38	0	1004	990	328	0.33	0.33	0.1645	2.82158e-109	6.93261e-106
head and neck neoplasms	thyroid neoplasms	23	24	0	774	692	241	0.31	0.35	0.1644	1.52284e-109	3.74162e-106
brain neoplasms	sepsis	24	23	0	937	889	298	0.32	0.34	0.1632	2.99147e-108	7.35004e-105
cleft lip	leukemia, promyelocytic, acute	26	26	0	763	759	248	0.33	0.33	0.1629	1.82342e-107	4.48015e-104
inflammatory bowel diseases	liver cirrhosis, biliary	34	33	0	748	518	206	0.28	0.4	0.1627	2.80616e-108	6.89474e-105
carcinoma, adenoid cystic	seizures	100	99	0	1368	1746	504	0.37	0.29	0.1618	1.84579e-87	4.53511e-84
nephrotic syndrome	retinal diseases	22	22	0	620	828	234	0.38	0.28	0.1616	1.01814e-107	2.50158e-104
down syndrome	precancerous conditions	102	99	0	772	1183	315	0.41	0.27	0.1611	1.72666e-111	4.24241e-108
hyperglycemia	nephrotic syndrome	21	22	0	547	620	188	0.34	0.3	0.1611	6.41786e-101	1.57687e-97
anemia	heart valve diseases	24	25	0	674	772	232	0.34	0.3	0.1604	5.32933e-104	1.30942e-100
adenocarcinoma of lung	non-alcoholic fatty liver disease	39	40	0	862	1103	314	0.36	0.28	0.1598	2.24515e-104	5.51632e-101
lymphoma, large b-cell, diffuse	stevens-johnson syndrome	29	30	0	703	899	254	0.36	0.28	0.1586	1.84699e-103	4.53806e-100
disease models, animal	multiple myeloma	30	31	0	893	785	266	0.3	0.34	0.1585	5.53819e-102	1.36073e-98
carcinoma, squamous cell of head and neck	hepatitis, chronic	23	22	0	676	618	205	0.3	0.33	0.1584	2.08371e-99	5.11968e-96
adenoma	leukemia	31	32	0	986	827	287	0.29	0.35	0.1583	8.31511e-102	2.04302e-98
leukemia, lymphocytic, chronic, b-cell	medulloblastoma	44	45	0	834	886	272	0.33	0.31	0.1581	6.6382e-101	1.631e-97
fibrosis	neuroblastoma	43	42	0	1386	863	355	0.26	0.41	0.1578	3.60102e-105	8.84772e-102
anemia	genetic predisposition to disease	24	24	0	674	601	201	0.3	0.33	0.1576	2.67967e-98	6.58394e-95
endometrial neoplasms	hypotension	52	52	0	1211	1274	391	0.32	0.31	0.1573	6.01545e-91	1.478e-87
diabetes mellitus, type 1	mouth neoplasms	45	44	0	939	892	288	0.31	0.32	0.1573	3.71328e-99	9.12353e-96
depressive disorder	drug hypersensitivity	37	37	0	951	742	266	0.28	0.36	0.1571	1.90657e-101	4.68443e-98
hyperglycemia	retinal diseases	21	22	0	547	828	216	0.39	0.26	0.1571	2.45392e-103	6.02927e-100
epilepsy	glioblastoma	58	56	0	973	1476	384	0.39	0.26	0.1568	2.89403e-98	7.11063e-95
adenocarcinoma of esophagus	liver cirrhosis, alcoholic	14	14	0	572	759	208	0.36	0.27	0.1563	4.57295e-99	1.12357e-95
cerebral hemorrhage	infertility, female	26	27	0	811	752	244	0.3	0.32	0.1561	4.208e-98	1.0339e-94
cleft palate	crohn disease	40	42	0	1171	1101	354	0.3	0.32	0.1558	4.02791e-92	9.89657e-89
calcinosis	small cell lung carcinoma	39	40	0	1025	978	312	0.3	0.32	0.1558	1.90244e-95	4.67431e-92
edema	infertility, female	26	27	0	792	752	240	0.3	0.32	0.1554	4.88088e-97	1.19923e-93
acute coronary syndrome	diabetes mellitus	30	29	0	678	847	236	0.35	0.28	0.1548	1.72301e-97	4.23344e-94
hernia, diaphragmatic	medulloblastoma	43	45	0	1396	886	353	0.25	0.4	0.1547	1.421e-98	3.49139e-95
astrocytoma	head and neck neoplasms	24	23	0	876	774	255	0.29	0.33	0.1545	3.26461e-96	8.02116e-93
diabetic nephropathies	liver cirrhosis, biliary	34	33	0	1056	518	243	0.23	0.47	0.1544	5.97979e-112	1.46923e-108
cardiomyopathy, dilated	proteinuria	37	37	0	1004	1024	313	0.31	0.31	0.1543	6.34776e-93	1.55964e-89
diabetic nephropathies	osteosarcoma	34	33	0	1056	850	294	0.28	0.35	0.1542	1.15835e-95	2.84606e-92
drug hypersensitivity	memory disorders	37	36	0	742	1031	273	0.37	0.26	0.154	3.50733e-98	8.61752e-95
carcinoma, transitional cell	disease models, animal	30	30	0	852	893	268	0.31	0.3	0.1536	4.13193e-94	1.01521e-90
edema	hypertrophy, left ventricular	26	25	0	792	758	238	0.3	0.31	0.1535	2.06189e-94	5.06607e-91
head and neck neoplasms	nephrotic syndrome	23	22	0	774	620	214	0.28	0.35	0.1535	3.93555e-95	9.66965e-92
heart valve diseases	hyperplasia	25	25	0	772	850	249	0.32	0.29	0.1535	1.35668e-94	3.33337e-91
adenoma	disease models, animal	31	30	0	986	893	288	0.29	0.32	0.1533	4.44904e-93	1.09313e-89
leukemia	osteosarcoma	32	33	0	827	850	257	0.31	0.3	0.1532	7.68571e-94	1.88838e-90
hypertrophy, left ventricular	thyroid neoplasms	25	24	0	758	692	222	0.29	0.32	0.1531	9.84325e-94	2.41849e-90
depressive disorder	neoplasms, experimental	37	38	0	951	990	297	0.31	0.3	0.153	7.34523e-92	1.80472e-88
astrocytoma	hypertrophy, left ventricular	24	25	0	876	758	250	0.29	0.33	0.153	3.16818e-94	7.78421e-91
infertility, female	neurotoxicity syndromes	27	26	0	752	534	196	0.26	0.37	0.1524	1.60124e-94	3.93425e-91
adenocarcinoma of lung	calcinosis	39	39	0	862	1025	287	0.33	0.28	0.1521	5.68055e-92	1.39571e-88
glomerulosclerosis, focal segmental	hyperglycemia	22	21	0	703	547	190	0.27	0.35	0.152	3.72045e-92	9.14115e-89
muscle weakness	precancerous conditions	96	99	0	653	1183	279	0.43	0.24	0.152	1.74411e-103	4.28529e-100
arsenic poisoning	epilepsy	60	58	0	956	973	293	0.31	0.3	0.1519	2.91985e-90	7.17408e-87
head and neck neoplasms	pulmonary disease, chronic obstructive	23	23	0	774	839	245	0.32	0.29	0.1519	2.95537e-92	7.26133e-89
medulloblastoma	mouth neoplasms	45	44	0	886	892	270	0.3	0.3	0.1519	2.22757e-91	5.47315e-88
anemia	hyperplasia	24	25	0	674	850	231	0.34	0.27	0.1516	3.07323e-93	7.55093e-90
acute coronary syndrome	stevens-johnson syndrome	30	30	0	678	899	239	0.35	0.27	0.1516	4.69413e-94	1.15335e-90
coronary artery disease	epilepsy	60	58	0	1042	973	305	0.29	0.31	0.1514	9.91715e-89	2.43664e-85
lung injury	lymphoma, t-cell, cutaneous	21	21	0	792	784	238	0.3	0.3	0.151	6.7477e-91	1.65791e-87
eye abnormalities	uremia	17	17	0	516	610	170	0.33	0.28	0.151	2.8514e-88	7.00588e-85
colitis	head and neck neoplasms	24	23	0	997	774	267	0.27	0.34	0.1508	5.79733e-92	1.4244e-88
diabetes mellitus	learning disorders	29	28	0	847	963	271	0.32	0.28	0.1497	1.18329e-88	2.90734e-85
heart valve diseases	thyroid neoplasms	25	24	0	772	692	219	0.28	0.32	0.1496	3.03262e-89	7.45116e-86
edema	leukemia, promyelocytic, acute	26	26	0	792	759	232	0.29	0.31	0.1496	5.02566e-89	1.23481e-85
bronchial hyperreactivity	leishmaniasis, visceral	14	14	0	406	531	140	0.34	0.26	0.1494	2.15309e-83	5.29014e-80
infertility, female	learning disorders	27	28	0	752	963	256	0.34	0.27	0.1493	5.28599e-90	1.29877e-86
adrenocortical carcinoma	eye abnormalities	17	17	0	786	516	194	0.25	0.38	0.149	6.80992e-92	1.6732e-88
lewy body disease	wounds and injuries	18	18	0	647	541	177	0.27	0.33	0.149	5.94338e-87	1.46029e-83
carcinoma, squamous cell of head and neck	head and neck neoplasms	23	23	0	676	774	216	0.32	0.28	0.149	1.43476e-88	3.5252e-85
multiple sclerosis	thrombosis	42	41	0	784	795	235	0.3	0.3	0.1488	6.13075e-88	1.50633e-84
acute lung injury	migraine disorders	18	18	0	759	431	177	0.23	0.41	0.1487	1.42716e-93	3.50653e-90
lung injury	nephrotic syndrome	21	22	0	792	620	210	0.27	0.34	0.1487	2.93094e-89	7.20131e-86
infertility, female	muscular diseases	27	27	0	752	678	212	0.28	0.31	0.1483	2.21721e-87	5.44769e-84
catalepsy	ventricular dysfunction, left	15	15	0	584	543	167	0.29	0.31	0.1482	1.50018e-84	3.68595e-81
arrhythmias, cardiac	migraine disorders	18	18	0	596	431	152	0.26	0.35	0.148	1.07514e-84	2.64162e-81
hyperglycemia	lung injury	21	21	0	547	792	198	0.36	0.25	0.1479	9.51763e-90	2.33848e-86
cerebral hemorrhage	kidney neoplasms	26	27	0	811	630	213	0.26	0.34	0.1478	2.71896e-88	6.68048e-85
hypertension, pulmonary	stevens-johnson syndrome	31	30	0	861	899	260	0.3	0.29	0.1477	1.0296e-85	2.52972e-82
heart diseases	leukemia, lymphocytic, chronic, b-cell	46	44	0	1062	834	280	0.26	0.34	0.1477	2.17086e-86	5.33381e-83
colitis	hypertrophy, left ventricular	24	25	0	997	758	259	0.26	0.34	0.1476	7.62063e-88	1.87239e-84
crohn disease	mouth neoplasms	42	44	0	1101	892	294	0.27	0.33	0.1475	1.12338e-84	2.76015e-81
ischemia	leukemia, promyelocytic, acute	27	26	0	892	759	243	0.27	0.32	0.1472	2.76385e-86	6.79079e-83
lymphoma, t-cell, cutaneous	uterine cervical neoplasms	21	22	0	784	1004	263	0.34	0.26	0.1471	1.66412e-86	4.08874e-83
colitis, ulcerative	epilepsy	60	58	0	1074	973	301	0.28	0.31	0.147	3.84257e-82	9.44121e-79
kidney neoplasms	learning disorders	27	28	0	630	963	234	0.37	0.24	0.1469	1.3895e-90	3.414e-87
heart diseases	medulloblastoma	46	45	0	1062	886	286	0.27	0.32	0.1468	9.06459e-84	2.22717e-80
fetal growth retardation	vascular system injuries	10	10	0	391	434	121	0.31	0.28	0.1467	2.51565e-76	6.18095e-73
ischemia	parkinsonian disorders	27	26	0	892	845	254	0.28	0.3	0.1462	7.87393e-84	1.93463e-80
medulloblastoma	salivary gland neoplasms	45	45	0	886	627	221	0.25	0.35	0.1461	1.10817e-87	2.72276e-84
bone diseases, developmental	kidney neoplasms	28	27	0	589	630	178	0.3	0.28	0.146	3.70345e-83	9.09938e-80
liver cirrhosis, alcoholic	muscular atrophy	14	14	0	759	721	216	0.28	0.3	0.1459	2.78466e-84	6.84191e-81
cerebral hemorrhage	leukemia, promyelocytic, acute	26	26	0	811	759	229	0.28	0.3	0.1459	3.95294e-84	9.71237e-81
lymphoma, t-cell, cutaneous	retinal diseases	21	22	0	784	828	235	0.3	0.28	0.1458	7.29745e-84	1.79298e-80
liver cirrhosis, biliary	stroke	33	34	0	518	1075	232	0.45	0.22	0.1456	2.27838e-99	5.59799e-96
calcinosis	precursor cell lymphoblastic leukemia-lymphoma	39	38	0	1025	667	246	0.24	0.37	0.1454	1.99597e-88	4.90409e-85
nasopharyngeal carcinoma	stomach ulcer	18	18	0	677	783	212	0.31	0.27	0.1452	8.11101e-84	1.99287e-80
hyperinsulinism	oral submucous fibrosis	15	15	0	466	657	163	0.35	0.25	0.1451	1.68809e-83	4.14763e-80
non-alcoholic fatty liver disease	small cell lung carcinoma	40	40	0	1103	978	302	0.27	0.31	0.1451	4.6025e-79	1.13083e-75
albuminuria	leukemia, promyelocytic, acute	25	26	0	709	759	213	0.3	0.28	0.1451	3.04568e-83	7.48324e-80
bone diseases, developmental	lymphoma, large b-cell, diffuse	28	29	0	589	703	187	0.32	0.27	0.1447	7.338e-83	1.80295e-79
infarction, middle cerebral artery	infertility, female	26	27	0	713	752	212	0.3	0.28	0.1447	1.05429e-82	2.59039e-79
fever	lymphoma, t-cell, cutaneous	21	21	0	688	784	213	0.31	0.27	0.1447	4.50681e-83	1.10732e-79
ischemia	muscular diseases	27	27	0	892	678	227	0.25	0.33	0.1446	1.92346e-84	4.72594e-81
adenocarcinoma of lung	precursor cell lymphoblastic leukemia-lymphoma	39	38	0	862	667	221	0.26	0.33	0.1445	3.60722e-84	8.86294e-81
neuroblastoma	neurodegenerative diseases	42	42	0	863	891	253	0.29	0.28	0.1442	6.09852e-81	1.49841e-77
substance-related disorders	urinary bladder neoplasms	114	113	0	839	1755	373	0.44	0.21	0.1438	4.33542e-89	1.06521e-85
infertility, male	medulloblastoma	44	45	0	986	886	269	0.27	0.3	0.1437	1.83429e-79	4.50685e-76
carotid artery diseases	diabetic cardiomyopathies	11	11	0	566	527	157	0.28	0.3	0.1436	5.59749e-79	1.3753e-75
hyperplasia	parkinsonian disorders	25	26	0	850	845	243	0.29	0.29	0.1434	3.8211e-80	9.38844e-77
anxiety disorders	autoimmune diseases	34	34	0	823	797	232	0.28	0.29	0.1432	2.20009e-80	5.40561e-77
albuminuria	neurotoxicity syndromes	25	26	0	709	534	178	0.25	0.33	0.1432	8.34219e-82	2.04968e-78
diabetes mellitus	stevens-johnson syndrome	29	30	0	847	899	250	0.3	0.28	0.1432	1.194e-79	2.93366e-76
glomerulosclerosis, focal segmental	lung injury	22	21	0	703	792	214	0.3	0.27	0.1431	5.23767e-81	1.2869e-77
diabetic nephropathies	inflammatory bowel diseases	34	34	0	1056	748	258	0.24	0.34	0.143	1.91504e-82	4.70524e-79
cognition disorders	ischemia	26	27	0	808	892	243	0.3	0.27	0.1429	7.83236e-80	1.92441e-76
arthritis, psoriatic	leukemia-lymphoma, adult t-cell	12	12	0	388	403	113	0.29	0.28	0.1429	1.36308e-71	3.34908e-68
chloracne	stroke	33	34	0	584	1075	237	0.41	0.22	0.1429	1.63547e-90	4.01834e-87
glomerulonephritis	lymphoma, large b-cell, diffuse	30	29	0	914	703	231	0.25	0.33	0.1429	7.77389e-82	1.91005e-78
cleft lip	hyperplasia	26	25	0	763	850	230	0.3	0.27	0.1426	6.64052e-80	1.63158e-76
migraine disorders	pre-eclampsia	18	18	0	431	531	137	0.32	0.26	0.1424	3.53022e-76	8.67374e-73
behcet syndrome	hearing loss	15	15	0	397	481	125	0.31	0.26	0.1424	4.12857e-74	1.01439e-70
sepsis	uterine cervical neoplasms	23	22	0	889	1004	269	0.3	0.27	0.1421	3.789e-77	9.30958e-74
cardiomyopathy, hypertrophic	hepatitis, chronic	21	22	0	628	618	177	0.28	0.29	0.1421	1.17774e-78	2.8937e-75
leukemia, promyelocytic, acute	muscular diseases	26	27	0	759	678	204	0.27	0.3	0.142	1.66946e-79	4.10187e-76
liver neoplasms, experimental	substance-related disorders	112	114	0	1226	839	293	0.24	0.35	0.1419	6.34598e-79	1.55921e-75
down syndrome	hiv infections	102	99	0	772	1378	305	0.4	0.22	0.1419	2.42051e-84	5.94719e-81
lymphoma, t-cell, cutaneous	respiratory hypersensitivity	21	22	0	784	605	197	0.25	0.33	0.1418	1.24987e-80	3.07093e-77
kidney failure, chronic	medulloblastoma	45	45	0	1266	886	305	0.24	0.34	0.1417	5.95572e-77	1.46332e-73
brain neoplasms	hypertrophy, left ventricular	24	25	0	937	758	240	0.26	0.32	0.1416	4.43351e-79	1.08931e-75
retinal diseases	uterine cervical neoplasms	22	22	0	828	1004	259	0.31	0.26	0.1414	1.85252e-77	4.55164e-74
carotid artery diseases	intestinal neoplasms	11	11	0	566	680	176	0.31	0.26	0.1413	1.77531e-78	4.36195e-75
hepatitis, chronic	lung injury	22	21	0	618	792	199	0.32	0.25	0.1411	1.12516e-79	2.76452e-76
cleft palate	neurodegenerative diseases	40	42	0	1171	891	291	0.25	0.33	0.1411	1.3395e-75	3.29116e-72
chloracne	diabetic nephropathies	33	34	0	584	1056	231	0.4	0.22	0.1409	4.91922e-87	1.20865e-83
psychoses, substance-induced	tachycardia	17	17	0	609	649	177	0.29	0.27	0.1407	3.00808e-77	7.39086e-74
carcinoma, squamous cell of head and neck	sepsis	23	23	0	676	889	220	0.33	0.25	0.1406	3.43381e-79	8.43687e-76
bone diseases, developmental	muscular diseases	28	27	0	589	678	178	0.3	0.26	0.1405	2.07271e-77	5.09264e-74
bipolar disorder	cardiomyopathy, dilated	38	37	0	791	1004	252	0.32	0.25	0.1404	4.77396e-77	1.17296e-73
infarction, middle cerebral artery	muscular diseases	26	27	0	713	678	195	0.27	0.29	0.1402	4.74124e-77	1.16492e-73
adrenocortical carcinoma	hyperlipidemias	17	17	0	786	549	187	0.24	0.34	0.1401	8.94333e-80	2.19738e-76
endometrial neoplasms	substance withdrawal syndrome	52	54	0	1211	939	301	0.25	0.32	0.14	2.06012e-72	5.06171e-69
adenoma	growth disorders	31	31	0	986	552	215	0.22	0.39	0.1398	3.4419e-85	8.45674e-82
cerebral hemorrhage	cleft lip	26	26	0	811	763	220	0.27	0.29	0.1398	3.0625e-76	7.52456e-73
disease models, animal	hyperkinesis	30	31	0	893	684	220	0.25	0.32	0.1395	1.14681e-77	2.81771e-74
fever	glomerulosclerosis, focal segmental	21	22	0	688	703	194	0.28	0.28	0.1395	3.88824e-76	9.55341e-73
child development disorders, pervasive	osteoporosis	57	59	0	961	1006	274	0.29	0.27	0.1393	4.71788e-72	1.15918e-68
lewy body disease	migraine disorders	18	18	0	647	431	150	0.23	0.35	0.1391	4.63519e-77	1.13887e-73
kidney neoplasms	muscular diseases	27	27	0	630	678	182	0.29	0.27	0.1391	1.06138e-75	2.6078e-72
autoimmune diseases	osteosarcoma	34	33	0	797	850	229	0.29	0.27	0.139	6.31248e-75	1.55098e-71
genetic predisposition to disease	pulmonary disease, chronic obstructive	24	23	0	601	839	200	0.33	0.24	0.1389	3.79517e-78	9.32474e-75
hyperglycemia	respiratory hypersensitivity	21	22	0	547	605	160	0.29	0.26	0.1389	1.4967e-74	3.67739e-71
cardiomyopathy, hypertrophic	lung injury	21	21	0	628	792	197	0.31	0.25	0.1387	1.5219e-76	3.73932e-73
hepatic encephalopathy	neutropenia	13	13	0	381	326	98	0.26	0.3	0.1386	1.56547e-65	3.84637e-62
adenocarcinoma of esophagus	heat stroke	14	14	0	572	525	152	0.27	0.29	0.1386	1.40734e-73	3.45784e-70
adenomatous polyposis coli	erectile dysfunction	10	10	0	464	540	139	0.3	0.26	0.1384	1.66732e-72	4.09661e-69
astrocytoma	colitis	24	24	0	876	997	259	0.3	0.26	0.1383	2.90693e-72	7.14234e-69
leukemia, myeloid	uremia	17	17	0	403	610	140	0.35	0.23	0.1382	3.97113e-75	9.75706e-72
child development disorders, pervasive	necrosis	57	57	0	961	1363	321	0.33	0.24	0.1381	8.54909e-69	2.10051e-65
hernia, diaphragmatic	neuroblastoma	43	42	0	1396	863	312	0.22	0.36	0.1381	1.63669e-73	4.02135e-70
cardiomyopathy, hypertrophic	retinal diseases	21	22	0	628	828	201	0.32	0.24	0.138	3.02018e-76	7.42059e-73
neoplasm invasiveness	substance-related disorders	110	114	0	2111	839	407	0.19	0.49	0.138	6.95977e-85	1.71002e-81
cognition disorders	hypertrophy, left ventricular	26	25	0	808	758	216	0.27	0.28	0.1379	5.62639e-74	1.3824e-70
carcinoma, basal cell	retinal diseases	23	22	0	566	828	192	0.34	0.23	0.1377	1.78563e-77	4.38728e-74
coronary disease	hyperglycemia	22	21	0	419	547	133	0.32	0.24	0.1377	6.02233e-72	1.47969e-68
hepatitis, chronic	lymphoma, t-cell, cutaneous	22	21	0	618	784	193	0.31	0.25	0.1377	2.63983e-75	6.48607e-72
carcinoma, squamous cell of head and neck	retinal diseases	23	22	0	676	828	207	0.31	0.25	0.1376	8.95112e-75	2.19929e-71
inflammation	substance-related disorders	115	114	0	2316	839	434	0.19	0.52	0.1376	2.07739e-88	5.10414e-85
lymphoma, t-cell, cutaneous	nephrotic syndrome	21	22	0	784	620	193	0.25	0.31	0.1375	4.93403e-75	1.21229e-71
adenoma	glomerulonephritis	31	30	0	986	914	261	0.26	0.29	0.1374	2.02822e-70	4.98333e-67
hepatolenticular degeneration	hyperplasia	24	25	0	650	850	206	0.32	0.24	0.1373	3.51975e-75	8.64802e-72
autoimmune diseases	keloid	34	35	0	797	500	178	0.22	0.36	0.1372	3.4694e-78	8.52431e-75
epilepsy, temporal lobe	nephrotic syndrome	23	22	0	576	620	164	0.28	0.26	0.1371	7.42206e-73	1.8236e-69
psychoses, substance-induced	weight loss	17	17	0	609	617	168	0.28	0.27	0.137	8.0336e-73	1.97386e-69
carcinoma, basal cell	sepsis	23	23	0	566	889	199	0.35	0.22	0.1368	9.05704e-78	2.22532e-74
cachexia	sarcoidosis	10	10	0	416	455	119	0.29	0.26	0.1366	5.20568e-68	1.27904e-64
anorexia	ventricular dysfunction, left	15	15	0	453	543	136	0.3	0.25	0.1365	1.25521e-70	3.08404e-67
amyotrophic lateral sclerosis	lung injury	20	21	0	543	792	182	0.34	0.23	0.1363	1.41619e-75	3.47958e-72
carotid artery diseases	radiation injuries, experimental	11	11	0	566	690	171	0.3	0.25	0.1361	8.44181e-73	2.07415e-69
kidney neoplasms	leukemia, promyelocytic, acute	27	26	0	630	759	189	0.3	0.25	0.1361	6.82267e-73	1.67633e-69
adenocarcinoma	substance-related disorders	109	114	0	2396	839	440	0.18	0.52	0.136	6.78956e-87	1.6682e-83
hypertrophy, left ventricular	parkinsonian disorders	25	26	0	758	845	218	0.29	0.26	0.136	1.45497e-71	3.57486e-68
diabetic retinopathy	papilloma	12	12	0	609	605	165	0.27	0.27	0.1359	1.61954e-71	3.9792e-68
infarction, middle cerebral artery	leukemia, promyelocytic, acute	26	26	0	713	759	200	0.28	0.26	0.1359	8.2413e-72	2.02489e-68
hypertrophy, left ventricular	leukemia, promyelocytic, acute	25	26	0	758	759	206	0.27	0.27	0.1358	1.81789e-71	4.46655e-68
astrocytoma	epilepsy, temporal lobe	24	23	0	876	576	197	0.22	0.34	0.1357	1.0195e-75	2.50491e-72
cardiomyopathy, dilated	memory disorders	37	36	0	1004	1031	276	0.27	0.27	0.1356	3.64516e-66	8.95615e-63
cognition disorders	infarction, middle cerebral artery	26	26	0	808	713	206	0.25	0.29	0.1354	2.13119e-71	5.23633e-68
lymphatic metastasis	muscular atrophy	14	14	0	366	721	147	0.4	0.2	0.1352	1.41265e-78	3.47088e-75
anemia	epilepsy, temporal lobe	24	23	0	674	576	169	0.25	0.29	0.1352	2.10844e-71	5.18044e-68
fever	hypercholesterolemia	21	22	0	688	592	173	0.25	0.29	0.1352	2.05643e-71	5.05265e-68
carcinoma, basal cell	hepatitis, chronic	23	22	0	566	618	160	0.28	0.26	0.1351	1.19609e-70	2.9388e-67
barrett esophagus	lymphoma, follicular	13	13	0	403	427	112	0.28	0.26	0.1349	1.72322e-65	4.23395e-62
kidney neoplasms	parkinsonian disorders	27	26	0	630	845	199	0.32	0.24	0.1349	1.30194e-72	3.19887e-69
lymphoma, t-cell	papilloma	12	12	0	530	605	153	0.29	0.25	0.1348	3.90324e-70	9.59026e-67
arthritis, psoriatic	sjogren's syndrome	12	12	0	388	199	79	0.2	0.4	0.1346	1.52328e-62	3.74269e-59
leukemia, promyelocytic, acute	neurotoxicity syndromes	26	26	0	759	534	174	0.23	0.33	0.1346	5.97083e-73	1.46703e-69
pulmonary disease, chronic obstructive	uterine cervical neoplasms	23	22	0	839	1004	248	0.3	0.25	0.1346	3.60897e-68	8.86725e-65
brain diseases	lung injury	22	21	0	509	792	175	0.34	0.22	0.1345	1.81194e-74	4.45194e-71
amnesia	psychoses, substance-induced	17	17	0	417	609	138	0.33	0.23	0.1345	6.03894e-71	1.48377e-67
epilepsy, temporal lobe	sepsis	23	23	0	576	889	197	0.34	0.22	0.1345	1.62471e-74	3.99191e-71
acute lung injury	nasopharyngeal carcinoma	18	18	0	759	677	193	0.25	0.29	0.1344	2.26183e-70	5.55732e-67
intestinal neoplasms	radiation injuries, experimental	11	11	0	680	690	184	0.27	0.27	0.1343	4.60248e-70	1.13083e-66
lung injury	uterine cervical neoplasms	21	22	0	792	1004	241	0.3	0.24	0.1342	7.61195e-69	1.87026e-65
adenoma	hyperkinesis	31	31	0	986	684	224	0.23	0.33	0.1341	6.60295e-72	1.62235e-68
intestinal neoplasms	meningioma	11	11	0	680	610	173	0.25	0.28	0.1341	4.9842e-70	1.22462e-66
acute lung injury	female urogenital diseases	18	18	0	759	703	196	0.26	0.28	0.1341	9.77969e-70	2.40287e-66
osteosarcoma	stroke	33	34	0	850	1075	258	0.3	0.24	0.134	3.99123e-67	9.80646e-64
cardiomyopathy, hypertrophic	nephrotic syndrome	21	22	0	628	620	167	0.27	0.27	0.1338	2.38881e-69	5.86932e-66
parkinson disease, late-onset	psychotic disorders	13	13	0	192	354	73	0.38	0.21	0.1337	4.04057e-59	9.92768e-56
muscular diseases	neurotoxicity syndromes	27	26	0	678	534	162	0.24	0.3	0.1337	3.4696e-70	8.5248e-67
bipolar disorder	neoplasms, experimental	38	38	0	791	990	238	0.3	0.24	0.1336	3.94778e-68	9.6997e-65
berylliosis	carotid artery diseases	11	11	0	506	566	143	0.28	0.25	0.1334	5.21373e-68	1.28101e-64
glomerulosclerosis, focal segmental	head and neck neoplasms	22	23	0	703	774	197	0.28	0.25	0.1334	5.92175e-69	1.45497e-65
muscular atrophy	sarcoma	14	14	0	721	622	179	0.25	0.29	0.1333	2.27873e-69	5.59885e-66
brain diseases	retinal diseases	22	22	0	509	828	178	0.35	0.21	0.1331	7.26926e-74	1.78606e-70
psychoses, substance-induced	uremia	17	17	0	609	610	162	0.27	0.27	0.1329	3.07129e-68	7.54616e-65
acute coronary syndrome	adenoma	30	31	0	678	986	221	0.33	0.22	0.1328	1.97684e-70	4.8571e-67
diabetic retinopathy	tongue neoplasms	12	12	0	609	400	134	0.22	0.34	0.1328	1.5603e-69	3.83366e-66
female urogenital diseases	lewy body disease	18	18	0	703	647	179	0.25	0.28	0.1326	2.92004e-68	7.17453e-65
adenocarcinoma of esophagus	leishmaniasis, visceral	14	14	0	572	531	146	0.26	0.27	0.1324	4.22324e-67	1.03765e-63
anemia	carcinoma, basal cell	24	23	0	674	566	164	0.24	0.29	0.1323	3.14935e-68	7.73797e-65
cerebral hemorrhage	parkinsonian disorders	26	26	0	811	845	219	0.27	0.26	0.1322	2.58895e-66	6.36104e-63
hyperglycemia	lymphoma, t-cell, cutaneous	21	21	0	547	784	176	0.32	0.22	0.1322	1.81618e-70	4.46235e-67
adrenocortical carcinoma	myelodysplastic syndromes	17	17	0	786	477	167	0.21	0.35	0.1322	9.27729e-73	2.27943e-69
hepatic encephalopathy	hyperemia	13	13	0	381	603	130	0.34	0.22	0.1321	5.00473e-69	1.22966e-65
hypertension, pulmonary	leukemia	31	32	0	861	827	223	0.26	0.27	0.1321	7.27662e-66	1.78787e-62
bradycardia	muscular diseases	26	27	0	624	678	172	0.28	0.25	0.1321	1.0551e-67	2.59237e-64
glomerulosclerosis, focal segmental	liver failure, acute	22	22	0	703	584	170	0.24	0.29	0.1321	3.08364e-68	7.57652e-65
hypertrophy	urticaria	16	16	0	739	579	174	0.24	0.3	0.132	1.01191e-68	2.48627e-65
lymphoma, non-hodgkin	nasopharyngeal carcinoma	18	18	0	414	677	144	0.35	0.21	0.132	6.49155e-71	1.59497e-67
mesothelioma	thrombosis	40	41	0	1108	795	251	0.23	0.32	0.1319	3.83248e-66	9.4164e-63
lymphoma, t-cell, cutaneous	neoplasm recurrence, local	21	22	0	784	605	183	0.23	0.3	0.1317	1.43437e-68	3.52425e-65
epilepsy, temporal lobe	thyroid neoplasms	23	24	0	576	692	167	0.29	0.24	0.1317	9.3052e-68	2.28629e-64
hepatitis, chronic	respiratory hypersensitivity	22	22	0	618	605	161	0.26	0.27	0.1316	6.56653e-67	1.6134e-63
carcinoma, basal cell	nephrotic syndrome	23	22	0	566	620	156	0.28	0.25	0.1315	8.4138e-67	2.06727e-63
carcinoma, basal cell	neoplasm recurrence, local	23	22	0	566	605	154	0.27	0.25	0.1315	1.24479e-66	3.05844e-63
hiv infections	muscle weakness	99	96	0	1378	653	267	0.19	0.41	0.1315	5.98832e-77	1.47133e-73
nephrosis	psychoses, substance-induced	17	17	0	510	609	147	0.29	0.24	0.1314	1.15537e-66	2.83875e-63
multiple sclerosis	neurodegenerative diseases	42	42	0	784	891	220	0.28	0.25	0.1313	2.06092e-65	5.06368e-62
albuminuria	parkinsonian disorders	25	26	0	709	845	204	0.29	0.24	0.1313	1.40095e-66	3.44214e-63
carotid artery diseases	hypoglycemia	11	11	0	566	493	139	0.25	0.28	0.1313	7.97019e-66	1.95828e-62
hypercholesterolemia	nephrotic syndrome	22	22	0	592	620	159	0.27	0.26	0.1312	2.04036e-66	5.01315e-63
carcinoma, transitional cell	growth disorders	30	31	0	852	552	184	0.22	0.33	0.1311	2.10113e-70	5.16247e-67
hernia, diaphragmatic	salivary gland neoplasms	43	45	0	1396	627	265	0.19	0.42	0.131	7.91803e-79	1.94546e-75
adenocarcinoma of lung	thrombosis	39	41	0	862	795	217	0.25	0.27	0.131	7.28352e-65	1.78956e-61
behcet syndrome	oral submucous fibrosis	15	15	0	397	657	138	0.35	0.21	0.1309	1.50243e-69	3.69148e-66
oral submucous fibrosis	ventricular dysfunction, left	15	15	0	657	543	157	0.24	0.29	0.1308	1.18696e-66	2.91636e-63
lymphoma, mantle-cell	meningioma	11	11	0	514	610	147	0.29	0.24	0.1308	4.70876e-66	1.15694e-62
bone diseases, developmental	neural tube defects	28	28	0	589	682	166	0.28	0.24	0.1306	2.59521e-66	6.37642e-63
cardiomyopathy, dilated	precursor cell lymphoblastic leukemia-lymphoma	37	38	0	1004	667	218	0.22	0.33	0.1305	4.41204e-68	1.08404e-64
cardiomyopathy, dilated	dermatitis, atopic	37	36	0	1004	714	224	0.22	0.31	0.1304	2.51332e-66	6.17524e-63
lung injury	neoplasm recurrence, local	21	22	0	792	605	182	0.23	0.3	0.1303	5.58609e-67	1.3725e-63
craniosynostoses	fractures, bone	10	10	0	303	242	71	0.23	0.29	0.1303	1.96054e-53	4.81704e-50
leukemia	liver cirrhosis, biliary	32	33	0	827	518	175	0.21	0.34	0.1301	6.35783e-70	1.56212e-66
amyotrophic lateral sclerosis 1	influenza, human	50	52	0	887	422	170	0.19	0.4	0.1299	1.42047e-76	3.49009e-73
adenomatous polyposis coli	fetal growth retardation	10	10	0	464	391	111	0.24	0.28	0.1298	8.5077e-62	2.09034e-58
anxiety disorders	liver cirrhosis, biliary	34	33	0	823	518	174	0.21	0.34	0.1298	2.09436e-69	5.14585e-66
cleft palate	thrombosis	40	41	0	1171	795	255	0.22	0.32	0.1297	1.42621e-63	3.5042e-60
hepatolenticular degeneration	thyroid neoplasms	24	24	0	650	692	174	0.27	0.25	0.1297	6.43477e-65	1.58102e-61
hypercholesterolemia	sepsis	22	23	0	592	889	192	0.32	0.22	0.1296	4.63267e-68	1.13825e-64
hypothermia	leprosy	12	12	0	465	268	95	0.2	0.35	0.1296	2.29062e-62	5.62805e-59
dyskinesia, drug-induced	hyperinsulinism	15	15	0	437	466	117	0.27	0.25	0.1296	5.1252e-62	1.25926e-58
carcinoma, transitional cell	hyperkinesis	30	31	0	852	684	199	0.23	0.29	0.1296	4.67821e-65	1.14944e-61
copper-overload cirrhosis	intestinal neoplasms	11	11	0	424	680	143	0.34	0.21	0.1295	4.42236e-68	1.08657e-64
hemangiosarcoma	metabolic syndrome x	19	19	0	754	698	188	0.25	0.27	0.1295	1.89098e-64	4.64614e-61
tachycardia	uremia	17	17	0	649	610	163	0.25	0.27	0.1295	1.03298e-64	2.53802e-61
adenocarcinoma of lung	bipolar disorder	39	38	0	862	791	214	0.25	0.27	0.1295	4.01769e-63	9.87147e-60
cardiovascular diseases	liver cirrhosis, biliary	34	33	0	919	518	186	0.2	0.36	0.1294	1.49371e-71	3.67005e-68
atrial fibrillation	epilepsy, temporal lobe	23	23	0	599	576	152	0.25	0.26	0.1294	2.43598e-64	5.9852e-61
hypoglycemia	pulmonary embolism	11	11	0	493	311	104	0.21	0.33	0.1294	7.47777e-63	1.83729e-59
hypercholesterolemia	lung injury	22	21	0	592	792	179	0.3	0.23	0.1293	3.50978e-66	8.62352e-63
hypercholesterolemia	pulmonary disease, chronic obstructive	22	23	0	592	839	185	0.31	0.22	0.1293	8.24153e-67	2.02494e-63
neoplasm recurrence, local	sepsis	22	23	0	605	889	193	0.32	0.22	0.1292	4.43672e-67	1.0901e-63
epilepsy, temporal lobe	genetic predisposition to disease	23	24	0	576	601	152	0.26	0.25	0.1291	4.0076e-64	9.84667e-61
chloracne	inflammatory bowel diseases	33	34	0	584	748	172	0.29	0.23	0.1291	1.62282e-65	3.98727e-62
brain diseases	carcinoma, squamous cell of head and neck	22	23	0	509	676	153	0.3	0.23	0.1291	1.36657e-65	3.35766e-62
heart diseases	salivary gland neoplasms	46	45	0	1062	627	218	0.21	0.35	0.1291	6.39463e-69	1.57116e-65
crohn disease	infertility, male	42	44	0	1101	986	269	0.24	0.27	0.1289	4.94267e-57	1.21441e-53
bone diseases, developmental	learning disorders	28	28	0	589	963	200	0.34	0.21	0.1289	1.36737e-68	3.35962e-65
adrenal gland neoplasms	meningioma	11	11	0	702	610	169	0.24	0.28	0.1288	2.47101e-64	6.07128e-61
leukemia, myelogenous, chronic, bcr-abl positive	lymphoma, t-cell, cutaneous	20	21	0	466	784	161	0.35	0.21	0.1288	3.40469e-69	8.36533e-66
hepatitis c	malaria	16	16	0	369	400	99	0.27	0.25	0.1287	8.86296e-59	2.17763e-55
muscular atrophy	osteochondrodysplasias	14	14	0	721	483	155	0.21	0.32	0.1287	8.83312e-67	2.1703e-63
aortic valve insufficiency	diabetic cardiomyopathies	11	11	0	429	527	123	0.29	0.23	0.1287	1.62857e-62	4.00141e-59
behcet syndrome	hyperinsulinism	15	15	0	397	466	111	0.28	0.24	0.1286	8.1684e-61	2.00698e-57
brain diseases	respiratory hypersensitivity	22	22	0	509	605	143	0.28	0.24	0.1284	1.61631e-63	3.97127e-60
growth disorders	leukemia	31	32	0	552	827	177	0.32	0.21	0.1284	1.01375e-66	2.49079e-63
cleft lip	heart valve diseases	26	25	0	763	772	197	0.26	0.26	0.1283	1.46652e-62	3.60323e-59
bone diseases, metabolic	hypoglycemia	11	11	0	341	493	107	0.31	0.22	0.1283	1.59043e-61	3.90768e-58
diabetic neuropathies	hepatic encephalopathy	13	13	0	578	381	123	0.21	0.32	0.1283	3.20186e-64	7.86698e-61
muscle weakness	myocardial reperfusion injury	96	93	0	653	1328	254	0.39	0.19	0.1282	3.86953e-71	9.50744e-68
fibrosis	salivary gland neoplasms	43	45	0	1386	627	258	0.19	0.41	0.1282	2.60846e-74	6.40898e-71
behcet syndrome	glucose intolerance	15	15	0	397	485	113	0.28	0.23	0.1281	6.8518e-61	1.68349e-57
kidney neoplasms	neural tube defects	27	28	0	630	682	168	0.27	0.25	0.128	3.10086e-63	7.61882e-60
hyperkinesis	multiple myeloma	31	31	0	684	785	188	0.27	0.24	0.128	6.02678e-63	1.48078e-59
mesothelioma	multiple sclerosis	40	42	0	1108	784	242	0.22	0.31	0.1279	2.03531e-61	5.00075e-58
bronchial hyperreactivity	heat stroke	14	14	0	406	525	119	0.29	0.23	0.1278	9.52213e-62	2.33959e-58
anorexia	hepatitis	15	15	0	453	486	120	0.26	0.25	0.1278	6.54682e-61	1.60855e-57
ischemia	neural tube defects	27	28	0	892	682	201	0.23	0.29	0.1277	3.6408e-63	8.94544e-60
arthritis, experimental	keloid	35	35	0	1225	500	220	0.18	0.44	0.1275	4.39594e-80	1.08008e-76
lymphatic metastasis	sarcoma	14	14	0	366	622	126	0.34	0.2	0.1275	1.26241e-65	3.10174e-62
cardiomyopathy, hypertrophic	uterine cervical neoplasms	21	22	0	628	1004	208	0.33	0.21	0.1275	6.97445e-66	1.71362e-62
anxiety disorders	osteosarcoma	34	33	0	823	850	213	0.26	0.25	0.1273	3.00819e-60	7.39113e-57
epilepsy, temporal lobe	hepatitis, chronic	23	22	0	576	618	152	0.26	0.25	0.1273	2.52172e-62	6.19585e-59
brain neoplasms	hepatolenticular degeneration	24	24	0	937	650	202	0.22	0.31	0.1273	5.5239e-64	1.35722e-60
ovarian cysts	thrombosis	40	41	0	596	795	177	0.3	0.22	0.1272	9.15186e-64	2.24861e-60
epilepsy, temporal lobe	hepatolenticular degeneration	23	24	0	576	650	156	0.27	0.24	0.1272	1.66065e-62	4.08022e-59
diabetic retinopathy	neurogenic inflammation	12	12	0	609	437	133	0.22	0.3	0.1272	3.85204e-63	9.46445e-60
coronary disease	hypertension, essential	22	21	0	419	344	97	0.23	0.28	0.1271	1.01686e-57	2.49843e-54
calcinosis	ovarian cysts	39	40	0	1025	596	206	0.2	0.35	0.1271	3.12201e-67	7.67078e-64
learning disorders	neural tube defects	28	28	0	963	682	209	0.22	0.31	0.1271	6.24416e-63	1.53419e-59
hypercalcemia	papilloma	12	12	0	434	605	132	0.3	0.22	0.127	5.66783e-63	1.39258e-59
epilepsy, temporal lobe	neoplasm recurrence, local	23	22	0	576	605	150	0.26	0.25	0.127	6.08944e-62	1.49617e-58
hearing loss	ventricular dysfunction, left	15	15	0	481	543	130	0.27	0.24	0.127	3.44147e-61	8.4557e-58
cognition disorders	infertility, female	26	27	0	808	752	198	0.25	0.26	0.1269	7.23682e-61	1.77809e-57
adrenocortical carcinoma	psychoses, substance-induced	17	17	0	786	609	177	0.23	0.29	0.1269	5.63146e-63	1.38365e-59
genetic predisposition to disease	movement disorders	24	23	0	601	542	145	0.24	0.27	0.1269	8.43882e-62	2.07342e-58
atrial fibrillation	retinal diseases	23	22	0	599	828	181	0.3	0.22	0.1268	1.18818e-63	2.91937e-60
genetic predisposition to disease	thyroid neoplasms	24	24	0	601	692	164	0.27	0.24	0.1268	3.30534e-62	8.12122e-59
hepatitis, chronic	neoplasm recurrence, local	22	22	0	618	605	155	0.25	0.26	0.1267	1.0386e-61	2.55184e-58
respiratory hypersensitivity	thrombocytopenia	22	23	0	605	374	124	0.2	0.33	0.1267	7.62065e-64	1.87239e-60
neoplasm recurrence, local	nephrotic syndrome	22	22	0	605	620	155	0.26	0.25	0.1265	1.68597e-61	4.14244e-58
neuroendocrine tumors	prenatal exposure delayed effects	10	10	0	254	331	74	0.29	0.22	0.1265	1.62703e-52	3.9976e-49
hepatitis, chronic	hypercholesterolemia	22	22	0	618	592	153	0.25	0.26	0.1264	2.05521e-61	5.04964e-58
diabetic neuropathies	lymphoma, follicular	13	13	0	578	427	127	0.22	0.3	0.1264	1.13739e-61	2.79457e-58
cleft lip	kidney neoplasms	26	27	0	763	630	176	0.23	0.28	0.1263	8.33182e-62	2.04713e-58
arthritis, psoriatic	hepatitis b	12	12	0	388	174	71	0.18	0.41	0.1263	4.42071e-57	1.08617e-53
carcinoma, pancreatic ductal	lung injury	20	21	0	634	792	180	0.28	0.23	0.1262	8.19233e-62	2.01285e-58
anxiety disorders	heart defects, congenital	34	34	0	823	921	220	0.27	0.24	0.1261	2.13364e-58	5.24235e-55
leukemia, myeloid	myelodysplastic syndromes	17	17	0	403	477	111	0.28	0.23	0.1261	6.44645e-59	1.58389e-55
hyperlipidemias	weight loss	17	17	0	549	617	147	0.27	0.24	0.1261	3.89466e-61	9.56918e-58
neoplasm recurrence, local	pulmonary disease, chronic obstructive	22	23	0	605	839	182	0.3	0.22	0.126	1.01264e-62	2.48806e-59
acute lung injury	lymphoma	18	18	0	759	733	188	0.25	0.26	0.126	3.27956e-60	8.05789e-57
epilepsy, temporal lobe	glomerulosclerosis, focal segmental	23	22	0	576	703	161	0.28	0.23	0.1259	1.43655e-61	3.52959e-58
colitis	epilepsy, temporal lobe	24	23	0	997	576	198	0.2	0.34	0.1259	3.68417e-66	9.05201e-63
mouth neoplasms	salivary gland neoplasms	44	45	0	892	627	191	0.21	0.3	0.1257	2.22e-62	5.45454e-59
congenital abnormalities	meningioma	11	11	0	432	610	131	0.3	0.21	0.1257	7.83601e-62	1.92531e-58
arthritis, psoriatic	hodgkin disease	12	12	0	388	352	93	0.24	0.26	0.1257	1.18011e-55	2.89953e-52
hearing loss	hyperinsulinism	15	15	0	481	466	119	0.25	0.26	0.1257	5.55729e-59	1.36543e-55
hearing loss	oral submucous fibrosis	15	15	0	481	657	143	0.3	0.22	0.1257	4.58205e-62	1.12581e-58
cleft palate	ovarian cysts	40	40	0	1171	596	222	0.19	0.37	0.1256	2.77035e-68	6.80676e-65
diabetic retinopathy	hypercalcemia	12	12	0	609	434	131	0.22	0.3	0.1256	1.18406e-61	2.90923e-58
head and neck neoplasms	respiratory hypersensitivity	23	22	0	774	605	173	0.22	0.29	0.1255	2.38481e-61	5.85949e-58
brain diseases	pulmonary disease, chronic obstructive	22	23	0	509	839	169	0.33	0.2	0.1254	4.3726e-65	1.07435e-61
lymphoma	stomach ulcer	18	18	0	733	783	190	0.26	0.24	0.1253	2.31951e-59	5.69905e-56
glucose intolerance	hearing loss	15	15	0	485	481	121	0.25	0.25	0.1253	8.34017e-59	2.04918e-55
bradycardia	neurotoxicity syndromes	26	26	0	624	534	145	0.23	0.27	0.1252	1.9917e-60	4.8936e-57
hyperlipidemias	psychoses, substance-induced	17	17	0	549	609	145	0.26	0.24	0.1252	3.41955e-60	8.40183e-57
anemia	astrocytoma	24	24	0	674	876	194	0.29	0.22	0.1252	2.61371e-60	6.42189e-57
hearing loss	hepatitis	15	15	0	481	486	121	0.25	0.25	0.1251	1.07139e-58	2.63241e-55
acute lung injury	enterocolitis, necrotizing	18	18	0	759	456	152	0.2	0.33	0.1251	1.00654e-64	2.47306e-61
cachexia	nephritis, interstitial	10	10	0	416	296	89	0.21	0.3	0.125	1.06876e-55	2.62594e-52
cleft lip	parkinsonian disorders	26	26	0	763	845	201	0.26	0.24	0.125	2.18307e-58	5.36381e-55
fractures, bone	neuroendocrine tumors	10	10	0	242	254	62	0.26	0.24	0.125	1.59022e-47	3.90716e-44
head and neck neoplasms	hepatolenticular degeneration	23	24	0	774	650	178	0.23	0.27	0.125	4.53361e-60	1.11391e-56
medulloblastoma	pain	45	47	0	886	1171	257	0.29	0.22	0.1249	2.49184e-54	6.12246e-51
cardiomyopathy, hypertrophic	respiratory hypersensitivity	21	22	0	628	605	154	0.25	0.25	0.1249	7.93377e-60	1.94933e-56
osteochondrodysplasias	sarcoma	14	14	0	483	622	138	0.29	0.22	0.1249	1.51015e-60	3.71044e-57
acute coronary syndrome	hyperkinesis	30	31	0	678	684	170	0.25	0.25	0.1248	1.63219e-59	4.01028e-56
cerebral hemorrhage	cognition disorders	26	26	0	811	808	202	0.25	0.25	0.1248	8.54474e-58	2.09944e-54
cleft lip	edema	26	26	0	763	792	194	0.25	0.24	0.1248	2.29521e-58	5.63933e-55
copper-overload cirrhosis	meningioma	11	11	0	424	610	129	0.3	0.21	0.1248	4.98253e-61	1.22421e-57
sjogren's syndrome	spondylitis, ankylosing	12	12	0	199	242	55	0.28	0.23	0.1247	3.22373e-45	7.92071e-42
diabetic retinopathy	lymphoma, t-cell	12	12	0	609	530	142	0.23	0.27	0.1247	9.9384e-60	2.44186e-56
brain diseases	carcinoma, basal cell	22	23	0	509	566	134	0.26	0.24	0.1247	2.80995e-59	6.90404e-56
female urogenital diseases	nasopharyngeal carcinoma	18	18	0	703	677	172	0.24	0.25	0.1246	2.78276e-59	6.83724e-56
inflammatory bowel diseases	osteosarcoma	34	33	0	748	850	199	0.27	0.23	0.1245	4.52705e-58	1.1123e-54
cognition disorders	leukemia, promyelocytic, acute	26	26	0	808	759	195	0.24	0.26	0.1244	5.76816e-58	1.41724e-54
epilepsy, temporal lobe	pulmonary disease, chronic obstructive	23	23	0	576	839	176	0.31	0.21	0.1244	1.15226e-61	2.8311e-58
hypercalcemia	leukemia-lymphoma, adult t-cell	12	12	0	434	403	104	0.24	0.26	0.1243	2.72366e-56	6.69204e-53
erectile dysfunction	vascular system injuries	10	10	0	540	434	121	0.22	0.28	0.1242	1.19844e-58	2.94456e-55
neoplasm recurrence, local	retinal diseases	22	22	0	605	828	178	0.29	0.21	0.1242	1.54741e-60	3.80199e-57
anoxia	ovarian cysts	41	40	0	676	596	158	0.23	0.27	0.1242	2.27629e-59	5.59285e-56
papilloma	prostatic intraepithelial neoplasia	12	12	0	605	506	138	0.23	0.27	0.1242	2.25798e-59	5.54786e-56
cachexia	ischemic attack, transient	10	10	0	416	373	98	0.24	0.26	0.1242	1.68898e-55	4.14983e-52
bronchial hyperreactivity	manganese poisoning	14	14	0	406	617	127	0.31	0.21	0.1241	5.27774e-61	1.29674e-57
growth disorders	stevens-johnson syndrome	31	30	0	552	899	180	0.33	0.2	0.1241	3.86216e-63	9.48932e-60
anorexia	hyperinsulinism	15	15	0	453	466	114	0.25	0.24	0.124	3.42074e-57	8.40476e-54
cardiomyopathy, hypertrophic	glomerulosclerosis, focal segmental	21	22	0	628	703	165	0.26	0.23	0.124	6.05783e-59	1.48841e-55
growth disorders	hypertension, pulmonary	31	31	0	552	861	175	0.32	0.2	0.1238	3.31825e-62	8.15294e-59
cardiovascular diseases	chloracne	34	33	0	919	584	186	0.2	0.32	0.1238	6.8192e-62	1.67548e-58
brain diseases	lymphoma, t-cell, cutaneous	22	21	0	509	784	160	0.31	0.2	0.1237	4.84284e-62	1.18988e-58
sarcoidosis	vascular system injuries	10	10	0	455	434	110	0.24	0.25	0.1237	1.47103e-56	3.61433e-53
basal ganglia diseases	papilloma	12	12	0	373	605	121	0.32	0.2	0.1237	5.20411e-61	1.27865e-57
copper-overload cirrhosis	spinal dysraphism	11	11	0	424	425	105	0.25	0.25	0.1237	6.52108e-56	1.60223e-52
prostatic intraepithelial neoplasia	tongue neoplasms	12	12	0	506	400	112	0.22	0.28	0.1236	2.04756e-57	5.03085e-54
aortic valve insufficiency	carotid artery diseases	11	11	0	429	566	123	0.29	0.22	0.1236	1.02432e-58	2.51674e-55
lymphoma, large b-cell, diffuse	neural tube defects	29	28	0	703	682	171	0.24	0.25	0.1235	5.42379e-58	1.33263e-54
inflammatory bowel diseases	keloid	34	35	0	748	500	154	0.21	0.31	0.1234	3.46175e-61	8.50552e-58
astrocytoma	atrial fibrillation	24	23	0	876	599	182	0.21	0.3	0.1234	2.39109e-60	5.87491e-57
gliosis	urticaria	16	16	0	483	579	131	0.27	0.23	0.1234	2.72233e-58	6.68876e-55
nasopharyngeal carcinoma	wounds and injuries	18	18	0	677	541	150	0.22	0.28	0.1232	6.77505e-59	1.66463e-55
epilepsy	lupus erythematosus, systemic	58	60	0	973	783	216	0.22	0.28	0.123	2.19457e-55	5.39206e-52
hepatitis, autoimmune	macular degeneration	17	17	0	688	443	139	0.2	0.31	0.1229	7.44608e-61	1.8295e-57
bradycardia	hyperplasia	26	25	0	624	850	181	0.29	0.21	0.1228	1.10068e-58	2.70438e-55
adenocarcinoma of lung	ovarian cysts	39	40	0	862	596	179	0.21	0.3	0.1228	1.4447e-59	3.54964e-56
erectile dysfunction	ischemic attack, transient	10	10	0	540	373	112	0.21	0.3	0.1227	8.54862e-58	2.1004e-54
lymphoma, t-cell	prostatic intraepithelial neoplasia	12	12	0	530	506	127	0.24	0.25	0.1226	6.34357e-57	1.55862e-53
carcinoma, squamous cell of head and neck	glomerulosclerosis, focal segmental	23	22	0	676	703	169	0.25	0.24	0.1226	4.67096e-57	1.14765e-53
macular degeneration	uremia	17	17	0	443	610	129	0.29	0.21	0.1225	1.63259e-58	4.01127e-55
glomerulosclerosis, focal segmental	neoplasm recurrence, local	22	22	0	703	605	160	0.23	0.26	0.1223	1.85997e-57	4.56994e-54
adenocarcinoma of esophagus	osteochondrodysplasias	14	14	0	572	483	129	0.23	0.27	0.1223	3.7537e-57	9.22284e-54
cerebral hemorrhage	muscular diseases	26	27	0	811	678	182	0.22	0.27	0.1222	1.10485e-56	2.71461e-53
fever	neoplasm recurrence, local	21	22	0	688	605	158	0.23	0.26	0.1222	3.00353e-57	7.37968e-54
carcinoma, basal cell	glomerulosclerosis, focal segmental	23	22	0	566	703	155	0.27	0.22	0.1221	8.7606e-58	2.15248e-54
anoxia	small cell lung carcinoma	41	40	0	676	978	202	0.3	0.21	0.1221	2.0335e-57	4.99632e-54
kidney failure, chronic	salivary gland neoplasms	45	45	0	1266	627	231	0.18	0.37	0.122	2.98262e-63	7.32829e-60
adenocarcinoma of esophagus	manganese poisoning	14	14	0	572	617	145	0.25	0.24	0.122	6.91623e-57	1.69932e-53
pulmonary embolism	radiation injuries, experimental	11	11	0	311	690	122	0.39	0.18	0.1219	1.30325e-65	3.20209e-62
female urogenital diseases	stomach ulcer	18	18	0	703	783	181	0.26	0.23	0.1218	7.89267e-56	1.93923e-52
carcinoma, squamous cell of head and neck	respiratory hypersensitivity	23	22	0	676	605	156	0.23	0.26	0.1218	9.10357e-57	2.23675e-53
diabetic neuropathies	neutropenia	13	13	0	578	326	110	0.19	0.34	0.1217	2.05466e-59	5.0483e-56
catalepsy	oral submucous fibrosis	15	15	0	584	657	151	0.26	0.23	0.1217	9.56066e-57	2.34905e-53
atrial fibrillation	thyroid neoplasms	23	24	0	599	692	157	0.26	0.23	0.1216	1.00271e-56	2.46366e-53
erectile dysfunction	sarcoidosis	10	10	0	540	455	121	0.22	0.27	0.1216	3.92058e-56	9.63287e-53
chloracne	liver cirrhosis, biliary	33	33	0	584	518	134	0.23	0.26	0.1216	1.69832e-56	4.17278e-53
hypothermia	papilloma	12	12	0	465	605	130	0.28	0.21	0.1215	4.01377e-57	9.86183e-54
microsatellite instability	retinal degeneration	15	15	0	418	398	99	0.24	0.25	0.1213	1.85021e-53	4.54596e-50
cleft lip	infarction, middle cerebral artery	26	26	0	763	713	179	0.23	0.25	0.1213	3.45545e-55	8.49003e-52
intestinal neoplasms	spinal dysraphism	11	11	0	680	425	134	0.2	0.32	0.1213	1.67849e-59	4.12404e-56
carotid artery diseases	copper-overload cirrhosis	11	11	0	566	424	120	0.21	0.28	0.1212	1.60759e-56	3.94984e-53
bone diseases, metabolic	renal insufficiency	11	11	0	341	551	108	0.32	0.2	0.1211	2.43325e-57	5.97849e-54
hypoglycemia	intestinal neoplasms	11	11	0	493	680	142	0.29	0.21	0.1211	1.28909e-57	3.16729e-54
hepatitis, autoimmune	nephrosis	17	17	0	688	510	145	0.21	0.28	0.121	2.12625e-57	5.2242e-54
cleft lip	cognition disorders	26	26	0	763	808	190	0.25	0.24	0.1209	4.91777e-54	1.2083e-50
microsatellite instability	oral submucous fibrosis	15	15	0	418	657	130	0.31	0.2	0.1209	1.01301e-58	2.48896e-55
anxiety disorders	chloracne	34	33	0	823	584	170	0.21	0.29	0.1208	2.68698e-57	6.60192e-54
barrett esophagus	neutropenia	13	13	0	403	326	88	0.22	0.27	0.1207	6.69362e-52	1.64462e-48
nephrotic syndrome	uterine cervical neoplasms	22	22	0	620	1004	196	0.32	0.2	0.1207	4.51449e-58	1.10921e-54
abnormalities, multiple	diabetic neuropathies	13	13	0	699	578	154	0.22	0.27	0.1206	5.54466e-56	1.36232e-52
albuminuria	astrocytoma	25	24	0	709	876	191	0.27	0.22	0.1205	2.83011e-54	6.95357e-51
copper-overload cirrhosis	lymphoma, mantle-cell	11	11	0	424	514	113	0.27	0.22	0.1205	1.03437e-54	2.54144e-51
atrial fibrillation	brain neoplasms	23	24	0	599	937	185	0.31	0.2	0.1204	8.9626e-58	2.20211e-54
aortic valve insufficiency	hypoglycemia	11	11	0	429	493	111	0.26	0.23	0.1204	3.06658e-54	7.53459e-51
gliosis	limb deformities, congenital	16	16	0	483	481	116	0.24	0.24	0.1203	2.63979e-54	6.48596e-51
mycobacterium tuberculosis, susceptibility to	neuralgia	11	11	0	271	344	74	0.27	0.22	0.1203	5.70979e-49	1.4029e-45
aortic valve insufficiency	meningioma	11	11	0	429	610	125	0.29	0.2	0.1203	1.21843e-56	2.99369e-53
hypercholesterolemia	respiratory hypersensitivity	22	22	0	592	605	144	0.24	0.24	0.1203	3.67031e-55	9.01795e-52
lymphoma, non-hodgkin	stomach ulcer	18	18	0	414	783	144	0.35	0.18	0.1203	4.75526e-62	1.16837e-58
liver failure, acute	uterine cervical neoplasms	22	22	0	584	1004	191	0.33	0.19	0.1203	3.68689e-59	9.05869e-56
adrenocortical carcinoma	leukemia, myeloid	17	17	0	786	403	143	0.18	0.35	0.1203	1.13838e-62	2.797e-59
brain diseases	hyperglycemia	22	21	0	509	547	127	0.25	0.23	0.1203	6.69621e-55	1.64526e-51
anemia	movement disorders	24	23	0	674	542	146	0.22	0.27	0.1201	1.02957e-55	2.52966e-52
precursor cell lymphoblastic leukemia-lymphoma	proteinuria	38	37	0	667	1024	203	0.3	0.2	0.12	1.14125e-55	2.80404e-52
attention deficit disorder with hyperactivity	edema	25	26	0	383	792	141	0.37	0.18	0.12	1.06677e-63	2.62105e-60
meningioma	radiation injuries, experimental	11	11	0	610	690	156	0.26	0.23	0.12	6.04042e-55	1.48413e-51
heart valve diseases	parkinsonian disorders	25	26	0	772	845	194	0.25	0.23	0.12	1.2311e-52	3.0248e-49
depressive disorder, major	leishmaniasis, visceral	14	14	0	361	531	107	0.3	0.2	0.12	3.00063e-55	7.37255e-52
meningioma	spinal dysraphism	11	11	0	610	425	124	0.2	0.29	0.1198	3.07744e-56	7.56127e-53
catalepsy	glucose intolerance	15	15	0	584	485	128	0.22	0.26	0.1197	6.58415e-55	1.61773e-51
coronary disease	lung injury	22	21	0	419	792	145	0.35	0.18	0.1197	1.75968e-61	4.32353e-58
leukemia, promyelocytic, acute	parkinsonian disorders	26	26	0	759	845	192	0.25	0.23	0.1197	1.55661e-52	3.82459e-49
bronchial hyperreactivity	sarcoma	14	14	0	406	622	123	0.3	0.2	0.1196	8.32051e-57	2.04435e-53
heart defects, congenital	keloid	34	35	0	921	500	170	0.18	0.34	0.1196	7.60148e-61	1.86768e-57
adenocarcinoma of esophagus	bronchial hyperreactivity	14	14	0	572	406	117	0.2	0.29	0.1196	1.88956e-55	4.64265e-52
cleft lip	neurotoxicity syndromes	26	26	0	763	534	155	0.2	0.29	0.1195	1.97825e-56	4.86056e-53
aortic valve insufficiency	spinal dysraphism	11	11	0	429	425	102	0.24	0.24	0.1194	2.14005e-52	5.2581e-49
liver failure, acute	neoplasm recurrence, local	22	22	0	584	605	142	0.24	0.23	0.1194	2.56174e-54	6.29419e-51
hyperkinesis	stevens-johnson syndrome	31	30	0	684	899	189	0.28	0.21	0.1194	1.12203e-53	2.75682e-50
fever	uterine cervical neoplasms	21	22	0	688	1004	202	0.29	0.2	0.1194	5.09596e-54	1.25208e-50
cachexia	erectile dysfunction	10	10	0	416	540	114	0.27	0.21	0.1192	3.24774e-54	7.97971e-51
bronchial hyperreactivity	osteochondrodysplasias	14	14	0	406	483	106	0.26	0.22	0.1192	5.01382e-53	1.2319e-49
hepatitis c	urticaria	16	16	0	369	579	113	0.31	0.2	0.1192	5.8151e-56	1.42877e-52
carcinoma, basal cell	liver failure, acute	23	22	0	566	584	137	0.24	0.23	0.1191	5.19255e-54	1.27581e-50
hemorrhage	hypertrophy	16	16	0	302	739	124	0.41	0.17	0.1191	7.61007e-66	1.86979e-62
epilepsy, tonic-clonic	erectile dysfunction	10	10	0	342	540	105	0.31	0.19	0.119	4.24356e-55	1.04264e-51
basal ganglia diseases	hypercalcemia	12	12	0	373	434	96	0.26	0.22	0.119	1.24126e-51	3.04976e-48
hyperhomocysteinemia	mycobacterium tuberculosis, susceptibility to	11	11	0	318	271	70	0.22	0.26	0.1188	6.46798e-47	1.58918e-43
hyperinsulinism	microsatellite instability	15	15	0	466	418	105	0.23	0.25	0.1188	2.41815e-52	5.94138e-49
diabetes mellitus, type 1	salivary gland neoplasms	45	45	0	939	627	186	0.2	0.3	0.1188	6.47359e-55	1.59056e-51
coronary disease	liver failure, acute	22	22	0	419	584	119	0.28	0.2	0.1186	1.23987e-54	3.04635e-51
infertility, male	multiple sclerosis	44	42	0	986	784	210	0.21	0.27	0.1186	2.30085e-50	5.65318e-47
anemia	atrial fibrillation	24	23	0	674	599	151	0.22	0.25	0.1186	1.33383e-53	3.27722e-50
adrenal gland neoplasms	radiation injuries, experimental	11	11	0	702	690	165	0.24	0.24	0.1185	9.23676e-53	2.26947e-49
berylliosis	mycobacterium tuberculosis, susceptibility to	11	11	0	506	271	92	0.18	0.34	0.1184	5.72681e-55	1.40708e-51
bone diseases, developmental	diabetes mellitus	28	29	0	589	847	170	0.29	0.2	0.1184	8.80829e-55	2.1642e-51
nasopharyngeal carcinoma	pre-eclampsia	18	18	0	677	531	143	0.21	0.27	0.1184	3.16756e-54	7.7827e-51
aortic valve insufficiency	renal insufficiency	11	11	0	429	551	116	0.27	0.21	0.1184	1.53238e-53	3.76506e-50
glomerulosclerosis, focal segmental	uterine cervical neoplasms	22	22	0	703	1004	202	0.29	0.2	0.1183	2.48245e-52	6.09939e-49
brain neoplasms	genetic predisposition to disease	24	24	0	937	601	182	0.19	0.3	0.1183	2.54535e-55	6.25392e-52
lymphoma, non-hodgkin	wounds and injuries	18	18	0	414	541	113	0.27	0.21	0.1183	1.98168e-53	4.86898e-50
atrial fibrillation	movement disorders	23	23	0	599	542	135	0.23	0.25	0.1183	2.3e-53	5.6511e-50
atrophy	prenatal exposure delayed effects	10	10	0	354	331	81	0.23	0.24	0.1182	1.12679e-48	2.76851e-45
alcoholism	stroke	34	34	0	532	1075	190	0.36	0.18	0.1182	8.11281e-61	1.99332e-57
fever	hypertension, essential	21	21	0	688	344	122	0.18	0.35	0.1182	6.82677e-60	1.67734e-56
glucose intolerance	oral submucous fibrosis	15	15	0	485	657	135	0.28	0.21	0.1182	1.47362e-54	3.62068e-51
albuminuria	cleft lip	25	26	0	709	763	174	0.25	0.23	0.1182	5.66912e-52	1.3929e-48
nephrosis	tachycardia	17	17	0	510	649	137	0.27	0.21	0.1182	4.93166e-54	1.21171e-50
coronary disease	respiratory hypersensitivity	22	22	0	419	605	121	0.29	0.2	0.1182	1.10053e-54	2.70401e-51
ischemic attack, transient	nephritis, interstitial	10	10	0	373	296	79	0.21	0.27	0.1181	1.06415e-48	2.61462e-45
berylliosis	intestinal neoplasms	11	11	0	506	680	140	0.28	0.21	0.118	2.31962e-54	5.69931e-51
arrhythmias, cardiac	wounds and injuries	18	18	0	596	541	134	0.22	0.25	0.1179	6.56614e-53	1.6133e-49
amnesia	uremia	17	17	0	417	610	121	0.29	0.2	0.1178	1.60075e-54	3.93304e-51
bone diseases, metabolic	meningioma	11	11	0	341	610	112	0.33	0.18	0.1178	1.53246e-56	3.76526e-53
barrett esophagus	hypertriglyceridemia	13	13	0	403	268	79	0.2	0.29	0.1177	1.2705e-49	3.12162e-46
fetal growth retardation	prenatal exposure delayed effects	10	10	0	391	331	85	0.22	0.26	0.1177	2.82913e-49	6.95117e-46
cognition disorders	heart valve diseases	26	25	0	808	772	186	0.23	0.24	0.1177	1.8913e-50	4.64693e-47
glomerulosclerosis, focal segmental	lymphoma, t-cell, cutaneous	22	21	0	703	784	175	0.25	0.22	0.1177	1.96782e-51	4.83493e-48
bronchial hyperreactivity	liver cirrhosis, alcoholic	14	14	0	406	759	137	0.34	0.18	0.1176	8.50112e-59	2.08873e-55
adenocarcinoma of esophagus	muscular atrophy	14	14	0	572	721	152	0.27	0.21	0.1176	3.75143e-53	9.21725e-50
muscular diseases	parkinsonian disorders	27	26	0	678	845	179	0.26	0.21	0.1175	1.14983e-51	2.82512e-48
movement disorders	thyroid neoplasms	23	24	0	542	692	145	0.27	0.21	0.1175	2.41546e-53	5.93479e-50
hypercalcemia	paralysis	12	12	0	434	409	99	0.23	0.24	0.1174	1.2123e-50	2.97863e-47
neuralgia	renal insufficiency	11	11	0	344	551	105	0.31	0.19	0.1173	6.51954e-54	1.60185e-50
basal ganglia diseases	neurogenic inflammation	12	12	0	373	437	95	0.25	0.22	0.1173	2.41448e-50	5.93237e-47
epilepsy, temporal lobe	liver failure, acute	23	22	0	576	584	136	0.24	0.23	0.1172	3.42172e-52	8.40716e-49
hepatolenticular degeneration	thrombocytopenia	24	23	0	650	374	120	0.18	0.32	0.1172	3.12677e-56	7.68248e-53
lymphoma, mantle-cell	spinal dysraphism	11	11	0	514	425	110	0.21	0.26	0.1171	8.83993e-52	2.17197e-48
abnormalities, multiple	barrett esophagus	13	13	0	699	403	129	0.18	0.32	0.1171	1.42322e-56	3.49686e-53
cardiovascular diseases	osteosarcoma	34	33	0	919	850	207	0.23	0.24	0.117	1.31271e-47	3.22532e-44
arrhythmias, cardiac	female urogenital diseases	18	18	0	596	703	152	0.26	0.22	0.117	3.89005e-52	9.55785e-49
disease models, animal	growth disorders	30	31	0	893	552	169	0.19	0.31	0.117	4.82357e-55	1.18515e-51
atrophy	nephritis, interstitial	10	10	0	354	296	76	0.21	0.26	0.1169	3.28357e-47	8.06773e-44
retinal degeneration	ventricular dysfunction, left	15	15	0	398	543	110	0.28	0.2	0.1169	2.22501e-52	5.46686e-49
aortic valve insufficiency	bone diseases, metabolic	11	11	0	429	341	90	0.21	0.26	0.1169	9.74482e-50	2.3943e-46
lewy body disease	lymphoma, non-hodgkin	18	18	0	647	414	124	0.19	0.3	0.1169	1.2827e-54	3.15159e-51
leukemia, myelogenous, chronic, bcr-abl positive	lung injury	20	21	0	466	792	147	0.32	0.19	0.1169	2.30814e-56	5.6711e-53
epilepsy, temporal lobe	respiratory hypersensitivity	23	22	0	576	605	138	0.24	0.23	0.1169	7.63429e-52	1.87575e-48
hypertrophy	malaria	16	16	0	739	400	133	0.18	0.33	0.1168	1.34735e-57	3.31044e-54
lewy body disease	lymphoma	18	18	0	647	733	161	0.25	0.22	0.1167	3.42687e-51	8.41982e-48
atrial fibrillation	nephrotic syndrome	23	22	0	599	620	142	0.24	0.23	0.1165	2.01564e-51	4.95242e-48
anorexia	behcet syndrome	15	15	0	453	397	99	0.22	0.25	0.1165	4.24417e-50	1.04279e-46
neoplasm recurrence, local	thrombocytopenia	22	23	0	605	374	114	0.19	0.3	0.1164	4.05228e-54	9.95645e-51
epilepsy, temporal lobe	hypercholesterolemia	23	22	0	576	592	136	0.24	0.23	0.1164	1.96218e-51	4.82107e-48
hepatitis, autoimmune	hyperlipidemias	17	17	0	688	549	144	0.21	0.26	0.1164	4.10061e-52	1.00752e-48
hypertrophy	limb deformities, congenital	16	16	0	739	481	142	0.19	0.3	0.1164	2.72228e-54	6.68864e-51
adrenal gland neoplasms	copper-overload cirrhosis	11	11	0	702	424	131	0.19	0.31	0.1163	3.31748e-55	8.15105e-52
leukemia-lymphoma, adult t-cell	sjogren's syndrome	12	12	0	403	199	70	0.17	0.35	0.1163	8.74111e-50	2.14769e-46
heart defects, congenital	inflammatory bowel diseases	34	34	0	921	748	194	0.21	0.26	0.1162	9.91023e-49	2.43494e-45
enterocolitis, necrotizing	lymphoma, non-hodgkin	18	18	0	456	414	101	0.22	0.24	0.1161	6.61551e-50	1.62543e-46
hemochromatosis	papilloma	12	12	0	395	605	116	0.29	0.19	0.116	3.47933e-53	8.5487e-50
cardiomyopathy, hypertrophic	neoplasm recurrence, local	21	22	0	628	605	143	0.23	0.24	0.116	6.73793e-51	1.65551e-47
infertility, male	salivary gland neoplasms	44	45	0	986	627	187	0.19	0.3	0.1159	3.60228e-52	8.8508e-49
alcoholism	diabetic nephropathies	34	34	0	532	1056	184	0.35	0.17	0.1159	1.41409e-57	3.47443e-54
epilepsy, temporal lobe	thrombocytopenia	23	23	0	576	374	110	0.19	0.29	0.1158	1.14555e-52	2.81462e-49
carcinoma, pancreatic ductal	fever	20	21	0	634	688	153	0.24	0.22	0.1157	2.05619e-50	5.05207e-47
hepatitis, autoimmune	psychoses, substance-induced	17	17	0	688	609	150	0.22	0.25	0.1157	1.39284e-50	3.4222e-47
chloracne	heart defects, congenital	33	34	0	584	921	174	0.3	0.19	0.1156	9.34532e-53	2.29614e-49
copper-overload cirrhosis	hypoglycemia	11	11	0	424	493	106	0.25	0.22	0.1156	4.33552e-50	1.06524e-46
amyotrophic lateral sclerosis	cataract	20	21	0	543	253	92	0.17	0.36	0.1156	3.46605e-55	8.51609e-52
atrophy	ischemic attack, transient	10	10	0	354	373	84	0.24	0.23	0.1155	1.89012e-47	4.64403e-44
limb deformities, congenital	vascular diseases	16	16	0	481	506	114	0.24	0.23	0.1155	3.28395e-50	8.06866e-47
atrophy	skin abnormalities	10	10	0	354	382	85	0.24	0.22	0.1155	1.35782e-47	3.33616e-44
acute coronary syndrome	growth disorders	30	31	0	678	552	142	0.21	0.26	0.1154	4.78644e-51	1.17603e-47
amnesia	nephrosis	17	17	0	417	510	107	0.26	0.21	0.1154	2.97122e-50	7.30029e-47
anoxia	crohn disease	41	42	0	676	1101	205	0.3	0.19	0.1154	1.78296e-50	4.38074e-47
dyslipidemias	weight loss	17	17	0	328	617	109	0.33	0.18	0.1153	4.8952e-55	1.20275e-51
bradycardia	heart valve diseases	26	25	0	624	772	161	0.26	0.21	0.1153	2.96133e-50	7.27598e-47
dyskinesia, drug-induced	ventricular dysfunction, left	15	15	0	437	543	113	0.26	0.21	0.1153	1.34089e-50	3.29456e-47
atrial fibrillation	colitis	23	24	0	599	997	184	0.31	0.18	0.1153	1.13071e-52	2.77814e-49
neutropenia	thromboembolism	13	13	0	326	273	69	0.21	0.25	0.1152	9.11529e-45	2.23963e-41
hypercalcemia	tongue neoplasms	12	12	0	434	400	96	0.22	0.24	0.1151	1.12018e-48	2.75229e-45
female urogenital diseases	pre-eclampsia	18	18	0	703	531	142	0.2	0.27	0.1151	2.95676e-51	7.26476e-48
mesothelioma	ovarian cysts	40	40	0	1108	596	196	0.18	0.33	0.115	6.81051e-54	1.67334e-50
neuroendocrine tumors	testicular germ cell tumor	10	10	0	254	259	59	0.23	0.23	0.115	6.02586e-42	1.48055e-38
cholangiocarcinoma	developmental disabilities	19	19	0	806	500	150	0.19	0.3	0.1149	2.59913e-53	6.38605e-50
attention deficit disorder with hyperactivity	genetic predisposition to disease	25	24	0	383	601	113	0.3	0.19	0.1148	2.66543e-52	6.54895e-49
arrhythmias, cardiac	nasopharyngeal carcinoma	18	18	0	596	677	146	0.24	0.22	0.1147	9.2834e-50	2.28093e-46
bone diseases, metabolic	carotid artery diseases	11	11	0	341	566	104	0.3	0.18	0.1147	3.73135e-52	9.16794e-49
burkitt lymphoma	oral submucous fibrosis	15	15	0	407	657	122	0.3	0.19	0.1147	5.72807e-53	1.40739e-49
hernias, diaphragmatic, congenital	neuroendocrine tumors	10	10	0	313	254	65	0.21	0.26	0.1146	1.1802e-43	2.89974e-40
copper-overload cirrhosis	diabetic cardiomyopathies	11	11	0	424	527	109	0.26	0.21	0.1146	8.10709e-50	1.99191e-46
influenza, human	skin neoplasms	52	50	0	422	1341	202	0.48	0.15	0.1146	5.93095e-74	1.45723e-70
hearing loss	microsatellite instability	15	15	0	481	418	103	0.21	0.25	0.1146	4.87086e-49	1.19677e-45
anorexia	hearing loss	15	15	0	453	481	107	0.24	0.22	0.1146	4.28287e-49	1.0523e-45
small cell lung carcinoma	thrombosis	40	41	0	978	795	203	0.21	0.26	0.1145	1.37431e-45	3.37667e-42
alcoholism	keloid	34	35	0	532	500	118	0.22	0.24	0.1143	2.18604e-49	5.37111e-46
alopecia	bone diseases, metabolic	11	11	0	245	341	67	0.27	0.2	0.1143	1.59401e-44	3.91647e-41
cerebral infarction	nephritis, interstitial	10	10	0	203	296	57	0.28	0.19	0.1142	4.52295e-42	1.11129e-38
myelodysplastic syndromes	psychoses, substance-induced	17	17	0	477	609	124	0.26	0.2	0.1142	3.72543e-50	9.15339e-47
fractures, bone	tooth abnormalities	10	10	0	242	380	71	0.29	0.19	0.1141	3.65653e-46	8.98408e-43
dyslipidemias	macular degeneration	17	17	0	328	443	88	0.27	0.2	0.1141	5.15529e-48	1.26665e-44
atrophy	erectile dysfunction	10	10	0	354	540	102	0.29	0.19	0.1141	1.52266e-50	3.74117e-47
hernias, diaphragmatic, congenital	tooth abnormalities	10	10	0	313	380	79	0.25	0.21	0.114	4.74193e-46	1.16509e-42
heat stroke	muscular atrophy	14	14	0	525	721	142	0.27	0.2	0.114	1.71875e-50	4.22297e-47
muscular dystrophy, facioscapulohumeral	neuroendocrine tumors	10	10	0	185	254	50	0.27	0.2	0.1139	2.1637e-39	5.31621e-36
amnesia	hyperlipidemias	17	17	0	417	549	110	0.26	0.2	0.1139	1.23657e-49	3.03825e-46
alcoholism	arthritis, experimental	34	35	0	532	1225	200	0.38	0.16	0.1138	1.7101e-58	4.20172e-55
behcet syndrome	ventricular dysfunction, left	15	15	0	397	543	107	0.27	0.2	0.1138	1.0304e-49	2.5317e-46
colitis	thrombocytopenia	24	23	0	997	374	156	0.16	0.42	0.1138	5.1594e-65	1.26766e-61
bone diseases, metabolic	copper-overload cirrhosis	11	11	0	341	424	87	0.26	0.21	0.1137	3.81846e-47	9.38196e-44
drug eruptions	stomach ulcer	18	18	0	414	783	136	0.33	0.17	0.1136	5.36165e-55	1.31736e-51
macular degeneration	tachycardia	17	17	0	443	649	124	0.28	0.19	0.1136	8.04835e-51	1.97748e-47
fractures, bone	hernias, diaphragmatic, congenital	10	10	0	242	313	63	0.26	0.2	0.1135	8.89106e-43	2.18453e-39
atrophy	neuroendocrine tumors	10	10	0	354	254	69	0.19	0.27	0.1135	1.58816e-44	3.9021e-41
fetal growth retardation	sarcoidosis	10	10	0	391	455	96	0.25	0.21	0.1135	1.11028e-47	2.72795e-44
hyperglycemia	uterine cervical neoplasms	21	22	0	547	1004	176	0.32	0.18	0.1135	4.31079e-53	1.05916e-49
noonan syndrome	radiation injuries, experimental	11	11	0	262	690	108	0.41	0.16	0.1134	1.64512e-60	4.04207e-57
adenomatous polyposis coli	testicular germ cell tumor	10	10	0	464	259	82	0.18	0.32	0.1134	3.10507e-49	7.62915e-46
hirschsprung disease	lymphatic metastasis	14	14	0	269	366	72	0.27	0.2	0.1134	5.86452e-45	1.44091e-41
burkitt lymphoma	glucose intolerance	15	15	0	407	485	101	0.25	0.21	0.1132	5.36001e-48	1.31696e-44
brain diseases	movement disorders	22	23	0	509	542	119	0.23	0.22	0.1132	1.91301e-48	4.70026e-45
eye abnormalities	leukemia, myeloid	17	17	0	516	403	104	0.2	0.26	0.1132	1.58037e-48	3.88298e-45
hepatitis, chronic	movement disorders	22	23	0	618	542	131	0.21	0.24	0.1129	2.12938e-48	5.23189e-45
autoimmune diseases	heart defects, congenital	34	34	0	797	921	194	0.24	0.21	0.1129	3.36337e-44	8.26381e-41
coronary disease	fever	22	21	0	419	688	125	0.3	0.18	0.1129	1.06575e-51	2.61856e-48
hypothermia	leukemia-lymphoma, adult t-cell	12	12	0	465	403	98	0.21	0.24	0.1129	2.11599e-47	5.19898e-44
astrocytoma	movement disorders	24	23	0	876	542	160	0.18	0.3	0.1128	9.11205e-51	2.23883e-47
amyotrophic lateral sclerosis	hypertension, essential	20	21	0	543	344	100	0.18	0.29	0.1127	1.11109e-49	2.72995e-46
deafness	developmental disabilities	19	19	0	343	500	95	0.28	0.19	0.1127	2.19121e-48	5.38381e-45
bone diseases, metabolic	intestinal neoplasms	11	11	0	341	680	115	0.34	0.17	0.1126	3.06883e-54	7.54011e-51
aortic valve insufficiency	radiation injuries, experimental	11	11	0	429	690	126	0.29	0.18	0.1126	3.94107e-51	9.68322e-48
leishmaniasis, visceral	lymphatic metastasis	14	14	0	531	366	101	0.19	0.28	0.1126	8.19074e-49	2.01246e-45
limb deformities, congenital	poisoning	16	16	0	481	443	104	0.22	0.23	0.1126	2.22789e-47	5.47393e-44
glomerulonephritis	growth disorders	30	31	0	914	552	165	0.18	0.3	0.1126	1.3937e-50	3.42432e-47
acute lung injury	lymphoma, non-hodgkin	18	18	0	759	414	132	0.17	0.32	0.1125	2.94703e-53	7.24085e-50
cleft palate	multiple sclerosis	40	42	0	1171	784	220	0.19	0.28	0.1125	2.43798e-43	5.99011e-40
hypoglycemia	meningioma	11	11	0	493	610	124	0.25	0.2	0.1124	2.32039e-48	5.70121e-45
heat stroke	lymphatic metastasis	14	14	0	525	366	100	0.19	0.27	0.1122	2.36215e-48	5.80379e-45
adrenocortical carcinoma	amnesia	17	17	0	786	417	135	0.17	0.32	0.1122	1.66397e-53	4.08838e-50
brain diseases	glomerulosclerosis, focal segmental	22	22	0	509	703	136	0.27	0.19	0.1122	6.236e-49	1.53219e-45
copper-overload cirrhosis	radiation injuries, experimental	11	11	0	424	690	125	0.29	0.18	0.1122	6.54101e-51	1.60713e-47
dyskinesia, drug-induced	hearing loss	15	15	0	437	481	103	0.24	0.21	0.1122	4.4791e-47	1.10052e-43
hypothermia	paralysis	12	12	0	465	409	98	0.21	0.24	0.1121	8.91376e-47	2.19011e-43
adenomatous polyposis coli	prenatal exposure delayed effects	10	10	0	464	331	89	0.19	0.27	0.1119	6.81403e-47	1.67421e-43
epilepsy, tonic-clonic	ischemic attack, transient	10	10	0	342	373	80	0.23	0.21	0.1119	1.34652e-44	3.30841e-41
hepatitis b	hypercalcemia	12	12	0	174	434	68	0.39	0.16	0.1118	1.07231e-49	2.63466e-46
aortic valve insufficiency	intestinal neoplasms	11	11	0	429	680	124	0.29	0.18	0.1118	3.60047e-50	8.84635e-47
atrial fibrillation	hepatitis, chronic	23	22	0	599	618	136	0.23	0.22	0.1118	6.35176e-47	1.56063e-43
berylliosis	spinal dysraphism	11	11	0	506	425	104	0.21	0.24	0.1117	5.26845e-47	1.29446e-43
hypertension, essential	respiratory hypersensitivity	21	22	0	344	605	106	0.31	0.18	0.1117	1.04189e-50	2.55992e-47
neuroendocrine tumors	skin abnormalities	10	10	0	254	382	71	0.28	0.19	0.1116	2.11443e-44	5.19515e-41
enterocolitis, necrotizing	migraine disorders	18	18	0	456	431	99	0.22	0.23	0.1116	2.64214e-46	6.49174e-43
poisoning	precursor t-cell lymphoblastic leukemia-lymphoma	16	16	0	443	472	102	0.23	0.22	0.1115	2.15097e-46	5.28494e-43
hyperlipidemias	nephrosis	17	17	0	549	510	118	0.21	0.23	0.1114	6.93539e-47	1.70403e-43
hypercholesterolemia	liver failure, acute	22	22	0	592	584	131	0.22	0.22	0.1114	1.05816e-46	2.59989e-43
adrenocortical carcinoma	hepatitis, autoimmune	17	17	0	786	688	164	0.21	0.24	0.1113	4.28452e-45	1.05271e-41
adenomatous polyposis coli	atrophy	10	10	0	464	354	91	0.2	0.26	0.1112	3.59399e-46	8.83044e-43
carcinoma, basal cell	epilepsy, temporal lobe	23	23	0	566	576	127	0.22	0.22	0.1112	1.33538e-46	3.28103e-43
hepatitis b	hypothermia	12	12	0	174	465	71	0.41	0.15	0.1111	2.58226e-51	6.34461e-48
cleft lip	muscular diseases	26	27	0	763	678	160	0.21	0.24	0.111	4.30308e-45	1.05727e-41
bone diseases, metabolic	spinal dysraphism	11	11	0	341	425	85	0.25	0.2	0.111	4.6112e-45	1.13297e-41
female urogenital diseases	wounds and injuries	18	18	0	703	541	138	0.2	0.26	0.1109	4.44546e-47	1.09225e-43
dyslipidemias	uremia	17	17	0	328	610	104	0.32	0.17	0.1109	1.04872e-50	2.57669e-47
coronary disease	sepsis	22	23	0	419	889	145	0.35	0.16	0.1109	1.09723e-54	2.69591e-51
leukemia, myelogenous, chronic, bcr-abl positive	recurrence	20	20	0	466	364	92	0.2	0.25	0.1108	7.602e-46	1.86781e-42
alcoholism	heart defects, congenital	34	34	0	532	921	161	0.3	0.17	0.1108	1.23459e-49	3.03339e-46
catalepsy	hearing loss	15	15	0	584	481	118	0.2	0.25	0.1108	9.0224e-47	2.2168e-43
astrocytoma	hepatolenticular degeneration	24	24	0	876	650	169	0.19	0.26	0.1107	2.5274e-45	6.20982e-42
hepatolenticular degeneration	movement disorders	24	23	0	650	542	132	0.2	0.24	0.1107	1.5536e-46	3.81718e-43
movement disorders	neoplasm recurrence, local	23	22	0	542	605	127	0.23	0.21	0.1107	2.54441e-46	6.25162e-43
lymphatic metastasis	osteochondrodysplasias	14	14	0	366	483	94	0.26	0.19	0.1107	4.14132e-46	1.01752e-42
hepatitis b	spondylitis, ankylosing	12	12	0	174	242	46	0.26	0.19	0.1106	9.67781e-37	2.37784e-33
coronary disease	glomerulosclerosis, focal segmental	22	22	0	419	703	124	0.3	0.18	0.1105	9.36195e-50	2.30023e-46
atrial fibrillation	uterine cervical neoplasms	23	22	0	599	1004	177	0.3	0.18	0.1104	2.10894e-47	5.18166e-44
craniosynostoses	hernias, diaphragmatic, congenital	10	10	0	303	313	68	0.22	0.22	0.1104	1.09829e-41	2.69849e-38
fanconi anemia	hearing loss	15	15	0	244	481	80	0.33	0.17	0.1103	4.41915e-48	1.08579e-44
catalepsy	hepatitis	15	15	0	584	486	118	0.2	0.24	0.1103	2.89017e-46	7.10115e-43
arrhythmias, cardiac	enterocolitis, necrotizing	18	18	0	596	456	116	0.19	0.25	0.1103	9.72946e-47	2.39053e-43
hyperemia	hypertriglyceridemia	13	13	0	603	268	96	0.16	0.36	0.1102	1.29312e-52	3.17719e-49
macular degeneration	nephrosis	17	17	0	443	510	105	0.24	0.21	0.1102	1.03575e-45	2.54484e-42
hirschsprung disease	myopia	14	14	0	269	203	52	0.19	0.26	0.1102	2.49948e-38	6.14122e-35
limb deformities, congenital	spinocerebellar ataxias	16	16	0	481	227	78	0.16	0.34	0.1102	1.32297e-48	3.25054e-45
berylliosis	pulmonary embolism	11	11	0	506	311	90	0.18	0.29	0.1102	4.45865e-47	1.09549e-43
attention deficit disorder with hyperactivity	neurotoxicity syndromes	25	26	0	383	534	101	0.26	0.19	0.1101	1.42779e-46	3.50808e-43
abnormalities, multiple	lymphoma, follicular	13	13	0	699	427	124	0.18	0.29	0.1101	4.88971e-49	1.2014e-45
leukemia-lymphoma, adult t-cell	papilloma	12	12	0	403	605	111	0.28	0.18	0.1101	1.04488e-47	2.56727e-44
bronchial hyperreactivity	lymphatic metastasis	14	14	0	406	366	85	0.21	0.23	0.1101	4.23376e-44	1.04023e-40
adrenal gland neoplasms	spinal dysraphism	11	11	0	702	425	124	0.18	0.29	0.11	4.51562e-49	1.10949e-45
carcinoma, squamous cell of head and neck	movement disorders	23	23	0	676	542	134	0.2	0.25	0.11	5.12744e-46	1.25981e-42
basal ganglia diseases	tongue neoplasms	12	12	0	373	400	85	0.23	0.21	0.11	6.05199e-44	1.48697e-40
hepatitis b	sjogren's syndrome	12	12	0	174	199	41	0.24	0.21	0.1099	3.66754e-34	9.01115e-31
neoplasm recurrence, local	respiratory hypersensitivity	22	22	0	605	605	133	0.22	0.22	0.1099	3.06068e-45	7.5201e-42
coronary disease	retinal diseases	22	22	0	419	828	137	0.33	0.17	0.1099	4.65175e-52	1.14294e-48
atrial fibrillation	carcinoma, squamous cell of head and neck	23	23	0	599	676	140	0.23	0.21	0.1098	4.62178e-45	1.13557e-41
asthma, aspirin-induced	vitiligo	13	13	0	170	167	37	0.22	0.22	0.1098	1.96045e-32	4.81682e-29
carotid artery diseases	hyperhomocysteinemia	11	11	0	566	318	97	0.17	0.31	0.1097	1.50321e-48	3.69339e-45
coronary disease	nephrotic syndrome	22	22	0	419	620	114	0.27	0.18	0.1097	2.63687e-47	6.4788e-44
adrenal gland neoplasms	hypoglycemia	11	11	0	702	493	131	0.19	0.27	0.1096	7.93207e-47	1.94891e-43
glomerulosclerosis, focal segmental	thrombocytopenia	22	23	0	703	374	118	0.17	0.32	0.1096	1.49976e-50	3.68491e-47
hemangiosarcoma	pancreatitis	19	19	0	754	424	129	0.17	0.3	0.1095	9.80953e-50	2.4102e-46
depressive disorder, major	heat stroke	14	14	0	361	525	97	0.27	0.18	0.1095	3.81858e-46	9.38226e-43
hypercholesterolemia	neoplasm recurrence, local	22	22	0	592	605	131	0.22	0.22	0.1094	7.36685e-45	1.81003e-41
carcinoma, squamous cell of head and neck	epilepsy, temporal lobe	23	23	0	676	576	137	0.2	0.24	0.1094	5.49764e-45	1.35077e-41
head and neck neoplasms	movement disorders	23	23	0	774	542	144	0.19	0.27	0.1094	3.3659e-46	8.27003e-43
diabetic retinopathy	prostatic intraepithelial neoplasia	12	12	0	609	506	122	0.2	0.24	0.1094	1.68835e-45	4.14827e-42
developmental disabilities	pancreatitis	19	19	0	500	424	101	0.2	0.24	0.1093	6.12926e-45	1.50596e-41
hypertension, essential	lung injury	21	21	0	344	792	124	0.36	0.16	0.1092	1.43603e-54	3.52834e-51
amyotrophic lateral sclerosis	recurrence	20	20	0	543	364	99	0.18	0.27	0.1092	2.93791e-46	7.21844e-43
limb deformities, congenital	precursor t-cell lymphoblastic leukemia-lymphoma	16	16	0	481	472	104	0.22	0.22	0.1091	1.32506e-44	3.25567e-41
embryo loss	skin abnormalities	10	10	0	232	382	67	0.29	0.18	0.1091	7.21355e-43	1.77237e-39
gliosis	poisoning	16	16	0	483	443	101	0.21	0.23	0.1091	1.59158e-44	3.9105e-41
brain diseases	cardiomyopathy, hypertrophic	22	21	0	509	628	124	0.24	0.2	0.1091	2.77062e-45	6.80742e-42
cachexia	fetal growth retardation	10	10	0	416	391	88	0.21	0.23	0.109	1.31743e-43	3.23693e-40
ischemic attack, transient	vascular system injuries	10	10	0	373	434	88	0.24	0.2	0.109	8.30836e-44	2.04136e-40
intestinal neoplasms	pulmonary embolism	11	11	0	680	311	108	0.16	0.35	0.109	2.66702e-52	6.55287e-49
drug eruptions	migraine disorders	18	18	0	414	431	92	0.22	0.21	0.1089	8.69378e-44	2.13606e-40
asthma, aspirin-induced	neutropenia	13	13	0	170	326	54	0.32	0.17	0.1089	1.07953e-40	2.65242e-37
epilepsy, temporal lobe	uterine cervical neoplasms	23	22	0	576	1004	172	0.3	0.17	0.1089	1.05608e-46	2.59479e-43
hypercholesterolemia	thrombocytopenia	22	23	0	592	374	105	0.18	0.28	0.1087	7.58939e-47	1.86471e-43
pulmonary embolism	spinal dysraphism	11	11	0	311	425	80	0.26	0.19	0.1087	1.89532e-43	4.6568e-40
diabetic cardiomyopathies	intestinal neoplasms	11	11	0	527	680	131	0.25	0.19	0.1085	6.42358e-45	1.57827e-41
burkitt lymphoma	ventricular dysfunction, left	15	15	0	407	543	103	0.25	0.19	0.1084	5.40104e-45	1.32704e-41
macular degeneration	psychoses, substance-induced	17	17	0	443	609	114	0.26	0.19	0.1084	1.87448e-45	4.6056e-42
hemorrhage	malaria	16	16	0	302	400	76	0.25	0.19	0.1083	1.85085e-42	4.54754e-39
diabetic cardiomyopathies	meningioma	11	11	0	527	610	123	0.23	0.2	0.1082	3.4535e-44	8.48526e-41
epilepsy, tonic-clonic	testicular germ cell tumor	10	10	0	342	259	65	0.19	0.25	0.1082	1.59024e-40	3.90722e-37
depressive disorder, major	muscular atrophy	14	14	0	361	721	117	0.32	0.16	0.1081	2.71288e-50	6.66554e-47
aortic valve insufficiency	pulmonary embolism	11	11	0	429	311	80	0.19	0.26	0.1081	3.9657e-43	9.74374e-40
diabetic neuropathies	thromboembolism	13	13	0	578	273	92	0.16	0.34	0.1081	2.19553e-49	5.39442e-46
adrenocortical carcinoma	nephrosis	17	17	0	786	510	140	0.18	0.27	0.108	7.24042e-46	1.77897e-42
fanconi anemia	ventricular dysfunction, left	15	15	0	244	543	85	0.35	0.16	0.108	3.75234e-49	9.21949e-46
pulmonary disease, chronic obstructive	thrombocytopenia	23	23	0	839	374	131	0.16	0.35	0.108	5.68113e-53	1.39585e-49
atrophy	hernias, diaphragmatic, congenital	10	10	0	354	313	72	0.2	0.23	0.1079	4.17033e-41	1.02465e-37
leishmaniasis, visceral	muscular atrophy	14	14	0	531	721	135	0.25	0.19	0.1078	1.69303e-44	4.15977e-41
atrial fibrillation	head and neck neoplasms	23	23	0	599	774	148	0.25	0.19	0.1078	2.5213e-43	6.19484e-40
eye abnormalities	myelodysplastic syndromes	17	17	0	516	477	107	0.21	0.22	0.1078	1.19667e-43	2.94022e-40
leukemia, myeloid	psychoses, substance-induced	17	17	0	403	609	109	0.27	0.18	0.1077	1.12042e-45	2.75286e-42
hepatic encephalopathy	lymphoma, follicular	13	13	0	381	427	87	0.23	0.2	0.1077	1.14269e-42	2.80758e-39
erectile dysfunction	nephritis, interstitial	10	10	0	540	296	90	0.17	0.3	0.1077	1.29594e-46	3.18413e-43
lymphoma, t-cell	neurogenic inflammation	12	12	0	530	437	104	0.2	0.24	0.1075	8.70403e-44	2.13858e-40
lymphoma	wounds and injuries	18	18	0	733	541	137	0.19	0.25	0.1075	4.22935e-44	1.03915e-40
drug eruptions	lewy body disease	18	18	0	414	647	114	0.28	0.18	0.1074	6.42088e-46	1.57761e-42
influenza, human	lung diseases	52	50	0	422	1207	175	0.41	0.14	0.1074	2.36751e-59	5.81698e-56
fractures, bone	skin abnormalities	10	10	0	242	382	67	0.28	0.18	0.1074	1.46594e-41	3.60182e-38
hypertrophy	pheochromocytoma	16	16	0	739	435	126	0.17	0.29	0.1073	6.37997e-47	1.56756e-43
arthritis, psoriatic	diabetic retinopathy	12	12	0	388	609	107	0.28	0.18	0.1073	1.0642e-45	2.61474e-42
atrial fibrillation	respiratory hypersensitivity	23	22	0	599	605	129	0.22	0.21	0.1071	9.34448e-43	2.29594e-39
carotid artery diseases	meningioma	11	11	0	566	610	126	0.22	0.21	0.1071	6.08479e-43	1.49503e-39
adrenal gland neoplasms	aortic valve insufficiency	11	11	0	702	429	121	0.17	0.28	0.107	4.14398e-46	1.01818e-42
leukemia-lymphoma, adult t-cell	spondylitis, ankylosing	12	12	0	403	242	69	0.17	0.29	0.107	3.76017e-42	9.23873e-39
atrophy	marijuana abuse	10	10	0	354	310	71	0.2	0.23	0.1069	2.20206e-40	5.41046e-37
adenomatous polyposis coli	hernias, diaphragmatic, congenital	10	10	0	464	313	83	0.18	0.27	0.1068	3.8935e-43	9.56633e-40
carcinoma, squamous cell of head and neck	thrombocytopenia	23	23	0	676	374	112	0.17	0.3	0.1067	3.92444e-47	9.64236e-44
movement disorders	retinal diseases	23	22	0	542	828	146	0.27	0.18	0.1066	6.40483e-44	1.57367e-40
influenza, human	substance withdrawal syndrome	52	54	0	422	939	145	0.34	0.15	0.1065	4.155e-51	1.02088e-47
arthritis, psoriatic	thyroid diseases	12	12	0	388	241	67	0.17	0.28	0.1065	3.10483e-41	7.62858e-38
coronary disease	head and neck neoplasms	22	23	0	419	774	127	0.3	0.16	0.1065	2.05473e-47	5.04847e-44
astrocytoma	thrombocytopenia	24	23	0	876	374	133	0.15	0.36	0.1064	2.12669e-52	5.22527e-49
nervous system malformations	neuroendocrine tumors	10	10	0	216	254	50	0.23	0.2	0.1064	8.62081e-36	2.11813e-32
hypothermia	tongue neoplasms	12	12	0	465	400	92	0.2	0.23	0.1064	3.38352e-42	8.31332e-39
depressive disorder, major	manganese poisoning	14	14	0	361	617	104	0.29	0.17	0.1063	8.66157e-46	2.12815e-42
respiratory hypersensitivity	uterine cervical neoplasms	22	22	0	605	1004	171	0.28	0.17	0.1063	8.22047e-43	2.01977e-39
noonan syndrome	spinal dysraphism	11	11	0	262	425	73	0.28	0.17	0.1063	3.44612e-42	8.46711e-39
hearing loss, sensorineural	spinal dysraphism	11	11	0	234	425	70	0.3	0.16	0.1062	1.02149e-42	2.50981e-39
dyslipidemias	nephrosis	17	17	0	328	510	89	0.27	0.17	0.1062	1.07508e-43	2.64147e-40
head and neck neoplasms	hypercholesterolemia	23	22	0	774	592	145	0.19	0.24	0.1061	6.45621e-42	1.58629e-38
hypotension	influenza, human	52	52	0	1274	422	180	0.14	0.43	0.1061	1.33064e-59	3.26938e-56
ovarian cysts	small cell lung carcinoma	40	40	0	596	978	167	0.28	0.17	0.1061	8.5554e-43	2.10206e-39
coronary disease	hepatitis, chronic	22	22	0	419	618	110	0.26	0.18	0.1061	4.51305e-44	1.10886e-40
aortic valve insufficiency	lymphoma, mantle-cell	11	11	0	429	514	100	0.23	0.19	0.106	1.99429e-42	4.89998e-39
adrenocortical carcinoma	tachycardia	17	17	0	786	649	152	0.19	0.23	0.1059	1.34157e-40	3.29624e-37
carcinoma, pancreatic ductal	venous thrombosis	20	20	0	634	301	99	0.16	0.33	0.1059	2.89468e-48	7.11224e-45
prenatal exposure delayed effects	vascular system injuries	10	10	0	331	434	81	0.24	0.19	0.1059	1.67079e-41	4.10512e-38
barrett esophagus	hepatic encephalopathy	13	13	0	403	381	83	0.21	0.22	0.1059	5.30632e-41	1.30376e-37
micronuclei, chromosome-defective	vascular diseases	16	16	0	278	506	83	0.3	0.16	0.1059	1.64798e-44	4.04909e-41
fractures, bone	testicular germ cell tumor	10	10	0	242	259	53	0.22	0.2	0.1058	3.55181e-36	8.72681e-33
berylliosis	meningioma	11	11	0	506	610	118	0.23	0.19	0.1057	2.85981e-42	7.02656e-39
atrial fibrillation	carcinoma, basal cell	23	23	0	599	566	123	0.21	0.22	0.1056	1.41818e-41	3.48447e-38
anorexia	glucose intolerance	15	15	0	453	485	99	0.22	0.2	0.1055	1.08611e-41	2.66856e-38
copper-overload cirrhosis	neuralgia	11	11	0	424	344	81	0.19	0.24	0.1055	6.02192e-41	1.47959e-37
micronuclei, chromosome-defective	poisoning	16	16	0	278	443	76	0.27	0.17	0.1054	5.95558e-42	1.46329e-38
burkitt lymphoma	hyperinsulinism	15	15	0	407	466	92	0.23	0.2	0.1054	1.92867e-41	4.73874e-38
amyotrophic lateral sclerosis	carcinoma, pancreatic ductal	20	20	0	543	634	124	0.23	0.2	0.1054	1.31713e-41	3.23619e-38
beta-thalassemia	hepatitis b	12	12	0	187	174	38	0.2	0.22	0.1053	2.1479e-31	5.2774e-28
congenital abnormalities	intestinal neoplasms	11	11	0	432	680	117	0.27	0.17	0.1052	4.985e-44	1.22481e-40
erectile dysfunction	skin abnormalities	10	10	0	540	382	97	0.18	0.25	0.1052	1.19611e-42	2.93883e-39
prenatal exposure delayed effects	skin abnormalities	10	10	0	331	382	75	0.23	0.2	0.1052	6.58145e-40	1.61706e-36
heat stroke	osteochondrodysplasias	14	14	0	525	483	106	0.2	0.22	0.1052	1.58193e-41	3.88679e-38
diabetic neuropathies	psychotic disorders	13	13	0	578	354	98	0.17	0.28	0.1052	5.28214e-44	1.29782e-40
anemia, hemolytic	berylliosis	11	11	0	217	506	76	0.35	0.15	0.1051	2.23841e-46	5.49978e-43
microsatellite instability	ventricular dysfunction, left	15	15	0	418	543	101	0.24	0.19	0.1051	4.03562e-42	9.91552e-39
prenatal exposure delayed effects	testicular germ cell tumor	10	10	0	331	259	62	0.19	0.24	0.1051	3.45264e-38	8.48314e-35
hypercholesterolemia	movement disorders	22	23	0	592	542	119	0.2	0.22	0.1049	3.47863e-41	8.54699e-38
paralysis	prostatic intraepithelial neoplasia	12	12	0	409	506	96	0.23	0.19	0.1049	1.452e-41	3.56757e-38
deafness	hemangiosarcoma	19	19	0	343	754	115	0.34	0.15	0.1048	4.70131e-49	1.15511e-45
brain neoplasms	movement disorders	24	23	0	937	542	155	0.17	0.29	0.1048	3.15813e-43	7.75953e-40
adrenocortical carcinoma	weight loss	17	17	0	786	617	147	0.19	0.24	0.1048	3.87348e-40	9.51713e-37
anemia, hemolytic	radiation injuries, experimental	11	11	0	217	690	95	0.44	0.14	0.1047	5.51558e-56	1.35518e-52
limb deformities, congenital	urticaria	16	16	0	481	579	111	0.23	0.19	0.1047	1.76203e-41	4.3293e-38
macular degeneration	weight loss	17	17	0	443	617	111	0.25	0.18	0.1047	2.09192e-42	5.13985e-39
atrophy	fetal growth retardation	10	10	0	354	391	78	0.22	0.2	0.1047	7.81913e-40	1.92116e-36
eye abnormalities	hepatitis, autoimmune	17	17	0	516	688	126	0.24	0.18	0.1047	1.15848e-41	2.84639e-38
carcinoma, pancreatic ductal	leukemia, myelogenous, chronic, bcr-abl positive	20	20	0	634	466	115	0.18	0.25	0.1045	4.91519e-42	1.20766e-38
hyperemia	psychotic disorders	13	13	0	603	354	100	0.17	0.28	0.1045	4.55692e-44	1.11963e-40
female urogenital diseases	lymphoma	18	18	0	703	733	150	0.21	0.2	0.1045	1.06874e-38	2.62589e-35
cardiomyopathy, hypertrophic	cataract	21	21	0	628	253	92	0.15	0.36	0.1044	1.85064e-49	4.54702e-46
atrophy	testicular germ cell tumor	10	10	0	354	259	64	0.18	0.25	0.1044	1.75291e-38	4.30689e-35
macular degeneration	myelodysplastic syndromes	17	17	0	443	477	96	0.22	0.2	0.1043	1.07148e-40	2.63262e-37
gliosis	vascular diseases	16	16	0	483	506	103	0.21	0.2	0.1041	1.24146e-40	3.05027e-37
hepatitis, autoimmune	immunologic deficiency syndromes	17	17	0	688	253	98	0.14	0.39	0.1041	6.16518e-52	1.51479e-48
craniosynostoses	neuroendocrine tumors	10	10	0	303	254	58	0.19	0.23	0.1041	1.05694e-36	2.5969e-33
cardiomyopathy, hypertrophic	hypercholesterolemia	21	22	0	628	592	127	0.2	0.21	0.1041	4.94721e-40	1.21553e-36
atrial fibrillation	hepatolenticular degeneration	23	24	0	599	650	130	0.22	0.2	0.1041	6.76404e-40	1.66193e-36
atrophy	fractures, bone	10	10	0	354	242	62	0.18	0.26	0.104	2.83261e-38	6.95972e-35
attention deficit disorder with hyperactivity	infarction, middle cerebral artery	25	26	0	383	713	114	0.3	0.16	0.104	2.95242e-45	7.25409e-42
atrial fibrillation	liver failure, acute	23	22	0	599	584	123	0.21	0.21	0.104	4.52617e-40	1.11208e-36
marijuana abuse	nephritis, interstitial	10	10	0	310	296	63	0.2	0.21	0.104	2.47053e-37	6.0701e-34
myelodysplastic syndromes	tachycardia	17	17	0	477	649	117	0.25	0.18	0.1039	1.9765e-41	4.85626e-38
berylliosis	bone diseases, metabolic	11	11	0	506	341	88	0.17	0.26	0.1039	1.48183e-41	3.64087e-38
hyperemia	lymphoma, follicular	13	13	0	603	427	107	0.18	0.25	0.1039	8.26439e-42	2.03056e-38
atrophy	sarcoidosis	10	10	0	354	455	84	0.24	0.18	0.1038	2.70617e-40	6.64906e-37
neuralgia	pulmonary embolism	11	11	0	344	311	68	0.2	0.22	0.1038	4.26881e-38	1.04885e-34
recurrence	venous thrombosis	20	20	0	364	301	69	0.19	0.23	0.1038	2.03716e-38	5.0053e-35
cataract	hyperglycemia	21	21	0	253	547	83	0.33	0.15	0.1038	2.25761e-45	5.54694e-42
glomerulosclerosis, focal segmental	movement disorders	22	23	0	703	542	129	0.18	0.24	0.1036	2.48258e-40	6.09969e-37
congenital abnormalities	lymphoma, mantle-cell	11	11	0	432	514	98	0.23	0.19	0.1036	1.92318e-40	4.72525e-37
basal ganglia diseases	paralysis	12	12	0	373	409	81	0.22	0.2	0.1036	2.28813e-39	5.62194e-36
hyperhomocysteinemia	renal insufficiency	11	11	0	318	551	90	0.28	0.16	0.1036	5.68096e-43	1.39581e-39
brain diseases	hypercholesterolemia	22	22	0	509	592	114	0.22	0.19	0.1035	2.81023e-40	6.90474e-37
dyslipidemias	psychoses, substance-induced	17	17	0	328	609	97	0.3	0.16	0.1035	2.90709e-44	7.14272e-41
drug eruptions	enterocolitis, necrotizing	18	18	0	414	456	90	0.22	0.2	0.1034	7.60058e-40	1.86746e-36
hypoglycemia	mycobacterium tuberculosis, susceptibility to	11	11	0	493	271	79	0.16	0.29	0.1034	2.41993e-42	5.94577e-39
coronary disease	pulmonary disease, chronic obstructive	22	23	0	419	839	130	0.31	0.15	0.1033	9.68958e-46	2.38073e-42
hemorrhage	urticaria	16	16	0	302	579	91	0.3	0.16	0.1033	4.02897e-44	9.89919e-41
movement disorders	nephrotic syndrome	23	22	0	542	620	120	0.22	0.19	0.1033	8.77547e-40	2.15613e-36
depressive disorder, major	hirschsprung disease	14	14	0	361	269	65	0.18	0.24	0.1032	6.80461e-38	1.67189e-34
radiation injuries, experimental	spinal dysraphism	11	11	0	690	425	115	0.17	0.27	0.1031	1.5083e-42	3.7059e-39
burkitt lymphoma	retinal degeneration	15	15	0	407	398	83	0.2	0.21	0.1031	4.02264e-39	9.88363e-36
cataract	nephrotic syndrome	21	22	0	253	620	90	0.36	0.15	0.1031	6.44856e-48	1.58441e-44
lymphoma, mantle-cell	radiation injuries, experimental	11	11	0	514	690	124	0.24	0.18	0.103	3.03942e-40	7.46786e-37
amnesia	immunologic deficiency syndromes	17	17	0	417	253	69	0.17	0.27	0.103	9.75737e-40	2.39738e-36
noonan syndrome	pulmonary embolism	11	11	0	262	311	59	0.23	0.19	0.103	2.63074e-36	6.46374e-33
leukemia, myeloid	nephrosis	17	17	0	403	510	94	0.23	0.18	0.103	4.02108e-40	9.87978e-37
cachexia	epilepsy, tonic-clonic	10	10	0	416	342	78	0.19	0.23	0.1029	6.044e-39	1.48501e-35
bradycardia	kidney neoplasms	26	27	0	624	630	129	0.21	0.2	0.1029	1.03132e-38	2.53395e-35
bone diseases, metabolic	pulmonary embolism	11	11	0	341	311	67	0.2	0.22	0.1028	2.41349e-37	5.92994e-34
fanconi anemia	hepatitis	15	15	0	244	486	75	0.31	0.15	0.1027	1.93182e-42	4.74648e-39
muscular dystrophy, facioscapulohumeral	prenatal exposure delayed effects	10	10	0	185	331	53	0.29	0.16	0.1027	5.73666e-37	1.4095e-33
bradycardia	leukemia, promyelocytic, acute	26	26	0	624	759	142	0.23	0.19	0.1027	4.32104e-38	1.06168e-34
diabetic cardiomyopathies	pulmonary embolism	11	11	0	527	311	86	0.16	0.28	0.1026	9.8346e-42	2.41636e-38
attention deficit disorder with hyperactivity	hepatolenticular degeneration	25	24	0	383	650	106	0.28	0.16	0.1026	1.23258e-42	3.02846e-39
carcinoma, squamous cell of head and neck	hypercholesterolemia	23	22	0	676	592	130	0.19	0.22	0.1025	1.49238e-38	3.66678e-35
coronary disease	epilepsy, temporal lobe	22	23	0	419	576	102	0.24	0.18	0.1025	1.92636e-40	4.73306e-37
adenomatous polyposis coli	vascular system injuries	10	10	0	464	434	92	0.2	0.21	0.1024	3.83033e-39	9.41111e-36
body weight	depressive disorder, major	14	14	0	254	361	63	0.25	0.17	0.1024	1.90483e-37	4.68018e-34
leukemia-lymphoma, adult t-cell	neurogenic inflammation	12	12	0	403	437	86	0.21	0.2	0.1024	7.28361e-39	1.78958e-35
hypertension, essential	liver failure, acute	21	22	0	344	584	95	0.28	0.16	0.1024	3.99725e-42	9.82124e-39
epilepsy, tonic-clonic	fetal growth retardation	10	10	0	342	391	75	0.22	0.19	0.1023	4.15501e-38	1.02089e-34
coronary disease	lymphoma, t-cell, cutaneous	22	21	0	419	784	123	0.29	0.16	0.1022	1.31202e-43	3.22363e-40
astrocytoma	genetic predisposition to disease	24	24	0	876	601	151	0.17	0.25	0.1022	2.46915e-38	6.06671e-35
beta-thalassemia	tongue neoplasms	12	12	0	187	400	60	0.32	0.15	0.1022	3.97665e-40	9.77063e-37
brain neoplasms	thrombocytopenia	24	23	0	937	374	134	0.14	0.36	0.1022	1.13512e-49	2.78898e-46
carcinoma, basal cell	thrombocytopenia	23	23	0	566	374	96	0.17	0.26	0.1021	8.45351e-41	2.07703e-37
hypercalcemia	prostatic intraepithelial neoplasia	12	12	0	434	506	96	0.22	0.19	0.1021	3.35039e-39	8.2319e-36
movement disorders	pulmonary disease, chronic obstructive	23	23	0	542	839	141	0.26	0.17	0.1021	9.32122e-40	2.29022e-36
copper-overload cirrhosis	pulmonary embolism	11	11	0	424	311	75	0.18	0.24	0.102	1.271e-38	3.12285e-35
hepatic encephalopathy	psychotic disorders	13	13	0	381	354	75	0.2	0.21	0.102	7.98939e-38	1.96299e-34
carcinoma, basal cell	movement disorders	23	23	0	566	542	113	0.2	0.21	0.102	1.06762e-38	2.62314e-35
adenomatous polyposis coli	fractures, bone	10	10	0	464	242	72	0.16	0.3	0.102	4.61385e-41	1.13362e-37
lymphoma, t-cell	mouth diseases	12	12	0	530	235	78	0.15	0.33	0.102	4.47936e-44	1.10058e-40
behcet syndrome	catalepsy	15	15	0	397	584	100	0.25	0.17	0.1019	1.72062e-40	4.22755e-37
hypothermia	tobacco use disorder	12	12	0	465	310	79	0.17	0.25	0.1019	1.45467e-39	3.57411e-36
gliosis	malaria	16	16	0	483	400	90	0.19	0.23	0.1019	5.20688e-39	1.27933e-35
burkitt lymphoma	hepatitis	15	15	0	407	486	91	0.22	0.19	0.1019	5.47656e-39	1.34559e-35
hyperlipidemias	leukemia, myeloid	17	17	0	549	403	97	0.18	0.24	0.1019	8.1551e-40	2.00371e-36
ceroid lipofuscinosis, neuronal 1, infantile	ischemic attack, transient	10	10	0	373	373	76	0.2	0.2	0.1019	9.14639e-38	2.24727e-34
hyperinsulinism	retinal degeneration	15	15	0	466	398	88	0.19	0.22	0.1019	9.08741e-39	2.23278e-35
basal ganglia diseases	diabetic retinopathy	12	12	0	373	609	100	0.27	0.16	0.1018	1.98571e-41	4.87889e-38
embryo loss	testicular germ cell tumor	10	10	0	232	259	50	0.22	0.19	0.1018	9.65007e-34	2.37102e-30
hepatitis b	leprosy	12	12	0	174	268	45	0.26	0.17	0.1018	2.02453e-33	4.97426e-30
brain diseases	uterine cervical neoplasms	22	22	0	509	1004	154	0.3	0.15	0.1018	2.00709e-42	4.93141e-39
cachexia	cerebral infarction	10	10	0	416	203	63	0.15	0.31	0.1018	4.47594e-40	1.09974e-36
hepatitis	microsatellite instability	15	15	0	486	418	92	0.19	0.22	0.1018	7.87877e-39	1.93581e-35
hypercholesterolemia	lymphoma, t-cell, cutaneous	22	21	0	592	784	140	0.24	0.18	0.1017	6.96943e-38	1.71239e-34
adenomatous polyposis coli	epilepsy, tonic-clonic	10	10	0	464	342	82	0.18	0.24	0.1017	5.21709e-39	1.28184e-35
depressive disorder, major	sarcoma	14	14	0	361	622	100	0.28	0.16	0.1017	5.7214e-42	1.40575e-38
body weight	lymphatic metastasis	14	14	0	254	366	63	0.25	0.17	0.1016	4.49166e-37	1.1036e-33
adenocarcinoma of esophagus	chromosome aberrations	14	14	0	572	275	86	0.15	0.31	0.1015	1.56718e-43	3.85057e-40
fetal growth retardation	gastrointestinal diseases	10	10	0	391	250	65	0.17	0.26	0.1014	8.51276e-38	2.09159e-34
marijuana abuse	prenatal exposure delayed effects	10	10	0	310	331	65	0.21	0.2	0.1014	2.8363e-36	6.96879e-33
skin abnormalities	testicular germ cell tumor	10	10	0	382	259	65	0.17	0.25	0.1014	2.05253e-37	5.04306e-34
hernias, diaphragmatic, congenital	testicular germ cell tumor	10	10	0	313	259	58	0.19	0.22	0.1014	2.23406e-35	5.48907e-32
nephritis, interstitial	vascular system injuries	10	10	0	296	434	74	0.25	0.17	0.1014	1.54962e-38	3.80741e-35
developmental disabilities	hemangiosarcoma	19	19	0	500	754	127	0.25	0.17	0.1013	1.51408e-39	3.72009e-36
nephritis, interstitial	sarcoidosis	10	10	0	296	455	76	0.26	0.17	0.1012	5.62554e-39	1.38219e-35
lymphoma, t-cell	paralysis	12	12	0	530	409	95	0.18	0.23	0.1012	6.45828e-39	1.5868e-35
carcinoma, basal cell	hypercholesterolemia	23	22	0	566	592	117	0.21	0.2	0.101	1.04461e-37	2.56659e-34
ischemic attack, transient	marijuana abuse	10	10	0	373	310	69	0.18	0.22	0.101	8.20111e-37	2.01501e-33
pheochromocytoma	vascular diseases	16	16	0	435	506	95	0.22	0.19	0.101	2.77689e-38	6.82282e-35
carotid artery diseases	lymphoma, mantle-cell	11	11	0	566	514	109	0.19	0.21	0.1009	5.34698e-38	1.31375e-34
hemorrhage	limb deformities, congenital	16	16	0	302	481	79	0.26	0.16	0.1009	2.36608e-39	5.81346e-36
nervous system malformations	precursor b-cell lymphoblastic leukemia-lymphoma	10	10	0	216	260	48	0.22	0.18	0.1008	5.82396e-33	1.43095e-29
hepatitis, chronic	hypertension, essential	22	21	0	618	344	97	0.16	0.28	0.1008	1.12634e-41	2.76742e-38
cardiomyopathy, hypertrophic	hypertension, essential	21	21	0	628	344	98	0.16	0.28	0.1008	6.54272e-42	1.60755e-38
leukemia, myeloid	tachycardia	17	17	0	403	649	106	0.26	0.16	0.1008	1.9219e-40	4.72211e-37
bronchial hyperreactivity	hirschsprung disease	14	14	0	406	269	68	0.17	0.25	0.1007	1.28949e-37	3.16829e-34
hypercalcemia	thyroid diseases	12	12	0	434	241	68	0.16	0.28	0.1007	4.79016e-39	1.17694e-35
hemorrhage	poisoning	16	16	0	302	443	75	0.25	0.17	0.1007	3.34466e-38	8.21782e-35
hypertension, essential	nephrotic syndrome	21	22	0	344	620	97	0.28	0.16	0.1006	1.50699e-41	3.70267e-38
leishmaniasis, visceral	osteochondrodysplasias	14	14	0	531	483	102	0.19	0.21	0.1006	7.44877e-38	1.83016e-34
papilloma	paralysis	12	12	0	605	409	102	0.17	0.25	0.1006	1.82668e-39	4.48815e-36
dyskinesia, drug-induced	microsatellite instability	15	15	0	437	418	86	0.2	0.21	0.1006	1.46886e-37	3.60898e-34
copper-overload cirrhosis	noonan syndrome	11	11	0	424	262	69	0.16	0.26	0.1006	3.64309e-38	8.95107e-35
hernias, diaphragmatic, congenital	ischemic attack, transient	10	10	0	313	373	69	0.22	0.18	0.1006	1.58902e-36	3.90421e-33
hepatitis c	vascular diseases	16	16	0	369	506	88	0.24	0.17	0.1006	1.35653e-38	3.333e-35
drug eruptions	pre-eclampsia	18	18	0	414	531	95	0.23	0.18	0.1005	2.27877e-38	5.59894e-35
oral submucous fibrosis	retinal degeneration	15	15	0	657	398	106	0.16	0.27	0.1005	1.76647e-40	4.34023e-37
cerebral infarction	vascular system injuries	10	10	0	203	434	64	0.32	0.15	0.1005	5.06088e-40	1.24346e-36
leukemia, myelogenous, chronic, bcr-abl positive	venous thrombosis	20	20	0	466	301	77	0.17	0.26	0.1004	1.32223e-38	3.24872e-35
hyperlipidemias	myelodysplastic syndromes	17	17	0	549	477	103	0.19	0.22	0.1004	8.46798e-38	2.08058e-34
influenza, human	insulin resistance	52	50	0	422	1391	182	0.43	0.13	0.1004	4.71502e-55	1.15848e-51
basal ganglia diseases	hypothermia	12	12	0	373	465	84	0.23	0.18	0.1002	1.11918e-37	2.74984e-34
gliosis	pheochromocytoma	16	16	0	483	435	92	0.19	0.21	0.1002	1.48273e-37	3.64306e-34
brain diseases	coronary disease	22	22	0	509	419	93	0.18	0.22	0.1002	7.56377e-38	1.85842e-34
craniosynostoses	nervous system malformations	10	10	0	303	216	52	0.17	0.24	0.1002	4.15349e-34	1.02051e-30
fanconi anemia	glucose intolerance	15	15	0	244	485	73	0.3	0.15	0.1001	1.86443e-40	4.58091e-37
alcoholism	autoimmune diseases	34	34	0	532	797	133	0.25	0.17	0.1001	6.53402e-38	1.60541e-34
colitis	movement disorders	24	23	0	997	542	154	0.15	0.28	0.1001	4.3171e-39	1.06071e-35
bone diseases, metabolic	respiratory insufficiency	11	11	0	341	249	59	0.17	0.24	0.1	2.73994e-35	6.73203e-32
lymphoma, t-cell	thyroid diseases	12	12	0	530	241	77	0.15	0.32	0.0999	3.86763e-42	9.50278e-39
leprosy	leukemia-lymphoma, adult t-cell	12	12	0	268	403	67	0.25	0.17	0.0999	6.14151e-37	1.50897e-33
diabetic cardiomyopathies	spinal dysraphism	11	11	0	527	425	95	0.18	0.22	0.0998	1.23078e-37	3.02403e-34
neuroendocrine tumors	osteitis deformans	10	10	0	254	197	45	0.18	0.23	0.0998	6.40066e-32	1.57264e-28
adrenal gland neoplasms	congenital abnormalities	11	11	0	702	432	113	0.16	0.26	0.0996	1.834e-39	4.50613e-36
limb deformities, congenital	pheochromocytoma	16	16	0	481	435	91	0.19	0.21	0.0993	6.9957e-37	1.71884e-33
adrenal gland neoplasms	berylliosis	11	11	0	702	506	120	0.17	0.24	0.0993	2.57971e-37	6.33835e-34
developmental disabilities	metabolic syndrome x	19	19	0	500	698	119	0.24	0.17	0.0993	2.05031e-37	5.03762e-34
amnesia	dyslipidemias	17	17	0	417	328	74	0.18	0.23	0.0993	1.72952e-36	4.24943e-33
atrophy	epilepsy, tonic-clonic	10	10	0	354	342	69	0.19	0.2	0.0991	1.95387e-35	4.80065e-32
pheochromocytoma	poisoning	16	16	0	435	443	87	0.2	0.2	0.0991	1.62672e-36	3.99685e-33
attention deficit disorder with hyperactivity	hypertrophy, left ventricular	25	25	0	383	758	113	0.3	0.15	0.099	1.05959e-41	2.60342e-38
neuralgia	noonan syndrome	11	11	0	344	262	60	0.17	0.23	0.099	9.225e-35	2.26658e-31
fetal growth retardation	nephritis, interstitial	10	10	0	391	296	68	0.17	0.23	0.099	7.58043e-36	1.86251e-32
carotid artery diseases	neuralgia	11	11	0	566	344	90	0.16	0.26	0.0989	6.33232e-39	1.55585e-35
adenomatous polyposis coli	neuroendocrine tumors	10	10	0	464	254	71	0.15	0.28	0.0989	1.77694e-38	4.36594e-35
diabetic cardiomyopathies	noonan syndrome	11	11	0	527	262	78	0.15	0.3	0.0989	2.31509e-40	5.68817e-37
neuralgia	spinal dysraphism	11	11	0	344	425	76	0.22	0.18	0.0988	3.23758e-36	7.95473e-33
hearing loss, sensorineural	noonan syndrome	11	11	0	234	262	49	0.21	0.19	0.0988	3.48589e-32	8.56484e-29
catalepsy	retinal degeneration	15	15	0	584	398	97	0.17	0.24	0.0988	6.36227e-38	1.56321e-34
cataract	hepatitis, chronic	21	22	0	253	618	86	0.34	0.14	0.0987	4.72537e-44	1.16102e-40
arthritis, psoriatic	papilloma	12	12	0	388	605	98	0.25	0.16	0.0987	2.14473e-38	5.26961e-35
nervous system malformations	skin abnormalities	10	10	0	216	382	59	0.27	0.15	0.0987	3.4143e-36	8.38893e-33
manganese poisoning	muscular atrophy	14	14	0	617	721	132	0.21	0.18	0.0987	9.46664e-35	2.32595e-31
hepatic encephalopathy	hypertriglyceridemia	13	13	0	381	268	64	0.17	0.24	0.0986	1.69695e-35	4.1694e-32
anemia, hemolytic	bone diseases, metabolic	11	11	0	217	341	55	0.25	0.16	0.0986	1.51414e-34	3.72025e-31
bronchial hyperreactivity	muscular atrophy	14	14	0	406	721	111	0.27	0.15	0.0985	1.33163e-39	3.27181e-36
adrenal gland neoplasms	diabetic cardiomyopathies	11	11	0	702	527	121	0.17	0.23	0.0985	3.95897e-36	9.7272e-33
alcoholism	osteosarcoma	34	33	0	532	850	136	0.26	0.16	0.0984	9.45088e-37	2.32208e-33
amyotrophic lateral sclerosis	venous thrombosis	20	20	0	543	301	83	0.15	0.28	0.0983	3.9405e-39	9.6818e-36
atrophy	muscular dystrophy, facioscapulohumeral	10	10	0	354	185	53	0.15	0.29	0.0983	2.03904e-35	5.00991e-32
fetal growth retardation	skin abnormalities	10	10	0	391	382	76	0.19	0.2	0.0983	1.67318e-35	4.11101e-32
ceroid lipofuscinosis, neuronal 1, infantile	fetal growth retardation	10	10	0	373	391	75	0.2	0.19	0.0982	2.3505e-35	5.77518e-32
hemochromatosis	tongue neoplasms	12	12	0	395	400	78	0.2	0.2	0.0981	1.74619e-35	4.2904e-32
bronchial hyperreactivity	dystonia	14	14	0	406	277	67	0.17	0.24	0.0981	9.35603e-36	2.29878e-32
hypoglycemia	spinal dysraphism	11	11	0	493	425	90	0.18	0.21	0.098	5.0767e-36	1.24735e-32
hodgkin disease	sjogren's syndrome	12	12	0	352	199	54	0.15	0.27	0.098	7.35919e-35	1.80815e-31
hypertension, essential	neoplasm recurrence, local	21	22	0	344	605	93	0.27	0.15	0.098	4.76542e-39	1.17086e-35
bone diseases, metabolic	radiation injuries, experimental	11	11	0	341	690	101	0.3	0.15	0.098	4.2548e-41	1.0454e-37
craniosynostoses	prenatal exposure delayed effects	10	10	0	303	331	62	0.2	0.19	0.0978	6.4497e-34	1.58469e-30
hypothermia	thyroid diseases	12	12	0	465	241	69	0.15	0.29	0.0977	4.54731e-38	1.11727e-34
fetal growth retardation	neuroendocrine tumors	10	10	0	391	254	63	0.16	0.25	0.0977	2.6677e-35	6.55455e-32
lymphatic metastasis	manganese poisoning	14	14	0	366	617	96	0.26	0.16	0.0977	2.34736e-38	5.76745e-35
berylliosis	noonan syndrome	11	11	0	506	262	75	0.15	0.29	0.0977	9.57318e-39	2.35213e-35
intestinal neoplasms	neuralgia	11	11	0	680	344	100	0.15	0.29	0.0977	1.82895e-40	4.49373e-37
paralysis	tongue neoplasms	12	12	0	409	400	79	0.19	0.2	0.0977	3.11963e-35	7.66493e-32
cachexia	gastrointestinal diseases	10	10	0	416	250	65	0.16	0.26	0.0976	4.36713e-36	1.073e-32
anorexia	microsatellite instability	15	15	0	453	418	85	0.19	0.2	0.0976	1.86147e-35	4.57363e-32
immunologic deficiency syndromes	tachycardia	17	17	0	253	649	88	0.35	0.14	0.0976	3.07817e-44	7.56308e-41
adenocarcinoma of esophagus	depressive disorder, major	14	14	0	572	361	91	0.16	0.25	0.0975	1.48866e-37	3.65764e-34
hypercalcemia	lymphoma, t-cell	12	12	0	434	530	94	0.22	0.18	0.0975	8.11571e-36	1.99403e-32
intestinal neoplasms	renal insufficiency	11	11	0	680	551	120	0.18	0.22	0.0975	7.81162e-35	1.91931e-31
migraine disorders	nasopharyngeal carcinoma	18	18	0	431	677	108	0.25	0.16	0.0975	2.57867e-37	6.33579e-34
glucose intolerance	microsatellite instability	15	15	0	485	418	88	0.18	0.21	0.0975	1.44693e-35	3.55511e-32
hypertrophy	precursor t-cell lymphoblastic leukemia-lymphoma	16	16	0	739	472	118	0.16	0.25	0.0974	8.01487e-37	1.96925e-33
atrophy	cachexia	10	10	0	354	416	75	0.21	0.18	0.0974	4.52373e-35	1.11148e-31
cachexia	hernias, diaphragmatic, congenital	10	10	0	416	313	71	0.17	0.23	0.0974	3.19663e-35	7.85411e-32
meningioma	renal insufficiency	11	11	0	610	551	113	0.19	0.21	0.0973	9.71639e-35	2.38732e-31
epilepsy, tonic-clonic	neuroendocrine tumors	10	10	0	342	254	58	0.17	0.23	0.0973	1.15294e-33	2.83278e-30
celiac disease	kidney neoplasms	28	27	0	182	630	79	0.43	0.13	0.0973	3.26895e-49	8.03182e-46
osteochondrodysplasias	pneumoconiosis	14	14	0	483	237	70	0.14	0.3	0.0972	1.70576e-38	4.19104e-35
atrial fibrillation	neoplasm recurrence, local	23	22	0	599	605	117	0.2	0.19	0.0972	3.1213e-34	7.66902e-31
adenomatous polyposis coli	tooth abnormalities	10	10	0	464	380	82	0.18	0.22	0.0972	2.24064e-35	5.50524e-32
depressive disorder, major	osteochondrodysplasias	14	14	0	361	483	82	0.23	0.17	0.0972	8.68103e-36	2.13293e-32
heat stroke	pneumoconiosis	14	14	0	525	237	74	0.14	0.31	0.0971	5.36055e-40	1.31709e-36
hypoglycemia	respiratory insufficiency	11	11	0	493	249	72	0.15	0.29	0.097	2.72448e-38	6.69406e-35
erectile dysfunction	neuroendocrine tumors	10	10	0	540	254	77	0.14	0.3	0.097	1.08857e-39	2.67461e-36
dyskinesia, drug-induced	oral submucous fibrosis	15	15	0	437	657	106	0.24	0.16	0.0969	1.88674e-36	4.63573e-33
nervous system malformations	prenatal exposure delayed effects	10	10	0	216	331	53	0.25	0.16	0.0969	3.41967e-33	8.40214e-30
congenital abnormalities	spinal dysraphism	11	11	0	432	425	83	0.19	0.2	0.0968	7.88128e-35	1.93643e-31
adrenal gland neoplasms	bone diseases, metabolic	11	11	0	702	341	101	0.14	0.3	0.0968	2.0856e-40	5.12432e-37
skin abnormalities	vascular system injuries	10	10	0	382	434	79	0.21	0.18	0.0968	8.18494e-35	2.01104e-31
alcoholism	chloracne	34	33	0	532	584	108	0.2	0.18	0.0968	1.66145e-34	4.08218e-31
ischemic attack, transient	muscular dystrophy, facioscapulohumeral	10	10	0	373	185	54	0.14	0.29	0.0968	2.46142e-35	6.0477e-32
hepatitis b	neurogenic inflammation	12	12	0	174	437	59	0.34	0.14	0.0966	9.10869e-39	2.23801e-35
amnesia	macular degeneration	17	17	0	417	443	83	0.2	0.19	0.0965	1.26065e-34	3.09741e-31
hypercholesterolemia	uterine cervical neoplasms	22	22	0	592	1004	154	0.26	0.15	0.0965	9.93708e-34	2.44154e-30
hypothermia	lymphoma, t-cell	12	12	0	465	530	96	0.21	0.18	0.0965	9.14632e-35	2.24725e-31
erectile dysfunction	marijuana abuse	10	10	0	540	310	82	0.15	0.26	0.0965	2.31074e-37	5.67749e-34
dyslipidemias	hepatitis, autoimmune	17	17	0	328	688	98	0.3	0.14	0.0965	2.43923e-40	5.9932e-37
aortic valve insufficiency	congenital abnormalities	11	11	0	429	432	83	0.19	0.19	0.0964	1.62889e-34	4.00218e-31
hypertrophy	micronuclei, chromosome-defective	16	16	0	739	278	98	0.13	0.35	0.0964	1.05978e-44	2.60387e-41
myelodysplastic syndromes	nephrosis	17	17	0	477	510	95	0.2	0.19	0.0963	1.78948e-34	4.39676e-31
immunologic deficiency syndromes	uremia	17	17	0	253	610	83	0.33	0.14	0.0962	1.35167e-41	3.32104e-38
hepatitis	retinal degeneration	15	15	0	486	398	85	0.17	0.21	0.0962	9.44279e-35	2.32009e-31
hepatitis, autoimmune	myelodysplastic syndromes	17	17	0	688	477	112	0.16	0.23	0.0961	3.57583e-35	8.78581e-32
fractures, bone	prenatal exposure delayed effects	10	10	0	242	331	55	0.23	0.17	0.096	1.4358e-32	3.52777e-29
enterocolitis, necrotizing	lymphoma	18	18	0	456	733	114	0.25	0.16	0.0959	6.80932e-36	1.67305e-32
hemochromatosis	paralysis	12	12	0	395	409	77	0.19	0.19	0.0958	6.63126e-34	1.6293e-30
ceroid lipofuscinosis, neuronal 1, infantile	neuroendocrine tumors	10	10	0	373	254	60	0.16	0.24	0.0957	1.6248e-33	3.99213e-30
ischemic attack, transient	neuroendocrine tumors	10	10	0	373	254	60	0.16	0.24	0.0957	1.6248e-33	3.99213e-30
diabetic retinopathy	hemochromatosis	12	12	0	609	395	96	0.16	0.24	0.0956	7.8035e-36	1.91732e-32
body weight	hirschsprung disease	14	14	0	254	269	50	0.2	0.19	0.0956	6.57075e-31	1.61443e-27
fetal growth retardation	marijuana abuse	10	10	0	391	310	67	0.17	0.22	0.0956	1.47456e-33	3.623e-30
atrophy	embryo loss	10	10	0	354	232	56	0.16	0.24	0.0956	4.72923e-33	1.16197e-29
meningioma	pulmonary embolism	11	11	0	610	311	88	0.14	0.28	0.0955	2.39816e-38	5.89228e-35
intestinal neoplasms	noonan syndrome	11	11	0	680	262	90	0.13	0.34	0.0955	5.23931e-43	1.2873e-39
thromboembolism	vitiligo	13	13	0	273	167	42	0.15	0.25	0.0955	2.54886e-30	6.26256e-27
hypercalcemia	leprosy	12	12	0	434	268	67	0.15	0.25	0.0954	7.44355e-35	1.82888e-31
hodgkin disease	hypercalcemia	12	12	0	352	434	75	0.21	0.17	0.0954	6.04246e-34	1.48463e-30
copper-overload cirrhosis	renal insufficiency	11	11	0	424	551	93	0.22	0.17	0.0954	1.76635e-34	4.33993e-31
liver cirrhosis, alcoholic	pneumoconiosis	14	14	0	759	237	95	0.13	0.4	0.0954	5.24973e-48	1.28986e-44
neutropenia	vitiligo	13	13	0	326	167	47	0.14	0.28	0.0953	1.02288e-32	2.51321e-29
craniosynostoses	embryo loss	10	10	0	303	232	51	0.17	0.22	0.0953	2.22543e-31	5.46789e-28
hepatitis, autoimmune	leukemia, myeloid	17	17	0	688	403	104	0.15	0.26	0.0953	1.70924e-36	4.1996e-33
gastrointestinal diseases	neuroendocrine tumors	10	10	0	250	254	48	0.19	0.19	0.0952	2.43021e-30	5.97102e-27
meningioma	noonan syndrome	11	11	0	610	262	83	0.14	0.32	0.0952	2.79881e-40	6.87668e-37
arthritis, psoriatic	tongue neoplasms	12	12	0	388	400	75	0.19	0.19	0.0952	1.99202e-33	4.89439e-30
thyroid diseases	tongue neoplasms	12	12	0	241	400	61	0.25	0.15	0.0952	3.87809e-34	9.52846e-31
alopecia	intestinal neoplasms	11	11	0	245	680	88	0.36	0.13	0.0951	7.37629e-44	1.81235e-40
lipidoses	metabolic syndrome x	19	19	0	227	698	88	0.39	0.13	0.0951	4.35517e-46	1.07007e-42
amnesia	leukemia, myeloid	17	17	0	417	403	78	0.19	0.19	0.0951	1.63802e-33	4.02461e-30
copper-overload cirrhosis	respiratory insufficiency	11	11	0	424	249	64	0.15	0.26	0.0951	1.08653e-34	2.66959e-31
epilepsy, tonic-clonic	marijuana abuse	10	10	0	342	310	62	0.18	0.2	0.0951	1.87597e-32	4.60925e-29
hodgkin disease	papilloma	12	12	0	352	605	91	0.26	0.15	0.0951	1.74109e-36	4.27786e-33
aortic valve insufficiency	hearing loss, sensorineural	11	11	0	429	234	63	0.15	0.27	0.095	3.87589e-35	9.52307e-32
beta-thalassemia	hypercalcemia	12	12	0	187	434	59	0.32	0.14	0.095	6.46017e-37	1.58726e-33
erectile dysfunction	hernias, diaphragmatic, congenital	10	10	0	540	313	81	0.15	0.26	0.095	3.83089e-36	9.41249e-33
embryo loss	fractures, bone	10	10	0	232	242	45	0.19	0.19	0.0949	1.36741e-29	3.35973e-26
bone diseases, metabolic	neuralgia	11	11	0	341	344	65	0.19	0.19	0.0949	1.43824e-32	3.53375e-29
cachexia	testicular germ cell tumor	10	10	0	416	259	64	0.15	0.25	0.0948	4.3203e-34	1.0615e-30
arrhythmias, cardiac	lymphoma	18	18	0	596	733	126	0.21	0.17	0.0948	7.93662e-32	1.95003e-28
diabetic retinopathy	mouth diseases	12	12	0	609	235	80	0.13	0.34	0.0948	1.68228e-41	4.13337e-38
adrenal gland neoplasms	pulmonary embolism	11	11	0	702	311	96	0.14	0.31	0.0948	4.33145e-40	1.06424e-36
ceroid lipofuscinosis, neuronal 1, infantile	hernias, diaphragmatic, congenital	10	10	0	373	313	65	0.17	0.21	0.0948	1.0196e-32	2.50516e-29
atrophy	nervous system malformations	10	10	0	354	216	54	0.15	0.25	0.0947	1.01851e-32	2.50249e-29
nervous system malformations	testicular germ cell tumor	10	10	0	216	259	45	0.21	0.17	0.0947	1.12195e-29	2.75664e-26
hypercalcemia	spondylitis, ankylosing	12	12	0	434	242	64	0.15	0.26	0.0947	7.09643e-35	1.74359e-31
neuroendocrine tumors	tooth abnormalities	10	10	0	254	380	60	0.24	0.16	0.0946	4.7941e-33	1.17791e-29
diabetic cardiomyopathies	hearing loss, sensorineural	11	11	0	527	234	72	0.14	0.31	0.0946	2.57279e-38	6.32134e-35
berylliosis	hearing loss, sensorineural	11	11	0	506	234	70	0.14	0.3	0.0946	1.54265e-37	3.79029e-34
cardiomyopathy, hypertrophic	coronary disease	21	22	0	628	419	99	0.16	0.24	0.0946	1.12674e-34	2.7684e-31
alcoholism	inflammatory bowel diseases	34	34	0	532	748	121	0.23	0.16	0.0945	6.92835e-33	1.7023e-29
mouth diseases	prostatic intraepithelial neoplasia	12	12	0	235	506	70	0.3	0.14	0.0945	2.10625e-37	5.17505e-34
bradycardia	cleft lip	26	26	0	624	763	131	0.21	0.17	0.0944	5.86607e-31	1.44129e-27
fanconi anemia	hyperinsulinism	15	15	0	244	466	67	0.27	0.14	0.0944	1.20696e-35	2.96551e-32
prostatic intraepithelial neoplasia	tobacco use disorder	12	12	0	506	310	77	0.15	0.25	0.0944	5.04845e-35	1.2404e-31
craniosynostoses	testicular germ cell tumor	10	10	0	303	259	53	0.17	0.2	0.0943	5.97652e-31	1.46843e-27
gastrointestinal diseases	testicular germ cell tumor	10	10	0	250	259	48	0.19	0.19	0.0943	6.20567e-30	1.52473e-26
alcoholism	liver cirrhosis, biliary	34	33	0	532	518	99	0.19	0.19	0.0943	9.11715e-33	2.24008e-29
hirschsprung disease	sarcoma	14	14	0	269	622	84	0.31	0.14	0.0943	1.47503e-39	3.62414e-36
anorexia	burkitt lymphoma	15	15	0	453	407	81	0.18	0.2	0.0942	4.83793e-33	1.18868e-29
alopecia	copper-overload cirrhosis	11	11	0	245	424	63	0.26	0.15	0.0942	3.68624e-34	9.0571e-31
erectile dysfunction	prenatal exposure delayed effects	10	10	0	540	331	82	0.15	0.25	0.0941	4.4267e-35	1.08764e-31
liver failure, acute	movement disorders	22	23	0	584	542	106	0.18	0.2	0.0941	2.40227e-32	5.90237e-29
epilepsy, tonic-clonic	vascular system injuries	10	10	0	342	434	73	0.21	0.17	0.0941	4.41178e-33	1.08397e-29
lymphoma, mantle-cell	noonan syndrome	11	11	0	514	262	73	0.14	0.28	0.0941	2.34033e-36	5.7502e-33
carcinoma, squamous cell of head and neck	coronary disease	23	22	0	676	419	103	0.15	0.25	0.0941	7.95896e-35	1.95552e-31
abnormalities, multiple	psychotic disorders	13	13	0	699	354	99	0.14	0.28	0.094	2.28361e-37	5.61082e-34
diabetic cardiomyopathies	mycobacterium tuberculosis, susceptibility to	11	11	0	527	271	75	0.14	0.28	0.094	2.29052e-36	5.6278e-33
hepatitis b	thyroid diseases	12	12	0	174	241	39	0.22	0.16	0.094	2.97351e-28	7.3059e-25
micronuclei, chromosome-defective	pheochromocytoma	16	16	0	278	435	67	0.24	0.15	0.094	1.004e-33	2.46682e-30
attention deficit disorder with hyperactivity	thyroid neoplasms	25	24	0	383	692	101	0.26	0.15	0.094	4.37917e-36	1.07596e-32
alopecia	hearing loss, sensorineural	11	11	0	245	234	45	0.18	0.19	0.0939	3.53043e-29	8.67428e-26
atrophy	vascular system injuries	10	10	0	354	434	74	0.21	0.17	0.0939	6.70363e-33	1.64708e-29
fetal growth retardation	testicular germ cell tumor	10	10	0	391	259	61	0.16	0.24	0.0938	8.65738e-33	2.12712e-29
movement disorders	uterine cervical neoplasms	23	22	0	542	1004	145	0.27	0.14	0.0938	3.6226e-33	8.90074e-30
ceroid lipofuscinosis, neuronal 1, infantile	prenatal exposure delayed effects	10	10	0	373	331	66	0.18	0.2	0.0938	4.25555e-32	1.04559e-28
alopecia	carotid artery diseases	11	11	0	245	566	76	0.31	0.13	0.0937	1.7464e-38	4.29091e-35
abnormalities, multiple	hyperemia	13	13	0	699	603	122	0.17	0.2	0.0937	6.53433e-31	1.60549e-27
diabetic retinopathy	hodgkin disease	12	12	0	609	352	90	0.15	0.26	0.0937	1.96269e-35	4.82234e-32
fractures, bone	precursor b-cell lymphoblastic leukemia-lymphoma	10	10	0	242	260	47	0.19	0.18	0.0936	1.82579e-29	4.48597e-26
hyperemia	thromboembolism	13	13	0	603	273	82	0.14	0.3	0.0936	3.1361e-38	7.70539e-35
developmental disabilities	lipidoses	19	19	0	500	227	68	0.14	0.3	0.0935	7.60329e-37	1.86813e-33
hemochromatosis	leprosy	12	12	0	395	268	62	0.16	0.23	0.0935	1.39169e-32	3.41939e-29
congenital abnormalities	copper-overload cirrhosis	11	11	0	432	424	80	0.19	0.19	0.0935	1.99172e-32	4.89366e-29
atrophy	cerebral infarction	10	10	0	354	203	52	0.15	0.26	0.0934	4.41918e-32	1.08579e-28
hepatic encephalopathy	thromboembolism	13	13	0	381	273	61	0.16	0.22	0.0933	4.65652e-32	1.14411e-28
alopecia	diabetic cardiomyopathies	11	11	0	245	527	72	0.29	0.14	0.0933	8.0136e-37	1.96894e-33
fractures, bone	sarcoidosis	10	10	0	242	455	65	0.27	0.14	0.0933	1.37625e-34	3.38144e-31
fractures, bone	vascular system injuries	10	10	0	242	434	63	0.26	0.15	0.0932	6.85621e-34	1.68457e-30
berylliosis	lymphoma, mantle-cell	11	11	0	506	514	95	0.19	0.18	0.0931	5.25212e-32	1.29045e-28
hemorrhage	micronuclei, chromosome-defective	16	16	0	302	278	54	0.18	0.19	0.0931	2.12487e-30	5.22081e-27
arrhythmias, cardiac	lymphoma, non-hodgkin	18	18	0	596	414	94	0.16	0.23	0.0931	2.70733e-33	6.65191e-30
dyslipidemias	leukemia, myeloid	17	17	0	328	403	68	0.21	0.17	0.093	5.06132e-32	1.24357e-28
barrett esophagus	vitiligo	13	13	0	403	167	53	0.13	0.32	0.093	5.20016e-35	1.27768e-31
diabetic retinopathy	thyroid diseases	12	12	0	609	241	79	0.13	0.33	0.0929	1.31722e-39	3.23641e-36
cachexia	fractures, bone	10	10	0	416	242	61	0.15	0.25	0.0927	5.04062e-33	1.23848e-29
diabetic neuropathies	vitiligo	13	13	0	578	167	69	0.12	0.41	0.0926	8.77746e-44	2.15662e-40
arthritis, psoriatic	lymphoma, t-cell	12	12	0	388	530	85	0.22	0.16	0.0926	1.03257e-32	2.53703e-29
epilepsy, tonic-clonic	skin abnormalities	10	10	0	342	382	67	0.2	0.18	0.0925	1.94204e-31	4.77158e-28
hernias, diaphragmatic, congenital	precursor b-cell lymphoblastic leukemia-lymphoma	10	10	0	313	260	53	0.17	0.2	0.0925	3.95821e-30	9.72531e-27
albuminuria	attention deficit disorder with hyperactivity	25	25	0	709	383	101	0.14	0.26	0.0925	3.79887e-35	9.33383e-32
epilepsy, tonic-clonic	fractures, bone	10	10	0	342	242	54	0.16	0.22	0.0925	8.58929e-31	2.11039e-27
leukemia-lymphoma, adult t-cell	prostatic intraepithelial neoplasia	12	12	0	403	506	84	0.21	0.17	0.0924	3.60397e-32	8.85495e-29
hemorrhage	hepatitis c	16	16	0	302	369	62	0.21	0.17	0.0924	3.58462e-31	8.8074e-28
bone diseases, metabolic	lymphoma, mantle-cell	11	11	0	341	514	79	0.23	0.15	0.0924	3.89677e-33	9.57436e-30
aortic valve insufficiency	hyperhomocysteinemia	11	11	0	429	318	69	0.16	0.22	0.0924	4.75134e-32	1.1674e-28
cachexia	prenatal exposure delayed effects	10	10	0	416	331	69	0.17	0.21	0.0924	9.24256e-32	2.2709e-28
hemochromatosis	hodgkin disease	12	12	0	395	352	69	0.17	0.2	0.0924	1.84674e-31	4.53744e-28
neurogenic inflammation	tobacco use disorder	12	12	0	437	310	69	0.16	0.22	0.0924	2.87254e-32	7.05783e-29
diabetic neuropathies	hypertriglyceridemia	13	13	0	578	268	78	0.13	0.29	0.0922	1.29252e-36	3.17572e-33
hypertension, essential	lymphoma, t-cell, cutaneous	21	21	0	344	784	104	0.3	0.13	0.0922	4.90153e-38	1.20431e-34
cerebral infarction	ischemic attack, transient	10	10	0	203	373	53	0.26	0.14	0.092	5.6757e-32	1.39452e-28
pneumoconiosis	sarcoma	14	14	0	237	622	79	0.33	0.13	0.092	1.58634e-39	3.89764e-36
immunologic deficiency syndromes	weight loss	17	17	0	253	617	80	0.32	0.13	0.092	2.22946e-38	5.47777e-35
brain diseases	cataract	22	21	0	509	253	70	0.14	0.28	0.0919	6.32765e-35	1.5547e-31
aortic valve insufficiency	neuralgia	11	11	0	429	344	71	0.17	0.21	0.0918	1.64219e-31	4.03486e-28
eye abnormalities	tachycardia	17	17	0	516	649	107	0.21	0.16	0.0918	7.85798e-31	1.93071e-27
behcet syndrome	retinal degeneration	15	15	0	397	398	73	0.18	0.18	0.0918	3.50524e-31	8.61238e-28
hodgkin disease	hypothermia	12	12	0	352	465	75	0.21	0.16	0.0918	7.42722e-32	1.82487e-28
anemia	attention deficit disorder with hyperactivity	24	25	0	674	383	97	0.14	0.25	0.0918	4.92517e-34	1.21011e-30
hodgkin disease	tongue neoplasms	12	12	0	352	400	69	0.2	0.17	0.0918	4.16749e-31	1.02395e-27
amnesia	myelodysplastic syndromes	17	17	0	417	477	82	0.2	0.17	0.0917	2.18861e-31	5.37743e-28
barrett esophagus	thromboembolism	13	13	0	403	273	62	0.15	0.23	0.0917	1.42126e-31	3.49204e-28
epilepsy, tonic-clonic	sarcoidosis	10	10	0	342	455	73	0.21	0.16	0.0916	1.09284e-31	2.68511e-28
atrial fibrillation	thrombocytopenia	23	23	0	599	374	89	0.15	0.24	0.0915	5.32863e-33	1.30925e-29
adenomatous polyposis coli	cerebral infarction	10	10	0	464	203	61	0.13	0.3	0.0915	4.69385e-35	1.15328e-31
neuroendocrine tumors	precursor b-cell lymphoblastic leukemia-lymphoma	10	10	0	254	260	47	0.19	0.18	0.0914	1.77265e-28	4.3554e-25
anemia, hemolytic	diabetic cardiomyopathies	11	11	0	217	527	68	0.31	0.13	0.0914	9.35424e-37	2.29834e-33
fractures, bone	muscular dystrophy, facioscapulohumeral	10	10	0	242	185	39	0.16	0.21	0.0913	4.16664e-27	1.02374e-23
female urogenital diseases	lymphoma, non-hodgkin	18	18	0	703	414	102	0.15	0.25	0.0913	4.56519e-33	1.12167e-29
mental disorders	respiratory insufficiency	11	11	0	222	249	43	0.19	0.17	0.0913	1.02057e-27	2.50755e-24
adenomatous polyposis coli	craniosynostoses	10	10	0	464	303	70	0.15	0.23	0.0913	3.93827e-32	9.67633e-29
burkitt lymphoma	hearing loss	15	15	0	407	481	81	0.2	0.17	0.0912	4.05498e-31	9.96308e-28
bone diseases, metabolic	noonan syndrome	11	11	0	341	262	55	0.16	0.21	0.0912	5.63858e-30	1.3854e-26
hemochromatosis	thyroid diseases	12	12	0	395	241	58	0.15	0.24	0.0912	1.77178e-31	4.35326e-28
neutropenia	psychotic disorders	13	13	0	326	354	62	0.19	0.18	0.0912	3.00361e-30	7.37986e-27
atrial fibrillation	brain diseases	23	22	0	599	509	101	0.17	0.2	0.0912	2.22742e-30	5.47277e-27
lymphoma	migraine disorders	18	18	0	733	431	106	0.14	0.25	0.0911	1.16978e-32	2.87416e-29
atrophy	gastrointestinal diseases	10	10	0	354	250	55	0.16	0.22	0.0911	3.17263e-30	7.79515e-27
basal ganglia diseases	prostatic intraepithelial neoplasia	12	12	0	373	506	80	0.21	0.16	0.091	1.55004e-31	3.80844e-28
amino acid metabolism, inborn errors	beta-thalassemia	12	12	0	143	187	30	0.21	0.16	0.0909	2.7192e-24	6.68107e-21
anemia, hemolytic	neuralgia	11	11	0	217	344	51	0.24	0.15	0.0909	3.97942e-30	9.77744e-27
nephritis, interstitial	neuroendocrine tumors	10	10	0	296	254	50	0.17	0.2	0.0909	7.42353e-29	1.82396e-25
psychotic disorders	thromboembolism	13	13	0	354	273	57	0.16	0.21	0.0909	4.83802e-30	1.1887e-26
cataract	liver failure, acute	21	22	0	253	584	76	0.3	0.13	0.0908	2.0372e-36	5.0054e-33
hodgkin disease	lymphoma, t-cell	12	12	0	352	530	80	0.23	0.15	0.0907	5.84787e-32	1.43682e-28
eye abnormalities	nephrosis	17	17	0	516	510	93	0.18	0.18	0.0906	3.82541e-30	9.39904e-27
hearing loss, sensorineural	hyperhomocysteinemia	11	11	0	234	318	50	0.21	0.16	0.0906	4.11169e-29	1.01024e-25
precursor b-cell lymphoblastic leukemia-lymphoma	testicular germ cell tumor	10	10	0	260	259	47	0.18	0.18	0.0906	4.39676e-28	1.08028e-24
alopecia areata	prenatal exposure delayed effects	10	10	0	122	331	41	0.34	0.12	0.0905	8.28672e-32	2.03605e-28
chromosome aberrations	lymphatic metastasis	14	14	0	275	366	58	0.21	0.16	0.0905	5.14898e-30	1.2651e-26
lymphoma, follicular	parkinson disease, late-onset	13	13	0	427	192	56	0.13	0.29	0.0905	2.16528e-33	5.32008e-30
lymphoma, mantle-cell	respiratory insufficiency	11	11	0	514	249	69	0.13	0.28	0.0904	3.37826e-34	8.30039e-31
hirschsprung disease	osteochondrodysplasias	14	14	0	269	483	68	0.25	0.14	0.0904	1.03723e-32	2.54848e-29
gliosis	hepatitis c	16	16	0	483	369	77	0.16	0.21	0.0904	6.71847e-31	1.65073e-27
hypoglycemia	lymphoma, mantle-cell	11	11	0	493	514	91	0.18	0.18	0.0904	4.92469e-30	1.21e-26
precursor b-cell lymphoblastic leukemia-lymphoma	skin abnormalities	10	10	0	260	382	58	0.22	0.15	0.0903	2.23474e-30	5.49075e-27
hepatitis c	hypertrophy	16	16	0	369	739	100	0.27	0.14	0.0903	2.53408e-34	6.22625e-31
embryo loss	sarcoidosis	10	10	0	232	455	62	0.27	0.14	0.0902	7.41298e-33	1.82137e-29
bronchial hyperreactivity	pneumoconiosis	14	14	0	406	237	58	0.14	0.24	0.0902	3.06559e-31	7.53216e-28
gliosis	spinocerebellar ataxias	16	16	0	483	227	64	0.13	0.28	0.0901	7.45009e-34	1.83049e-30
erectile dysfunction	testicular germ cell tumor	10	10	0	540	259	72	0.13	0.28	0.0901	2.45762e-34	6.03836e-31
body weight	hypogonadism	14	14	0	254	268	47	0.19	0.18	0.09	7.24193e-28	1.77934e-24
precursor t-cell lymphoblastic leukemia-lymphoma	vascular diseases	16	16	0	472	506	88	0.19	0.17	0.09	6.94859e-30	1.70727e-26
craniosynostoses	epilepsy, tonic-clonic	10	10	0	303	342	58	0.19	0.17	0.0899	2.85738e-29	7.02058e-26
diabetic retinopathy	leukemia-lymphoma, adult t-cell	12	12	0	609	403	91	0.15	0.23	0.0899	2.85153e-31	7.00622e-28
arthritis, psoriatic	mouth diseases	12	12	0	388	235	56	0.14	0.24	0.0899	1.4237e-30	3.49802e-27
catalepsy	microsatellite instability	15	15	0	584	418	90	0.15	0.22	0.0898	1.11709e-30	2.7447e-27
ceroid lipofuscinosis, neuronal 1, infantile	erectile dysfunction	10	10	0	373	540	82	0.22	0.15	0.0898	4.59782e-31	1.12968e-27
anemia, hemolytic	noonan syndrome	11	11	0	217	262	43	0.2	0.16	0.0898	3.34317e-27	8.21417e-24
aortic valve insufficiency	noonan syndrome	11	11	0	429	262	62	0.14	0.24	0.0897	4.50612e-31	1.10715e-27
lymphoma, mantle-cell	pulmonary embolism	11	11	0	514	311	74	0.14	0.24	0.0897	7.55873e-32	1.85718e-28
hernias, diaphragmatic, congenital	vascular system injuries	10	10	0	313	434	67	0.21	0.15	0.0897	2.01303e-30	4.94602e-27
meningioma	respiratory insufficiency	11	11	0	610	249	77	0.13	0.31	0.0896	1.57804e-36	3.87724e-33
adenomatous polyposis coli	ceroid lipofuscinosis, neuronal 1, infantile	10	10	0	464	373	75	0.16	0.2	0.0896	3.7202e-30	9.14052e-27
alopecia	lymphoma, mantle-cell	11	11	0	245	514	68	0.28	0.13	0.0896	9.44484e-34	2.3206e-30
behcet syndrome	burkitt lymphoma	15	15	0	397	407	72	0.18	0.18	0.0896	1.05801e-29	2.59953e-26
fractures, bone	nervous system malformations	10	10	0	242	216	41	0.17	0.19	0.0895	1.39782e-26	3.43445e-23
coronary disease	movement disorders	22	23	0	419	542	86	0.21	0.16	0.0895	3.89068e-30	9.55939e-27
adenomatous polyposis coli	nephritis, interstitial	10	10	0	464	296	68	0.15	0.23	0.0895	4.73545e-31	1.1635e-27
diabetic neuropathies	neoplasms, germ cell and embryonal	13	13	0	578	227	72	0.12	0.32	0.0894	1.45392e-36	3.57229e-33
dyslipidemias	myelodysplastic syndromes	17	17	0	328	477	72	0.22	0.15	0.0894	1.00873e-30	2.47845e-27
alopecia	hypoglycemia	11	11	0	245	493	66	0.27	0.13	0.0894	5.06071e-33	1.24342e-29
body weight	bronchial hyperreactivity	14	14	0	254	406	59	0.23	0.15	0.0894	1.9355e-30	4.75552e-27
neuralgia	respiratory insufficiency	11	11	0	344	249	53	0.15	0.21	0.0894	5.2057e-29	1.27904e-25
carotid artery diseases	noonan syndrome	11	11	0	566	262	74	0.13	0.28	0.0894	2.15311e-34	5.29018e-31
carcinoma, basal cell	coronary disease	23	22	0	566	419	88	0.16	0.21	0.0893	3.50302e-30	8.60691e-27
celiac disease	lymphoma, large b-cell, diffuse	28	29	0	182	703	79	0.43	0.11	0.0893	1.54967e-45	3.80753e-42
adrenal gland neoplasms	noonan syndrome	11	11	0	702	262	86	0.12	0.33	0.0892	3.24297e-38	7.96798e-35
hernias, diaphragmatic, congenital	skin abnormalities	10	10	0	313	382	62	0.2	0.16	0.0892	2.32526e-29	5.71316e-26
huntington disease	paralysis	12	12	0	253	409	59	0.23	0.14	0.0891	2.32e-30	5.70024e-27
alopecia	respiratory insufficiency	11	11	0	245	249	44	0.18	0.18	0.0891	6.47643e-27	1.59126e-23
hypogonadism	muscular atrophy	14	14	0	268	721	88	0.33	0.12	0.089	3.51883e-38	8.64578e-35
cachexia	skin abnormalities	10	10	0	416	382	71	0.17	0.19	0.089	2.30968e-29	5.67488e-26
malaria	poisoning	16	16	0	400	443	75	0.19	0.17	0.089	1.97274e-29	4.84702e-26
dyskinesia, drug-induced	glucose intolerance	15	15	0	437	485	82	0.19	0.17	0.0889	2.39085e-29	5.87431e-26
asthma, aspirin-induced	hepatic encephalopathy	13	13	0	170	381	49	0.29	0.13	0.0889	2.33497e-31	5.73703e-28
diabetic cardiomyopathies	respiratory insufficiency	11	11	0	527	249	69	0.13	0.28	0.0889	1.70188e-33	4.18151e-30
neoplasms, germ cell and embryonal	vitiligo	13	13	0	227	167	35	0.15	0.21	0.0888	2.96865e-25	7.29396e-22
neutropenia	parkinson disease, late-onset	13	13	0	326	192	46	0.14	0.24	0.0888	1.21027e-28	2.97363e-25
pheochromocytoma	urticaria	16	16	0	435	579	90	0.21	0.16	0.0888	1.39379e-29	3.42454e-26
ceroid lipofuscinosis, neuronal 1, infantile	skin abnormalities	10	10	0	373	382	67	0.18	0.18	0.0887	4.6496e-29	1.14241e-25
hearing loss, sensorineural	intestinal neoplasms	11	11	0	234	680	81	0.35	0.12	0.0886	5.60111e-39	1.37619e-35
hypogonadism	liver cirrhosis, alcoholic	14	14	0	268	759	91	0.34	0.12	0.0886	5.6103e-39	1.37845e-35
huntington disease	papilloma	12	12	0	253	605	76	0.3	0.13	0.0886	2.48571e-35	6.10739e-32
epilepsy, tonic-clonic	hernias, diaphragmatic, congenital	10	10	0	342	313	58	0.17	0.19	0.0885	1.74403e-28	4.28509e-25
neurogenic inflammation	thyroid diseases	12	12	0	437	241	60	0.14	0.25	0.0885	6.16798e-31	1.51547e-27
myopia	sarcoma	14	14	0	203	622	73	0.36	0.12	0.0885	4.19719e-39	1.03125e-35
leukemia-lymphoma, adult t-cell	tongue neoplasms	12	12	0	403	400	71	0.18	0.18	0.0884	5.92245e-29	1.45515e-25
diabetic cardiomyopathies	lymphoma, mantle-cell	11	11	0	527	514	92	0.17	0.18	0.0884	1.92881e-28	4.73909e-25
hepatomegaly	nephritis, interstitial	10	10	0	157	296	40	0.25	0.14	0.0883	9.86881e-28	2.42477e-24
adenomatous polyposis coli	gastrointestinal diseases	10	10	0	464	250	63	0.14	0.25	0.0882	2.93757e-31	7.21761e-28
leukemia, myeloid	weight loss	17	17	0	403	617	90	0.22	0.15	0.0882	4.30035e-30	1.0566e-26
hypercalcemia	mouth diseases	12	12	0	434	235	59	0.14	0.25	0.0882	8.29601e-31	2.03833e-27
hepatomegaly	prenatal exposure delayed effects	10	10	0	157	331	43	0.27	0.13	0.0881	3.84556e-29	9.44854e-26
hypoglycemia	mental disorders	11	11	0	493	222	63	0.13	0.28	0.0881	5.58133e-33	1.37133e-29
enterocolitis, necrotizing	female urogenital diseases	18	18	0	456	703	102	0.22	0.15	0.088	2.72756e-29	6.70162e-26
malformations of cortical development	meningioma	11	11	0	231	610	74	0.32	0.12	0.088	2.79621e-36	6.87028e-33
adrenal gland neoplasms	neuralgia	11	11	0	702	344	92	0.13	0.27	0.088	7.25327e-33	1.78213e-29
attention deficit disorder with hyperactivity	cerebral hemorrhage	25	26	0	383	811	105	0.27	0.13	0.0879	7.00736e-33	1.72171e-29
brain diseases	hypertension, essential	22	21	0	509	344	75	0.15	0.22	0.0879	7.07592e-30	1.73855e-26
alopecia areata	fractures, bone	10	10	0	122	242	32	0.26	0.13	0.0879	1.54238e-25	3.78962e-22
beta-thalassemia	restless legs syndrome	12	12	0	187	86	24	0.13	0.28	0.0879	8.72091e-23	2.14273e-19
adrenocortical carcinoma	macular degeneration	17	17	0	786	443	108	0.14	0.24	0.0879	3.57053e-30	8.77279e-27
lymphatic metastasis	myopia	14	14	0	366	203	50	0.14	0.25	0.0879	2.8255e-29	6.94224e-26
muscular dystrophy, facioscapulohumeral	testicular germ cell tumor	10	10	0	185	259	39	0.21	0.15	0.0878	5.82378e-26	1.4309e-22
adenomatous polyposis coli	muscular dystrophy, facioscapulohumeral	10	10	0	464	185	57	0.12	0.31	0.0878	1.97143e-33	4.8438e-30
alopecia	mental disorders	11	11	0	245	222	41	0.17	0.18	0.0878	7.1133e-26	1.74774e-22
cerebral infarction	marijuana abuse	10	10	0	203	310	45	0.22	0.15	0.0877	1.93944e-27	4.7652e-24
testicular germ cell tumor	tooth abnormalities	10	10	0	259	380	56	0.22	0.15	0.0876	1.04411e-28	2.56537e-25
cerebral infarction	muscular dystrophy, facioscapulohumeral	10	10	0	203	185	34	0.17	0.18	0.0876	3.22336e-24	7.91981e-21
hypogonadism	leishmaniasis, visceral	14	14	0	268	531	70	0.26	0.13	0.0876	5.65615e-32	1.38972e-28
hepatomegaly	methylmalonic acidemia	10	10	0	157	140	26	0.17	0.19	0.0875	1.01844e-21	2.50231e-18
cerebral infarction	neuroendocrine tumors	10	10	0	203	254	40	0.2	0.16	0.0875	9.24171e-26	2.27069e-22
erectile dysfunction	precursor b-cell lymphoblastic leukemia-lymphoma	10	10	0	540	260	70	0.13	0.27	0.0875	2.06034e-32	5.06225e-29
beta-thalassemia	hypothermia	12	12	0	187	465	57	0.3	0.12	0.0874	4.25586e-33	1.04567e-29
hypoglycemia	noonan syndrome	11	11	0	493	262	66	0.13	0.25	0.0874	4.18263e-31	1.02767e-27
behcet syndrome	fanconi anemia	15	15	0	397	244	56	0.14	0.23	0.0874	3.95646e-29	9.72102e-26
leishmaniasis, visceral	pneumoconiosis	14	14	0	531	237	67	0.13	0.28	0.0872	6.53147e-33	1.60478e-29
muscular dystrophy, facioscapulohumeral	vascular system injuries	10	10	0	185	434	54	0.29	0.12	0.0872	7.33687e-32	1.80267e-28
hypothermia	mouth diseases	12	12	0	465	235	61	0.13	0.26	0.0871	5.2726e-31	1.29548e-27
renal insufficiency	spinal dysraphism	11	11	0	551	425	85	0.15	0.2	0.0871	2.11913e-28	5.20669e-25
congenital abnormalities	hearing loss, sensorineural	11	11	0	432	234	58	0.13	0.25	0.0871	4.47338e-30	1.09911e-26
craniosynostoses	sarcoidosis	10	10	0	303	455	66	0.22	0.15	0.0871	3.40859e-29	8.37491e-26
anemia, hemolytic	meningioma	11	11	0	217	610	72	0.33	0.12	0.0871	1.87418e-36	4.60486e-33
huntington disease	tobacco use disorder	12	12	0	253	310	49	0.19	0.16	0.087	5.50136e-27	1.35168e-23
hernias, diaphragmatic, congenital	nephritis, interstitial	10	10	0	313	296	53	0.17	0.18	0.087	3.26373e-27	8.01898e-24
neurogenic inflammation	prostatic intraepithelial neoplasia	12	12	0	437	506	82	0.19	0.16	0.087	5.08349e-28	1.24901e-24
asthma, aspirin-induced	diabetic neuropathies	13	13	0	170	578	65	0.38	0.11	0.0869	9.47333e-39	2.3276e-35
hypertriglyceridemia	thromboembolism	13	13	0	268	273	47	0.18	0.17	0.0869	2.01612e-26	4.9536e-23
amnesia	eye abnormalities	17	17	0	417	516	81	0.19	0.16	0.0868	3.75269e-28	9.22035e-25
burkitt lymphoma	catalepsy	15	15	0	407	584	86	0.21	0.15	0.0868	1.1182e-28	2.74743e-25
attention deficit disorder with hyperactivity	hyperplasia	25	25	0	383	850	107	0.28	0.13	0.0868	1.86306e-32	4.57753e-29
adenomatous polyposis coli	nervous system malformations	10	10	0	464	216	59	0.13	0.27	0.0868	2.25507e-31	5.5407e-28
muscular atrophy	myopia	14	14	0	721	203	80	0.11	0.39	0.0866	1.87851e-41	4.6155e-38
arthritis, psoriatic	paralysis	12	12	0	388	409	69	0.18	0.17	0.0866	8.87977e-28	2.18176e-24
hepatomegaly	testicular germ cell tumor	10	10	0	157	259	36	0.23	0.14	0.0865	2.32597e-25	5.71492e-22
adenocarcinoma of esophagus	pneumoconiosis	14	14	0	572	237	70	0.12	0.3	0.0865	1.28704e-33	3.16226e-30
nephritis, interstitial	testicular germ cell tumor	10	10	0	296	259	48	0.16	0.19	0.0865	1.80629e-26	4.43806e-23
anemia, hemolytic	hearing loss, sensorineural	11	11	0	217	234	39	0.18	0.17	0.0865	6.15287e-25	1.51176e-21
embryo loss	neuroendocrine tumors	10	10	0	232	254	42	0.18	0.17	0.0864	1.7313e-25	4.2538e-22
lymphoma, non-hodgkin	migraine disorders	18	18	0	414	431	73	0.18	0.17	0.0864	1.17098e-27	2.87709e-24
myopia	pneumoconiosis	14	14	0	203	237	38	0.19	0.16	0.0864	9.01195e-25	2.21424e-21
osteitis deformans	skin abnormalities	10	10	0	197	382	50	0.25	0.13	0.0864	4.7841e-29	1.17545e-25
chromosome aberrations	muscular atrophy	14	14	0	275	721	86	0.31	0.12	0.0863	1.77852e-35	4.36983e-32
embryo loss	muscular dystrophy, facioscapulohumeral	10	10	0	232	185	36	0.16	0.19	0.0863	1.96019e-24	4.81619e-21
papilloma	thyroid diseases	12	12	0	605	241	73	0.12	0.3	0.0863	3.28313e-34	8.06664e-31
paralysis	tobacco use disorder	12	12	0	409	310	62	0.15	0.2	0.0862	6.80751e-28	1.6726e-24
depressive disorder, major	dystonia	14	14	0	361	277	55	0.15	0.2	0.0862	2.23376e-27	5.48835e-24
adrenal gland neoplasms	renal insufficiency	11	11	0	702	551	108	0.15	0.2	0.0862	6.40729e-26	1.57427e-22
epilepsy, tonic-clonic	hepatomegaly	10	10	0	342	157	43	0.13	0.27	0.0862	1.53171e-28	3.76341e-25
respiratory insufficiency	spinal dysraphism	11	11	0	249	425	58	0.23	0.14	0.0861	6.55538e-29	1.61066e-25
ceroid lipofuscinosis, neuronal 1, infantile	muscular dystrophy, facioscapulohumeral	10	10	0	373	185	48	0.13	0.26	0.086	7.43211e-29	1.82607e-25
diabetic retinopathy	tobacco use disorder	12	12	0	609	310	79	0.13	0.25	0.086	5.57869e-31	1.37069e-27
hernias, diaphragmatic, congenital	sarcoidosis	10	10	0	313	455	66	0.21	0.15	0.0859	2.59408e-28	6.37365e-25
asthma, aspirin-induced	psychotic disorders	13	13	0	170	354	45	0.26	0.13	0.0859	1.75456e-28	4.31095e-25
gliosis	precursor t-cell lymphoblastic leukemia-lymphoma	16	16	0	483	472	82	0.17	0.17	0.0859	4.65152e-27	1.14288e-23
hirschsprung disease	muscular atrophy	14	14	0	269	721	85	0.32	0.12	0.0859	1.90241e-35	4.67423e-32
depressive disorder, major	hypogonadism	14	14	0	361	268	54	0.15	0.2	0.0859	3.2392e-27	7.95871e-24
huntington disease	tobacco addiction, susceptibility to	12	12	0	253	155	35	0.14	0.23	0.0858	8.77081e-25	2.15499e-21
astrocytoma	attention deficit disorder with hyperactivity	24	25	0	876	383	108	0.12	0.28	0.0858	5.75279e-32	1.41346e-28
asthma, aspirin-induced	thromboembolism	13	13	0	170	273	38	0.22	0.14	0.0858	1.9251e-25	4.72997e-22
huntington disease	tongue neoplasms	12	12	0	253	400	56	0.22	0.14	0.0858	4.33793e-28	1.06583e-24
neuroendocrine tumors	vascular system injuries	10	10	0	254	434	59	0.23	0.14	0.0858	7.86436e-29	1.93227e-25
barrett esophagus	neoplasms, germ cell and embryonal	13	13	0	403	227	54	0.13	0.24	0.0857	1.32984e-28	3.26742e-25
anemia, hemolytic	spinal dysraphism	11	11	0	217	425	55	0.25	0.13	0.0857	1.92127e-29	4.72056e-26
leprosy	sjogren's syndrome	12	12	0	268	199	40	0.15	0.2	0.0857	3.4239e-25	8.41252e-22
eye abnormalities	weight loss	17	17	0	516	617	97	0.19	0.16	0.0856	3.43845e-26	8.44827e-23
hirschsprung disease	liver cirrhosis, alcoholic	14	14	0	269	759	88	0.33	0.12	0.0856	3.01056e-36	7.39695e-33
osteitis deformans	testicular germ cell tumor	10	10	0	197	259	39	0.2	0.15	0.0855	6.98799e-25	1.71695e-21
ceroid lipofuscinosis, neuronal 1, infantile	vascular system injuries	10	10	0	373	434	69	0.18	0.16	0.0855	3.01311e-27	7.40321e-24
fractures, bone	nephritis, interstitial	10	10	0	242	296	46	0.19	0.16	0.0855	7.14246e-26	1.7549e-22
hearing loss, sensorineural	radiation injuries, experimental	11	11	0	234	690	79	0.34	0.11	0.0855	1.1807e-36	2.90099e-33
hemorrhage	pheochromocytoma	16	16	0	302	435	63	0.21	0.14	0.0855	7.02818e-28	1.72682e-24
hypothermia	prostatic intraepithelial neoplasia	12	12	0	465	506	83	0.18	0.16	0.0855	8.62947e-27	2.12026e-23
lymphoma, mantle-cell	renal insufficiency	11	11	0	514	551	91	0.18	0.17	0.0854	2.85236e-26	7.00826e-23
hypertension, essential	mental retardation, x-linked	21	22	0	344	207	47	0.14	0.23	0.0853	4.45422e-27	1.0944e-23
prenatal exposure delayed effects	sarcoidosis	10	10	0	331	455	67	0.2	0.15	0.0852	1.25586e-27	3.08565e-24
basal ganglia diseases	tobacco addiction, susceptibility to	12	12	0	373	155	45	0.12	0.29	0.0852	2.14116e-29	5.26083e-26
paralysis	prenatal injuries	12	12	0	409	166	49	0.12	0.3	0.0852	1.98816e-30	4.8849e-27
immunologic deficiency syndromes	nephrosis	17	17	0	253	510	65	0.26	0.13	0.0852	2.68047e-30	6.58592e-27
abnormalities, multiple	hepatic encephalopathy	13	13	0	699	381	92	0.13	0.24	0.0852	2.78607e-29	6.84539e-26
alopecia areata	neuroendocrine tumors	10	10	0	122	254	32	0.26	0.13	0.0851	7.29124e-25	1.79146e-21
chromosome aberrations	liver cirrhosis, alcoholic	14	14	0	275	759	88	0.32	0.12	0.0851	2.10122e-35	5.1627e-32
leprosy	neurogenic inflammation	12	12	0	268	437	60	0.22	0.14	0.0851	3.25996e-28	8.00972e-25
marijuana abuse	neuroendocrine tumors	10	10	0	310	254	48	0.15	0.19	0.0851	6.11445e-26	1.50232e-22
lymphoma, mantle-cell	neuralgia	11	11	0	514	344	73	0.14	0.21	0.0851	5.20164e-28	1.27804e-24
fetal growth retardation	muscular dystrophy, facioscapulohumeral	10	10	0	391	185	49	0.13	0.26	0.0851	6.21549e-29	1.52715e-25
immunologic deficiency syndromes	myelodysplastic syndromes	17	17	0	253	477	62	0.25	0.13	0.0849	2.49733e-29	6.13594e-26
mental disorders	neuralgia	11	11	0	222	344	48	0.22	0.14	0.0848	1.26264e-26	3.10231e-23
beta-thalassemia	tobacco addiction, susceptibility to	12	12	0	187	155	29	0.16	0.19	0.0848	5.2318e-22	1.28545e-18
hemochromatosis	spondylitis, ankylosing	12	12	0	395	242	54	0.14	0.22	0.0848	1.46497e-27	3.59943e-24
anemia, hemolytic	intestinal neoplasms	11	11	0	217	680	76	0.35	0.11	0.0847	5.44975e-37	1.339e-33
myoclonic epilepsies, progressive	paralysis	12	12	0	170	409	49	0.29	0.12	0.0846	6.85229e-30	1.68361e-26
neuroendocrine tumors	sarcoidosis	10	10	0	254	455	60	0.24	0.13	0.0846	1.34828e-28	3.31272e-25
fractures, bone	ischemic attack, transient	10	10	0	242	373	52	0.21	0.14	0.0846	6.16404e-27	1.5145e-23
burkitt lymphoma	fanconi anemia	15	15	0	407	244	55	0.14	0.23	0.0845	1.24801e-27	3.06637e-24
mycobacterium tuberculosis, susceptibility to	noonan syndrome	11	11	0	271	262	45	0.17	0.17	0.0844	4.76073e-25	1.16971e-21
erectile dysfunction	fractures, bone	10	10	0	540	242	66	0.12	0.27	0.0844	6.08755e-31	1.49571e-27
prenatal exposure delayed effects	tooth abnormalities	10	10	0	331	380	60	0.18	0.16	0.0844	2.32576e-26	5.7144e-23
hemochromatosis	lymphoma, t-cell	12	12	0	395	530	78	0.2	0.15	0.0843	8.21906e-27	2.01942e-23
aortic valve insufficiency	mycobacterium tuberculosis, susceptibility to	11	11	0	429	271	59	0.14	0.22	0.0843	1.70142e-27	4.18038e-24
gastrointestinal diseases	nephritis, interstitial	10	10	0	250	296	46	0.18	0.16	0.0842	3.08163e-25	7.57157e-22
atrophy	birth weight	10	10	0	354	240	50	0.14	0.21	0.0842	2.48844e-26	6.11409e-23
amino acid metabolism, inborn errors	prenatal injuries	12	12	0	143	166	26	0.18	0.16	0.0841	7.8961e-21	1.94007e-17
burkitt lymphoma	dyskinesia, drug-induced	15	15	0	407	437	71	0.17	0.16	0.0841	3.21695e-26	7.90404e-23
hearing loss, sensorineural	meningioma	11	11	0	234	610	71	0.3	0.12	0.0841	4.24767e-33	1.04365e-29
anemia, hemolytic	hyperhomocysteinemia	11	11	0	217	318	45	0.21	0.14	0.0841	1.19426e-25	2.9343e-22
bone diseases, metabolic	congenital abnormalities	11	11	0	341	432	65	0.19	0.15	0.0841	1.46146e-26	3.59081e-23
sarcoidosis	testicular germ cell tumor	10	10	0	455	259	60	0.13	0.23	0.084	4.21031e-28	1.03447e-24
neoplasms, germ cell and embryonal	thromboembolism	13	13	0	227	273	42	0.19	0.15	0.084	1.34797e-24	3.31197e-21
intestinal neoplasms	respiratory insufficiency	11	11	0	680	249	78	0.11	0.31	0.084	4.74226e-34	1.16517e-30
cerebral infarction	gastrointestinal diseases	10	10	0	203	250	38	0.19	0.15	0.0839	6.65108e-24	1.63417e-20
immunologic deficiency syndromes	leukemia, myeloid	17	17	0	253	403	55	0.22	0.14	0.0838	5.24539e-27	1.28879e-23
asthma, aspirin-induced	lymphoma, follicular	13	13	0	170	427	50	0.29	0.12	0.0838	4.73698e-30	1.16388e-26
carotid artery diseases	hearing loss, sensorineural	11	11	0	566	234	67	0.12	0.29	0.0838	1.4714e-31	3.61522e-28
alopecia areata	nephritis, interstitial	10	10	0	122	296	35	0.29	0.12	0.0837	2.7953e-26	6.86806e-23
precursor t-cell lymphoblastic leukemia-lymphoma	urticaria	16	16	0	472	579	88	0.19	0.15	0.0837	1.75034e-25	4.30059e-22
fetal growth retardation	fractures, bone	10	10	0	391	242	53	0.14	0.22	0.0837	7.42771e-27	1.82499e-23
ischemic attack, transient	precursor b-cell lymphoblastic leukemia-lymphoma	10	10	0	373	260	53	0.14	0.2	0.0837	2.87269e-26	7.05821e-23
atrophy	craniosynostoses	10	10	0	354	303	55	0.16	0.18	0.0837	8.99717e-26	2.2106e-22
alopecia areata	cachexia	10	10	0	122	416	45	0.37	0.11	0.0836	1.78866e-32	4.39475e-29
depressive disorder, major	pneumoconiosis	14	14	0	361	237	50	0.14	0.21	0.0836	3.39355e-26	8.33794e-23
copper-overload cirrhosis	mental disorders	11	11	0	424	222	54	0.13	0.24	0.0836	5.33545e-28	1.31092e-24
poisoning	spinocerebellar ataxias	16	16	0	443	227	56	0.13	0.25	0.0836	2.31915e-28	5.69815e-25
neoplasms, germ cell and embryonal	parkinson disease, late-onset	13	13	0	227	192	35	0.15	0.18	0.0835	4.25947e-23	1.04655e-19
adrenocortical carcinoma	dyslipidemias	17	17	0	786	328	93	0.12	0.28	0.0835	1.85973e-31	4.56936e-28
gastrointestinal diseases	hernias, diaphragmatic, congenital	10	10	0	250	313	47	0.19	0.15	0.0835	4.07868e-25	1.00213e-21
ceroid lipofuscinosis, neuronal 1, infantile	gastrointestinal diseases	10	10	0	373	250	52	0.14	0.21	0.0835	3.20797e-26	7.88197e-23
body weight	heat stroke	14	14	0	254	525	65	0.26	0.12	0.0834	1.9521e-29	4.7963e-26
adrenal gland neoplasms	alopecia	11	11	0	702	245	79	0.11	0.32	0.0834	1.71755e-34	4.22001e-31
adenomatous polyposis coli	embryo loss	10	10	0	464	232	58	0.13	0.25	0.0833	1.3308e-28	3.26977e-25
attention deficit disorder with hyperactivity	colitis	25	24	0	383	997	115	0.3	0.12	0.0833	1.71392e-31	4.21111e-28
basal ganglia diseases	hemochromatosis	12	12	0	373	395	64	0.17	0.16	0.0833	9.92118e-26	2.43763e-22
chromosome aberrations	dystonia	14	14	0	275	277	46	0.17	0.17	0.0833	1.14174e-24	2.80527e-21
depressive disorder, major	myopia	14	14	0	361	203	47	0.13	0.23	0.0833	1.55395e-26	3.81805e-23
heat stroke	hypogonadism	14	14	0	525	268	66	0.13	0.25	0.0832	8.15514e-29	2.00372e-25
anorexia	narcolepsy	15	15	0	453	172	52	0.11	0.3	0.0832	1.32006e-30	3.24338e-27
cachexia	osteitis deformans	10	10	0	416	197	51	0.12	0.26	0.0832	2.92385e-28	7.18391e-25
malformations of cortical development	noonan syndrome	11	11	0	231	262	41	0.18	0.16	0.0832	5.27967e-24	1.29721e-20
alopecia	aortic valve insufficiency	11	11	0	245	429	56	0.23	0.13	0.0831	2.91549e-27	7.16336e-24
basal ganglia diseases	huntington disease	12	12	0	373	253	52	0.14	0.21	0.0831	5.85111e-26	1.43762e-22
hearing loss, sensorineural	neuralgia	11	11	0	234	344	48	0.21	0.14	0.083	1.52526e-25	3.74757e-22
bone diseases, developmental	celiac disease	28	28	0	589	182	64	0.11	0.35	0.083	4.36413e-35	1.07227e-31
beta-thalassemia	mouth diseases	12	12	0	187	235	35	0.19	0.15	0.0829	5.5751e-23	1.3698e-19
precursor b-cell lymphoblastic leukemia-lymphoma	prenatal exposure delayed effects	10	10	0	260	331	49	0.19	0.15	0.0829	4.3103e-25	1.05904e-21
chromosome aberrations	hypogonadism	14	14	0	275	268	45	0.16	0.17	0.0829	2.40364e-24	5.90575e-21
limb deformities, congenital	malaria	16	16	0	481	400	73	0.15	0.18	0.0829	1.48366e-25	3.64534e-22
hypertrophy	spinocerebellar ataxias	16	16	0	739	227	80	0.11	0.35	0.0828	1.80223e-36	4.42809e-33
precursor b-cell lymphoblastic leukemia-lymphoma	tooth abnormalities	10	10	0	260	380	53	0.2	0.14	0.0828	7.21301e-26	1.77224e-22
meningioma	neuralgia	11	11	0	610	344	79	0.13	0.23	0.0828	1.27999e-27	3.14494e-24
cataract	neoplasm recurrence, local	21	22	0	253	605	71	0.28	0.12	0.0828	6.36841e-31	1.56472e-27
behcet syndrome	narcolepsy	15	15	0	397	172	47	0.12	0.27	0.0826	3.8888e-28	9.55478e-25
anemia, hemolytic	malformations of cortical development	11	11	0	217	231	37	0.17	0.16	0.0826	4.80753e-23	1.18121e-19
embryo loss	hernias, diaphragmatic, congenital	10	10	0	232	313	45	0.19	0.14	0.0826	1.16796e-24	2.86968e-21
hearing loss, sensorineural	hypoglycemia	11	11	0	234	493	60	0.26	0.12	0.0825	9.23554e-29	2.26917e-25
mycobacterium tuberculosis, susceptibility to	pulmonary embolism	11	11	0	271	311	48	0.18	0.15	0.0825	1.42381e-24	3.4983e-21
dystonia	lymphatic metastasis	14	14	0	277	366	53	0.19	0.14	0.0824	2.80411e-25	6.88969e-22
alopecia	anemia, hemolytic	11	11	0	245	217	38	0.16	0.18	0.0823	3.87147e-23	9.51219e-20
cerebral infarction	testicular germ cell tumor	10	10	0	203	259	38	0.19	0.15	0.0823	2.47015e-23	6.06916e-20
basal ganglia diseases	beta-thalassemia	12	12	0	373	187	46	0.12	0.25	0.0821	1.3936e-26	3.42408e-23
copper-overload cirrhosis	hearing loss, sensorineural	11	11	0	424	234	54	0.13	0.23	0.0821	8.86294e-27	2.17762e-23
basal ganglia diseases	lymphoma, t-cell	12	12	0	373	530	74	0.2	0.14	0.0819	1.41952e-25	3.48775e-22
cataract	uterine cervical neoplasms	21	22	0	253	1004	103	0.41	0.1	0.0819	3.41005e-41	8.3785e-38
alopecia	meningioma	11	11	0	245	610	70	0.29	0.11	0.0819	8.37608e-31	2.058e-27
manganese poisoning	osteochondrodysplasias	14	14	0	617	483	90	0.15	0.19	0.0818	5.2368e-24	1.28668e-20
hodgkin disease	mouth diseases	12	12	0	352	235	48	0.14	0.2	0.0818	5.2822e-25	1.29784e-21
malformations of cortical development	neuralgia	11	11	0	231	344	47	0.2	0.14	0.0817	7.38667e-25	1.81491e-21
craniosynostoses	precursor b-cell lymphoblastic leukemia-lymphoma	10	10	0	303	260	46	0.15	0.18	0.0817	4.91255e-24	1.20701e-20
embryo loss	prenatal exposure delayed effects	10	10	0	232	331	46	0.2	0.14	0.0817	1.45397e-24	3.5724e-21
tobacco use disorder	tongue neoplasms	12	12	0	310	400	58	0.19	0.14	0.0817	4.79253e-25	1.17752e-21
bronchial hyperreactivity	hypogonadism	14	14	0	406	268	55	0.14	0.21	0.0816	1.61096e-25	3.95812e-22
cerebral infarction	ceroid lipofuscinosis, neuronal 1, infantile	10	10	0	203	373	47	0.23	0.13	0.0816	6.70811e-26	1.64818e-22
pheochromocytoma	spinocerebellar ataxias	16	16	0	435	227	54	0.12	0.24	0.0816	6.41258e-27	1.57557e-23
hearing loss, sensorineural	lymphoma, mantle-cell	11	11	0	234	514	61	0.26	0.12	0.0816	1.20356e-28	2.95714e-25
fractures, bone	marijuana abuse	10	10	0	242	310	45	0.19	0.15	0.0815	4.90561e-24	1.20531e-20
alopecia areata	osteitis deformans	10	10	0	122	197	26	0.21	0.13	0.0815	9.72575e-21	2.38962e-17
hodgkin disease	paralysis	12	12	0	352	409	62	0.18	0.15	0.0815	1.00426e-24	2.46747e-21
attention deficit disorder with hyperactivity	heart valve diseases	25	25	0	383	772	94	0.25	0.12	0.0814	4.16805e-27	1.02409e-23
fractures, bone	gastrointestinal diseases	10	10	0	242	250	40	0.17	0.16	0.0813	5.19201e-23	1.27568e-19
huntington disease	neurogenic inflammation	12	12	0	253	437	56	0.22	0.13	0.0812	4.338e-26	1.06585e-22
liver cirrhosis, alcoholic	myopia	14	14	0	759	203	78	0.1	0.38	0.0811	7.58955e-38	1.86475e-34
body weight	muscular atrophy	14	14	0	254	721	79	0.31	0.11	0.081	2.02551e-32	4.97668e-29
epilepsy, idiopathic generalized	respiratory insufficiency	11	11	0	109	249	29	0.27	0.12	0.081	4.72922e-23	1.16197e-19
embryo loss	ischemic attack, transient	10	10	0	232	373	49	0.21	0.13	0.081	4.74947e-25	1.16695e-21
adrenal gland neoplasms	respiratory insufficiency	11	11	0	702	249	77	0.11	0.31	0.081	3.21058e-32	7.88839e-29
hemochromatosis	mouth diseases	12	12	0	395	235	51	0.13	0.22	0.081	1.8838e-25	4.62849e-22
muscular dystrophy, facioscapulohumeral	precursor b-cell lymphoblastic leukemia-lymphoma	10	10	0	185	260	36	0.19	0.14	0.0809	1.106e-22	2.71745e-19
carcinoma, squamous cell of head and neck	microcephaly	23	24	0	676	239	74	0.11	0.31	0.0809	4.07654e-32	1.00161e-28
copper-overload cirrhosis	hyperhomocysteinemia	11	11	0	424	318	60	0.14	0.19	0.0809	9.95107e-25	2.44498e-21
osteitis deformans	vascular system injuries	10	10	0	197	434	51	0.26	0.12	0.0808	2.25857e-27	5.54931e-24
hodgkin disease	spondylitis, ankylosing	12	12	0	352	242	48	0.14	0.2	0.0808	2.0708e-24	5.08795e-21
testicular germ cell tumor	vascular system injuries	10	10	0	259	434	56	0.22	0.13	0.0808	1.07179e-25	2.63338e-22
leukemia-lymphoma, adult t-cell	thyroid diseases	12	12	0	403	241	52	0.13	0.22	0.0807	2.15611e-25	5.29756e-22
ischemic attack, transient	testicular germ cell tumor	10	10	0	373	259	51	0.14	0.2	0.0807	1.48069e-24	3.63806e-21
hepatitis b	mouth diseases	12	12	0	174	235	33	0.19	0.14	0.0807	6.81076e-22	1.6734e-18
hodgkin disease	leprosy	12	12	0	352	268	50	0.14	0.19	0.0806	3.89869e-24	9.57908e-21
hypothermia	tobacco addiction, susceptibility to	12	12	0	465	155	50	0.11	0.32	0.0806	2.06203e-30	5.0664e-27
copper-overload cirrhosis	mycobacterium tuberculosis, susceptibility to	11	11	0	424	271	56	0.13	0.21	0.0806	3.62245e-25	8.90036e-22
arthritis, psoriatic	prostatic intraepithelial neoplasia	12	12	0	388	506	72	0.19	0.14	0.0805	2.70073e-24	6.6357e-21
beta-thalassemia	tobacco use disorder	12	12	0	187	310	40	0.21	0.13	0.0805	7.99305e-24	1.96389e-20
chromosome aberrations	osteochondrodysplasias	14	14	0	275	483	61	0.22	0.13	0.0805	5.10519e-26	1.25435e-22
bronchial hyperreactivity	myopia	14	14	0	406	203	49	0.12	0.24	0.0805	3.68676e-26	9.05838e-23
hypogonadism	lymphatic metastasis	14	14	0	268	366	51	0.19	0.14	0.0804	3.1736e-24	7.79753e-21
graves disease	hodgkin disease	12	12	0	133	352	39	0.29	0.11	0.0804	1.046e-26	2.57001e-23
hernias, diaphragmatic, congenital	muscular dystrophy, facioscapulohumeral	10	10	0	313	185	40	0.13	0.22	0.0803	7.51606e-24	1.8467e-20
noonan syndrome	respiratory insufficiency	11	11	0	262	249	41	0.16	0.16	0.0802	1.04885e-22	2.57702e-19
intestinal neoplasms	malformations of cortical development	11	11	0	680	231	73	0.11	0.32	0.0801	3.59841e-32	8.84129e-29
adenomatous polyposis coli	precursor b-cell lymphoblastic leukemia-lymphoma	10	10	0	464	260	58	0.13	0.22	0.0801	8.21785e-26	2.01912e-22
fanconi anemia	microsatellite instability	15	15	0	244	418	53	0.22	0.13	0.0801	3.05185e-25	7.4984e-22
adenocarcinoma of esophagus	myopia	14	14	0	572	203	62	0.11	0.31	0.08	9.67734e-31	2.37772e-27
alopecia areata	craniosynostoses	10	10	0	122	303	34	0.28	0.11	0.08	9.53188e-25	2.34198e-21
erectile dysfunction	muscular dystrophy, facioscapulohumeral	10	10	0	540	185	58	0.11	0.31	0.08	7.83266e-31	1.92448e-27
body weight	liver cirrhosis, alcoholic	14	14	0	254	759	81	0.32	0.11	0.08	1.73816e-32	4.27065e-29
noonan syndrome	renal insufficiency	11	11	0	262	551	65	0.25	0.12	0.08	2.37539e-27	5.83634e-24
abnormalities, multiple	neoplasms, germ cell and embryonal	13	13	0	699	227	74	0.11	0.33	0.0799	8.20147e-33	2.0151e-29
basal ganglia diseases	leukemia-lymphoma, adult t-cell	12	12	0	373	403	62	0.17	0.15	0.0799	1.12312e-23	2.75951e-20
cachexia	marijuana abuse	10	10	0	416	310	58	0.14	0.19	0.0799	3.75492e-24	9.22585e-21
cachexia	precursor b-cell lymphoblastic leukemia-lymphoma	10	10	0	416	260	54	0.13	0.21	0.0799	8.32349e-25	2.04508e-21
marijuana abuse	nervous system malformations	10	10	0	310	216	42	0.14	0.19	0.0798	2.92028e-23	7.17512e-20
muscular dystrophy, facioscapulohumeral	nervous system malformations	10	10	0	185	216	32	0.17	0.15	0.0798	4.03656e-21	9.91783e-18
beta-thalassemia	hodgkin disease	12	12	0	187	352	43	0.23	0.12	0.0798	1.19801e-24	2.9435e-21
behcet syndrome	microsatellite instability	15	15	0	397	418	65	0.16	0.16	0.0798	1.58585e-23	3.89644e-20
movement disorders	thrombocytopenia	23	23	0	542	374	73	0.13	0.2	0.0797	3.61745e-24	8.88808e-21
embryo loss	hepatomegaly	10	10	0	232	157	31	0.13	0.2	0.0797	2.50342e-21	6.15091e-18
aortic valve insufficiency	respiratory insufficiency	11	11	0	429	249	54	0.13	0.22	0.0796	4.11168e-25	1.01024e-21
anemia, hemolytic	copper-overload cirrhosis	11	11	0	217	424	51	0.24	0.12	0.0796	1.02022e-25	2.50669e-22
deafness	pancreatitis	19	19	0	343	424	61	0.18	0.14	0.0795	1.0397e-23	2.55455e-20
microcephaly	thyroid neoplasms	24	24	0	239	692	74	0.31	0.11	0.0795	1.95334e-31	4.79936e-28
marijuana abuse	skin abnormalities	10	10	0	310	382	55	0.18	0.14	0.0795	1.35967e-23	3.34071e-20
pheochromocytoma	precursor t-cell lymphoblastic leukemia-lymphoma	16	16	0	435	472	72	0.17	0.15	0.0794	4.62195e-23	1.13561e-19
amino acid metabolism, inborn errors	mouth diseases	12	12	0	143	235	30	0.21	0.13	0.0794	2.6281e-21	6.45725e-18
muscular dystrophy, facioscapulohumeral	skin abnormalities	10	10	0	185	382	45	0.24	0.12	0.0794	2.36902e-25	5.82069e-22
erectile dysfunction	tooth abnormalities	10	10	0	540	380	73	0.14	0.19	0.0793	7.92388e-24	1.9469e-20
cataract	hypercholesterolemia	21	22	0	253	592	67	0.26	0.11	0.0793	3.9692e-28	9.75232e-25
chloracne	retinitis pigmentosa	33	33	0	584	198	62	0.11	0.31	0.0793	6.49949e-31	1.59692e-27
glucose intolerance	retinal degeneration	15	15	0	485	398	70	0.14	0.18	0.0793	2.60735e-23	6.40626e-20
hearing loss, sensorineural	mycobacterium tuberculosis, susceptibility to	11	11	0	234	271	40	0.17	0.15	0.0792	3.14014e-22	7.71531e-19
dystonia	muscular atrophy	14	14	0	277	721	79	0.29	0.11	0.0792	1.58329e-29	3.89014e-26
hyperhomocysteinemia	intestinal neoplasms	11	11	0	318	680	79	0.25	0.12	0.0792	7.37661e-27	1.81243e-23
lymphoma, follicular	vitiligo	13	13	0	427	167	47	0.11	0.28	0.0791	2.43033e-27	5.97131e-24
adrenal gland neoplasms	hearing loss, sensorineural	11	11	0	702	234	74	0.11	0.32	0.0791	1.06351e-31	2.61303e-28
malaria	pheochromocytoma	16	16	0	400	435	66	0.17	0.15	0.079	4.39385e-23	1.07957e-19
cerebral infarction	sarcoidosis	10	10	0	203	455	52	0.26	0.11	0.079	1.17428e-26	2.8852e-23
atrophy	tooth abnormalities	10	10	0	354	380	58	0.16	0.15	0.079	3.71414e-23	9.12565e-20
barrett esophagus	parkinson disease, late-onset	13	13	0	403	192	47	0.12	0.24	0.079	1.51089e-25	3.71225e-22
ceroid lipofuscinosis, neuronal 1, infantile	osteitis deformans	10	10	0	373	197	45	0.12	0.23	0.0789	1.46431e-24	3.5978e-21
bone diseases, metabolic	hyperhomocysteinemia	11	11	0	341	318	52	0.15	0.16	0.0789	5.7756e-23	1.41906e-19
epilepsy, tonic-clonic	nervous system malformations	10	10	0	342	216	44	0.13	0.2	0.0789	1.96186e-23	4.82029e-20
diabetic cardiomyopathies	mental disorders	11	11	0	527	222	59	0.11	0.27	0.0788	1.26476e-27	3.10752e-24
mental retardation, x-linked	movement disorders	22	23	0	207	542	59	0.29	0.11	0.0788	9.37723e-29	2.30399e-25
deafness	metabolic syndrome x	19	19	0	343	698	82	0.24	0.12	0.0788	7.5675e-26	1.85933e-22
hirschsprung disease	leishmaniasis, visceral	14	14	0	269	531	63	0.23	0.12	0.0788	6.22225e-26	1.52881e-22
cachexia	embryo loss	10	10	0	416	232	51	0.12	0.22	0.0787	1.1554e-24	2.83882e-21
precursor t-cell lymphoblastic leukemia-lymphoma	spinocerebellar ataxias	16	16	0	472	227	55	0.12	0.24	0.0787	4.91732e-26	1.20819e-22
lymphoma, follicular	thromboembolism	13	13	0	427	273	55	0.13	0.2	0.0786	5.2927e-24	1.30042e-20
hepatic encephalopathy	parkinson disease, late-onset	13	13	0	381	192	45	0.12	0.23	0.0785	1.13668e-24	2.79283e-21
muscular dystrophy, facioscapulohumeral	osteitis deformans	10	10	0	185	197	30	0.16	0.15	0.0785	3.45603e-20	8.49148e-17
beta-thalassemia	neurogenic inflammation	12	12	0	187	437	49	0.26	0.11	0.0785	1.90635e-26	4.6839e-23
cataract	lung injury	21	21	0	253	792	82	0.32	0.1	0.0785	4.18007e-32	1.02704e-28
cataract	glomerulosclerosis, focal segmental	21	22	0	253	703	75	0.3	0.11	0.0785	5.38119e-30	1.32216e-26
birth weight	embryo loss	10	10	0	240	232	37	0.15	0.16	0.0784	2.12958e-21	5.23238e-18
carcinoma, basal cell	microcephaly	23	24	0	566	239	63	0.11	0.26	0.0783	1.83674e-27	4.51288e-24
eye abnormalities	psychoses, substance-induced	17	17	0	516	609	88	0.17	0.14	0.0782	3.82503e-21	9.3981e-18
osteitis deformans	sarcoidosis	10	10	0	197	455	51	0.26	0.11	0.0782	2.16391e-26	5.31673e-23
abnormalities, multiple	thromboembolism	13	13	0	699	273	76	0.11	0.28	0.0782	1.46993e-28	3.61162e-25
birth weight	testicular germ cell tumor	10	10	0	240	259	39	0.16	0.15	0.0782	1.35813e-21	3.33692e-18
parkinson disease, late-onset	vitiligo	13	13	0	192	167	28	0.15	0.17	0.078	1.33086e-19	3.26992e-16
lymphatic metastasis	pneumoconiosis	14	14	0	366	237	47	0.13	0.2	0.0779	3.61864e-23	8.89099e-20
barrett esophagus	psychotic disorders	13	13	0	403	354	59	0.15	0.17	0.0779	1.32569e-22	3.25722e-19
hyperemia	vitiligo	13	13	0	603	167	60	0.1	0.36	0.0779	5.93758e-33	1.45886e-29
beta-thalassemia	diabetic retinopathy	12	12	0	187	609	62	0.33	0.1	0.0779	1.81515e-31	4.45983e-28
neoplasms, germ cell and embryonal	neutropenia	13	13	0	227	326	43	0.19	0.13	0.0778	1.93702e-22	4.75925e-19
mouth diseases	thyroid diseases	12	12	0	235	241	37	0.16	0.15	0.0777	3.90699e-21	9.59948e-18
hemochromatosis	prostatic intraepithelial neoplasia	12	12	0	395	506	70	0.18	0.14	0.0777	2.05081e-22	5.03885e-19
papilloma	tobacco use disorder	12	12	0	605	310	71	0.12	0.23	0.0776	5.32184e-25	1.30758e-21
leukemia-lymphoma, adult t-cell	paralysis	12	12	0	403	409	63	0.16	0.15	0.0776	3.20631e-22	7.8779e-19
cerebral infarction	hernias, diaphragmatic, congenital	10	10	0	203	313	40	0.2	0.13	0.0775	2.9895e-22	7.34521e-19
fractures, bone	osteitis deformans	10	10	0	242	197	34	0.14	0.17	0.0774	9.90525e-21	2.43372e-17
cholangiocarcinoma	lipidoses	19	19	0	806	227	80	0.1	0.35	0.0774	1.01283e-33	2.48853e-30
parkinson disease, late-onset	thromboembolism	13	13	0	192	273	36	0.19	0.13	0.0774	2.27451e-21	5.58846e-18
ceroid lipofuscinosis, neuronal 1, infantile	hepatomegaly	10	10	0	373	157	41	0.11	0.26	0.0774	7.35396e-25	1.80687e-21
carotid artery diseases	respiratory insufficiency	11	11	0	566	249	63	0.11	0.25	0.0773	2.22018e-26	5.45499e-23
ceroid lipofuscinosis, neuronal 1, infantile	sarcoidosis	10	10	0	373	455	64	0.17	0.14	0.0773	2.91882e-22	7.17154e-19
deafness	lipidoses	19	19	0	343	227	44	0.13	0.19	0.0772	1.83976e-22	4.5203e-19
hypertriglyceridemia	psychotic disorders	13	13	0	268	354	48	0.18	0.14	0.0772	2.80783e-22	6.89883e-19
eye abnormalities	macular degeneration	17	17	0	516	443	74	0.14	0.17	0.0772	1.50128e-21	3.68865e-18
celiac disease	infertility, female	28	27	0	182	752	72	0.4	0.1	0.0771	3.11064e-36	7.64283e-33
malformations of cortical development	respiratory insufficiency	11	11	0	231	249	37	0.16	0.15	0.0771	6.75372e-21	1.65939e-17
cerebral infarction	epilepsy, tonic-clonic	10	10	0	203	342	42	0.21	0.12	0.0771	1.12341e-22	2.76021e-19
birth weight	prenatal exposure delayed effects	10	10	0	240	331	44	0.18	0.13	0.0771	4.4674e-22	1.09764e-18
chromosome aberrations	depressive disorder, major	14	14	0	275	361	49	0.18	0.14	0.077	3.01443e-22	7.40646e-19
beta-thalassemia	papilloma	12	12	0	187	605	61	0.33	0.1	0.077	1.11149e-30	2.73093e-27
metabolism, inborn errors	vascular diseases	16	16	0	183	506	53	0.29	0.1	0.0769	9.71844e-28	2.38782e-24
myoclonic epilepsies, progressive	prostatic intraepithelial neoplasia	12	12	0	170	506	52	0.31	0.1	0.0769	1.65413e-28	4.06419e-25
marijuana abuse	muscular dystrophy, facioscapulohumeral	10	10	0	310	185	38	0.12	0.21	0.0768	5.31788e-22	1.3066e-18
hepatitis b	tongue neoplasms	12	12	0	174	400	44	0.25	0.11	0.0767	1.00797e-24	2.47657e-21
fetal growth retardation	hepatomegaly	10	10	0	391	157	42	0.11	0.27	0.0766	4.42084e-25	1.0862e-21
hypercalcemia	tobacco use disorder	12	12	0	434	310	57	0.13	0.18	0.0766	2.04771e-22	5.03123e-19
anemia, hemolytic	lymphoma, mantle-cell	11	11	0	217	514	56	0.26	0.11	0.0766	4.22099e-26	1.0371e-22
spondylitis, ankylosing	thyroid diseases	12	12	0	242	241	37	0.15	0.15	0.0766	1.10825e-20	2.72297e-17
diabetic retinopathy	huntington disease	12	12	0	609	253	66	0.11	0.26	0.0766	1.40772e-26	3.45877e-23
basal ganglia diseases	thyroid diseases	12	12	0	373	241	47	0.13	0.2	0.0765	1.74348e-22	4.28373e-19
fetal growth retardation	osteitis deformans	10	10	0	391	197	45	0.12	0.23	0.0765	1.07198e-23	2.63387e-20
hyperhomocysteinemia	meningioma	11	11	0	318	610	71	0.22	0.12	0.0765	4.46366e-24	1.09672e-20
adrenal gland neoplasms	hyperhomocysteinemia	11	11	0	702	318	78	0.11	0.25	0.0765	3.21652e-25	7.90299e-22
gastrointestinal diseases	precursor b-cell lymphoblastic leukemia-lymphoma	10	10	0	250	260	39	0.16	0.15	0.0765	7.17439e-21	1.76275e-17
hearing loss, sensorineural	renal insufficiency	11	11	0	234	551	60	0.26	0.11	0.0764	4.09267e-26	1.00557e-22
alopecia	neuralgia	11	11	0	245	344	45	0.18	0.13	0.0764	6.69322e-22	1.64452e-18
ischemic attack, transient	nervous system malformations	10	10	0	373	216	45	0.12	0.21	0.0764	8.55909e-23	2.10297e-19
alopecia areata	marijuana abuse	10	10	0	122	310	33	0.27	0.11	0.0764	2.89004e-23	7.10084e-20
mental retardation, x-linked	neoplasm recurrence, local	22	22	0	207	605	62	0.3	0.1	0.0764	8.19552e-29	2.01364e-25
malformations of cortical development	spinal dysraphism	11	11	0	231	425	50	0.22	0.12	0.0762	1.92607e-23	4.73235e-20
lymphoma, t-cell	tobacco use disorder	12	12	0	530	310	64	0.12	0.21	0.0762	3.72533e-23	9.15314e-20
alopecia areata	testicular germ cell tumor	10	10	0	122	259	29	0.24	0.11	0.0761	4.7176e-21	1.15912e-17
abnormalities, multiple	neutropenia	13	13	0	699	326	78	0.11	0.24	0.0761	1.36285e-24	3.34852e-21
hypertriglyceridemia	parkinson disease, late-onset	13	13	0	268	192	35	0.13	0.18	0.0761	1.20838e-20	2.96898e-17
mouth diseases	paralysis	12	12	0	235	409	49	0.21	0.12	0.0761	5.67932e-23	1.39541e-19
micronuclei, chromosome-defective	precursor t-cell lymphoblastic leukemia-lymphoma	16	16	0	278	472	57	0.21	0.12	0.076	4.86853e-23	1.1962e-19
ceroid lipofuscinosis, neuronal 1, infantile	testicular germ cell tumor	10	10	0	373	259	48	0.13	0.19	0.0759	5.99926e-22	1.47402e-18
gastrointestinal diseases	skin abnormalities	10	10	0	250	382	48	0.19	0.13	0.0759	3.46155e-22	8.50502e-19
anemia, hemolytic	mycobacterium tuberculosis, susceptibility to	11	11	0	217	271	37	0.17	0.14	0.0758	1.43825e-20	3.53379e-17
body weight	manganese poisoning	14	14	0	254	617	66	0.26	0.11	0.0758	3.86331e-26	9.49214e-23
amino acid metabolism, inborn errors	huntington disease	12	12	0	143	253	30	0.21	0.12	0.0758	2.29544e-20	5.63989e-17
congenital abnormalities	radiation injuries, experimental	11	11	0	432	690	85	0.2	0.12	0.0758	4.8573e-21	1.19344e-17
gastrointestinal diseases	prenatal exposure delayed effects	10	10	0	250	331	44	0.18	0.13	0.0757	2.4502e-21	6.02014e-18
birth weight	vascular system injuries	10	10	0	240	434	51	0.21	0.12	0.0757	4.3683e-23	1.07329e-19
body weight	chromosome aberrations	14	14	0	254	275	40	0.16	0.15	0.0756	1.25558e-20	3.08496e-17
leprosy	mouth diseases	12	12	0	268	235	38	0.14	0.16	0.0755	1.92682e-20	4.7342e-17
amino acid metabolism, inborn errors	tongue neoplasms	12	12	0	143	400	41	0.29	0.1	0.0755	2.09448e-25	5.14613e-22
cataract	fever	21	21	0	253	688	71	0.28	0.1	0.0755	2.22583e-27	5.46886e-24
embryo loss	fetal growth retardation	10	10	0	232	391	47	0.2	0.12	0.0754	2.42679e-22	5.96262e-19
gastrointestinal diseases	ischemic attack, transient	10	10	0	250	373	47	0.19	0.13	0.0754	8.88066e-22	2.18198e-18
ischemic attack, transient	osteitis deformans	10	10	0	373	197	43	0.12	0.22	0.0754	1.16174e-22	2.85438e-19
immunologic deficiency syndromes	psychoses, substance-induced	17	17	0	253	609	65	0.26	0.11	0.0754	8.95206e-26	2.19952e-22
alopecia areata	skin abnormalities	10	10	0	122	382	38	0.31	0.1	0.0754	8.31992e-26	2.0442e-22
cataract	hypertension, essential	21	21	0	253	344	45	0.18	0.13	0.0754	2.61579e-21	6.427e-18
ataxia	burkitt lymphoma	15	15	0	230	407	48	0.21	0.12	0.0754	1.25447e-22	3.08223e-19
huntington disease	lymphoma, t-cell	12	12	0	253	530	59	0.23	0.11	0.0754	2.9172e-24	7.16757e-21
fetal growth retardation	methylmalonic acidemia	10	10	0	391	140	40	0.1	0.29	0.0753	4.03029e-25	9.90241e-22
celiac disease	neural tube defects	28	28	0	182	682	65	0.36	0.1	0.0752	3.28893e-32	8.08091e-29
hearing loss, sensorineural	pulmonary embolism	11	11	0	234	311	41	0.18	0.13	0.0752	7.02587e-21	1.72626e-17
muscular atrophy	pneumoconiosis	14	14	0	721	237	72	0.1	0.3	0.0752	7.29715e-29	1.79291e-25
neurogenic inflammation	spondylitis, ankylosing	12	12	0	437	242	51	0.12	0.21	0.0751	8.96156e-23	2.20185e-19
embryo loss	vascular system injuries	10	10	0	232	434	50	0.22	0.12	0.0751	6.14917e-23	1.51085e-19
dystonia	myopia	14	14	0	277	203	36	0.13	0.18	0.075	2.66116e-20	6.53847e-17
prostatic intraepithelial neoplasia	thyroid diseases	12	12	0	506	241	56	0.11	0.23	0.075	5.53769e-24	1.36061e-20
hypertension, essential	uterine cervical neoplasms	21	22	0	344	1004	101	0.29	0.1	0.0749	1.4134e-26	3.47272e-23
malformations of cortical development	radiation injuries, experimental	11	11	0	231	690	69	0.3	0.1	0.0749	2.33162e-28	5.72879e-25
cerebral infarction	prenatal exposure delayed effects	10	10	0	203	331	40	0.2	0.12	0.0749	2.45349e-21	6.02823e-18
cachexia	ceroid lipofuscinosis, neuronal 1, infantile	10	10	0	416	373	59	0.14	0.16	0.0748	1.02502e-20	2.51848e-17
epilepsy, tonic-clonic	precursor b-cell lymphoblastic leukemia-lymphoma	10	10	0	342	260	45	0.13	0.17	0.0748	6.48611e-21	1.59364e-17
ceroid lipofuscinosis, neuronal 1, infantile	nephritis, interstitial	10	10	0	373	296	50	0.13	0.17	0.0747	5.56257e-21	1.36672e-17
beta-thalassemia	leprosy	12	12	0	187	268	34	0.18	0.13	0.0747	4.87297e-20	1.19729e-16
dyslipidemias	eye abnormalities	17	17	0	328	516	63	0.19	0.12	0.0746	1.12395e-21	2.76155e-18
beta-thalassemia	spondylitis, ankylosing	12	12	0	187	242	32	0.17	0.13	0.0746	1.94174e-19	4.77086e-16
beta-thalassemia	leukemia-lymphoma, adult t-cell	12	12	0	187	403	44	0.24	0.11	0.0746	3.30257e-23	8.11441e-20
alopecia	berylliosis	11	11	0	245	506	56	0.23	0.11	0.0746	1.32399e-23	3.25304e-20
beta-thalassemia	hyperlipoproteinemia type ii	12	12	0	187	269	34	0.18	0.13	0.0746	5.49814e-20	1.35089e-16
meningioma	mental disorders	11	11	0	610	222	62	0.1	0.28	0.0745	9.71518e-27	2.38702e-23
arthritis, psoriatic	tobacco use disorder	12	12	0	388	310	52	0.13	0.17	0.0745	7.31104e-21	1.79632e-17
hepatitis b	papilloma	12	12	0	174	605	58	0.33	0.1	0.0745	8.93729e-30	2.19589e-26
hepatomegaly	vascular system injuries	10	10	0	157	434	44	0.28	0.1	0.0745	2.89471e-25	7.11231e-22
hemangiosarcoma	lipidoses	19	19	0	754	227	73	0.1	0.32	0.0744	8.91171e-30	2.18961e-26
cataract	coronary disease	21	22	0	253	419	50	0.2	0.12	0.0744	7.44837e-22	1.83006e-18
heat stroke	hirschsprung disease	14	14	0	525	269	59	0.11	0.22	0.0743	5.16259e-23	1.26845e-19
diabetic retinopathy	sjogren's syndrome	12	12	0	609	199	60	0.1	0.3	0.0743	6.37792e-28	1.56705e-24
berylliosis	respiratory insufficiency	11	11	0	506	249	56	0.11	0.22	0.0742	3.10493e-23	7.62881e-20
cerebral infarction	fractures, bone	10	10	0	203	242	33	0.16	0.14	0.0742	2.63367e-19	6.47092e-16
lymphoma, t-cell	sjogren's syndrome	12	12	0	530	199	54	0.1	0.27	0.0741	1.06149e-25	2.60808e-22
basal ganglia diseases	mouth diseases	12	12	0	373	235	45	0.12	0.19	0.074	3.2203e-21	7.91228e-18
epilepsy, tonic-clonic	muscular dystrophy, facioscapulohumeral	10	10	0	342	185	39	0.11	0.21	0.074	2.01684e-21	4.95539e-18
adrenal gland neoplasms	anemia, hemolytic	11	11	0	702	217	68	0.1	0.31	0.074	6.65973e-29	1.6363e-25
alopecia areata	nervous system malformations	10	10	0	122	216	25	0.2	0.12	0.074	1.52938e-18	3.75768e-15
marijuana abuse	vascular system injuries	10	10	0	310	434	55	0.18	0.13	0.0739	7.00349e-21	1.72076e-17
creutzfeldt-jakob syndrome	parkinson disease, late-onset	13	13	0	106	192	22	0.21	0.11	0.0738	1.13574e-17	2.79052e-14
marijuana abuse	testicular germ cell tumor	10	10	0	310	259	42	0.14	0.16	0.0738	4.24371e-20	1.04268e-16
craniosynostoses	muscular dystrophy, facioscapulohumeral	10	10	0	303	185	36	0.12	0.19	0.0738	2.1723e-20	5.33733e-17
manganese poisoning	pneumoconiosis	14	14	0	617	237	63	0.1	0.27	0.0738	1.42339e-25	3.49728e-22
chromosome aberrations	heat stroke	14	14	0	275	525	59	0.21	0.11	0.0738	1.70224e-22	4.18239e-19
malaria	micronuclei, chromosome-defective	16	16	0	400	278	50	0.13	0.18	0.0737	7.22014e-21	1.77399e-17
hernias, diaphragmatic, congenital	nervous system malformations	10	10	0	313	216	39	0.12	0.18	0.0737	2.79668e-20	6.87143e-17
adenocarcinoma of esophagus	hirschsprung disease	14	14	0	572	269	62	0.11	0.23	0.0737	2.30185e-23	5.65564e-20
cachexia	craniosynostoses	10	10	0	416	303	53	0.13	0.17	0.0737	1.05251e-20	2.58601e-17
gastrointestinal diseases	hepatomegaly	10	10	0	250	157	30	0.12	0.19	0.0737	2.74026e-19	6.73282e-16
catalepsy	fanconi anemia	15	15	0	584	244	61	0.1	0.25	0.0737	1.59544e-24	3.91999e-21
embryo loss	nervous system malformations	10	10	0	232	216	33	0.14	0.15	0.0737	5.01474e-19	1.23212e-15
craniosynostoses	erectile dysfunction	10	10	0	303	540	62	0.2	0.11	0.0735	8.38752e-22	2.06081e-18
alopecia areata	atrophy	10	10	0	122	354	35	0.29	0.1	0.0735	1.29733e-23	3.18753e-20
hodgkin disease	neurogenic inflammation	12	12	0	352	437	58	0.16	0.13	0.0735	3.35618e-20	8.24614e-17
ataxia	dyskinesia, drug-induced	15	15	0	230	437	49	0.21	0.11	0.0735	3.97674e-22	9.77086e-19
hepatomegaly	osteitis deformans	10	10	0	157	197	26	0.17	0.13	0.0734	7.77811e-18	1.91108e-14
lymphoma, follicular	neoplasms, germ cell and embryonal	13	13	0	427	227	48	0.11	0.21	0.0734	5.5934e-22	1.3743e-18
celiac disease	muscular diseases	28	27	0	182	678	63	0.35	0.09	0.0733	1.7541e-30	4.30982e-27
cachexia	muscular dystrophy, facioscapulohumeral	10	10	0	416	185	44	0.11	0.24	0.0732	7.5724e-23	1.86054e-19
ceroid lipofuscinosis, neuronal 1, infantile	marijuana abuse	10	10	0	373	310	50	0.13	0.16	0.0732	4.47836e-20	1.10033e-16
birth weight	cachexia	10	10	0	240	416	48	0.2	0.12	0.0732	2.24418e-21	5.51395e-18
ceroid lipofuscinosis, neuronal 1, infantile	fractures, bone	10	10	0	373	242	45	0.12	0.19	0.0732	1.11419e-20	2.73756e-17
mental disorders	pulmonary embolism	11	11	0	222	311	39	0.18	0.13	0.0732	6.13975e-20	1.50854e-16
alopecia	spinal dysraphism	11	11	0	245	425	49	0.2	0.12	0.0731	2.13863e-21	5.25462e-18
hirschsprung disease	pneumoconiosis	14	14	0	269	237	37	0.14	0.16	0.0731	2.49728e-19	6.13581e-16
asthma, aspirin-induced	hypertriglyceridemia	13	13	0	170	268	32	0.19	0.12	0.0731	2.20753e-19	5.42391e-16
head and neck neoplasms	microcephaly	23	24	0	774	239	74	0.1	0.31	0.0731	3.10817e-28	7.63678e-25
arthritis, psoriatic	beta-thalassemia	12	12	0	388	187	42	0.11	0.22	0.073	5.38965e-22	1.32424e-18
congenital abnormalities	diabetic cardiomyopathies	11	11	0	432	527	70	0.16	0.13	0.073	4.00013e-19	9.82831e-16
abnormalities, multiple	parkinson disease, late-onset	13	13	0	699	192	65	0.09	0.34	0.073	5.52242e-30	1.35686e-26
hepatitis c	limb deformities, congenital	16	16	0	369	481	62	0.17	0.13	0.0729	7.99258e-20	1.96378e-16
adrenal gland neoplasms	malformations of cortical development	11	11	0	702	231	68	0.1	0.29	0.0729	4.38679e-27	1.07783e-23
anorexia	retinal degeneration	15	15	0	453	398	62	0.14	0.16	0.0729	1.88875e-19	4.64067e-16
bone diseases, metabolic	mental disorders	11	11	0	341	222	41	0.12	0.18	0.0728	2.97951e-20	7.32066e-17
alopecia	radiation injuries, experimental	11	11	0	245	690	68	0.28	0.1	0.0727	7.30849e-26	1.7957e-22
alopecia areata	ischemic attack, transient	10	10	0	122	373	36	0.3	0.1	0.0727	6.07245e-24	1.492e-20
precursor b-cell lymphoblastic leukemia-lymphoma	sarcoidosis	10	10	0	260	455	52	0.2	0.11	0.0727	2.72538e-21	6.69626e-18
sjogren's syndrome	thyroid diseases	12	12	0	199	241	32	0.16	0.13	0.0727	1.18406e-18	2.90923e-15
fractures, bone	hepatomegaly	10	10	0	242	157	29	0.12	0.18	0.0727	1.20753e-18	2.96691e-15
hepatitis c	poisoning	16	16	0	369	443	59	0.16	0.13	0.0727	1.40299e-19	3.44716e-16
adenocarcinoma of esophagus	body weight	14	14	0	572	254	60	0.1	0.24	0.0726	3.17772e-23	7.80766e-20
brain diseases	mental retardation, x-linked	22	22	0	509	207	52	0.1	0.25	0.0726	6.81412e-24	1.67423e-20
birth weight	fractures, bone	10	10	0	240	242	35	0.15	0.14	0.0726	7.44904e-19	1.83023e-15
hyperlipoproteinemia type ii	lymphoma, t-cell	12	12	0	269	530	58	0.22	0.11	0.0726	4.94819e-22	1.21577e-18
hodgkin disease	thyroid diseases	12	12	0	352	241	43	0.12	0.18	0.0725	4.69602e-20	1.15381e-16
berylliosis	congenital abnormalities	11	11	0	506	432	68	0.13	0.16	0.0725	7.32717e-19	1.80029e-15
asthma, aspirin-induced	creutzfeldt-jakob syndrome	13	13	0	170	106	20	0.12	0.19	0.0725	2.38619e-16	5.86287e-13
beta-thalassemia	thyroid diseases	12	12	0	187	241	31	0.17	0.13	0.0724	1.71348e-18	4.21003e-15
radiation injuries, experimental	respiratory insufficiency	11	11	0	690	249	68	0.1	0.27	0.0724	2.07161e-25	5.08996e-22
fanconi anemia	idiopathic pulmonary fibrosis	15	15	0	244	143	28	0.11	0.2	0.0724	1.20369e-18	2.95747e-15
prostatic intraepithelial neoplasia	sjogren's syndrome	12	12	0	506	199	51	0.1	0.26	0.0723	5.3229e-24	1.30784e-20
craniosynostoses	gastrointestinal diseases	10	10	0	303	250	40	0.13	0.16	0.0723	2.54084e-19	6.24284e-16
gliosis	micronuclei, chromosome-defective	16	16	0	483	278	55	0.11	0.2	0.0723	5.42587e-21	1.33314e-17
hernias, diaphragmatic, congenital	marijuana abuse	10	10	0	313	310	45	0.14	0.15	0.0722	2.46056e-19	6.0456e-16
cerebral infarction	hepatomegaly	10	10	0	203	157	26	0.13	0.17	0.0722	1.66407e-17	4.08861e-14
carcinoma, pancreatic ductal	cataract	20	21	0	634	253	64	0.1	0.25	0.0722	5.26427e-24	1.29343e-20
carotid artery diseases	congenital abnormalities	11	11	0	566	432	72	0.13	0.17	0.0721	1.36278e-18	3.34835e-15
erectile dysfunction	methylmalonic acidemia	10	10	0	540	140	49	0.09	0.35	0.0721	1.16116e-28	2.85296e-25
hearing loss, noise-induced	microcephaly	23	24	0	108	239	25	0.23	0.1	0.072	7.77164e-19	1.90949e-15
hepatitis b	paralysis	12	12	0	174	409	42	0.24	0.1	0.072	2.11188e-22	5.1889e-19
congenital abnormalities	respiratory insufficiency	11	11	0	432	249	49	0.11	0.2	0.072	9.13375e-21	2.24416e-17
craniosynostoses	vascular system injuries	10	10	0	303	434	53	0.17	0.12	0.0719	7.45714e-20	1.83222e-16
alopecia areata	birth weight	10	10	0	122	240	26	0.21	0.11	0.0718	1.55026e-18	3.80899e-15
asthma, aspirin-induced	parkinson disease, late-onset	13	13	0	170	192	26	0.15	0.14	0.0718	3.12529e-17	7.67884e-14
celiac disease	ischemia	28	27	0	182	892	77	0.42	0.09	0.0717	6.86701e-36	1.68722e-32
prenatal injuries	tobacco addiction, susceptibility to	12	12	0	166	155	23	0.14	0.15	0.0717	1.80468e-16	4.4341e-13
abnormalities, multiple	vitiligo	13	13	0	699	167	62	0.09	0.37	0.0716	2.94852e-31	7.24452e-28
body weight	dystonia	14	14	0	254	277	38	0.15	0.14	0.0716	1.00605e-18	2.47187e-15
dystonia	hypogonadism	14	14	0	277	268	39	0.14	0.15	0.0716	9.16463e-19	2.25175e-15
cachexia	hepatomegaly	10	10	0	416	157	41	0.1	0.26	0.0716	5.10347e-23	1.25392e-19
berylliosis	mental disorders	11	11	0	506	222	52	0.1	0.23	0.0714	1.70931e-22	4.19978e-19
dystonia	liver cirrhosis, alcoholic	14	14	0	277	759	74	0.27	0.1	0.0714	2.56501e-24	6.30223e-21
body weight	leishmaniasis, visceral	14	14	0	254	531	56	0.22	0.11	0.0713	9.3958e-22	2.30855e-18
ceroid lipofuscinosis, neuronal 1, infantile	epilepsy, tonic-clonic	10	10	0	373	342	51	0.14	0.15	0.0713	6.27487e-19	1.54174e-15
ataxia	catalepsy	15	15	0	230	584	58	0.25	0.1	0.0713	1.46958e-23	3.61075e-20
renal insufficiency	respiratory insufficiency	11	11	0	551	249	57	0.1	0.23	0.0713	3.45767e-22	8.4955e-19
embryo loss	erectile dysfunction	10	10	0	232	540	55	0.24	0.1	0.0712	1.22451e-22	3.00862e-19
hepatic encephalopathy	vitiligo	13	13	0	381	167	39	0.1	0.23	0.0712	1.99715e-21	4.90701e-18
embryo loss	precursor b-cell lymphoblastic leukemia-lymphoma	10	10	0	232	260	35	0.15	0.13	0.0711	2.57114e-18	6.3173e-15
beta-thalassemia	lymphoma, t-cell	12	12	0	187	530	51	0.27	0.1	0.0711	1.9943e-24	4.89999e-21
adenomatous polyposis coli	osteitis deformans	10	10	0	464	197	47	0.1	0.24	0.0711	2.30602e-22	5.66588e-19
hepatitis c	micronuclei, chromosome-defective	16	16	0	369	278	46	0.12	0.17	0.0711	3.5847e-19	8.80761e-16
ceroid lipofuscinosis, neuronal 1, infantile	precursor b-cell lymphoblastic leukemia-lymphoma	10	10	0	373	260	45	0.12	0.17	0.0711	2.20773e-19	5.4244e-16
hypercalcemia	sjogren's syndrome	12	12	0	434	199	45	0.1	0.23	0.0711	1.27232e-21	3.12609e-18
dystonia	osteochondrodysplasias	14	14	0	277	483	54	0.19	0.11	0.0711	2.5965e-20	6.3796e-17
hepatitis b	lymphoma, t-cell	12	12	0	174	530	50	0.29	0.09	0.071	4.19047e-25	1.0296e-21
nephritis, interstitial	osteitis deformans	10	10	0	296	197	35	0.12	0.18	0.071	7.72736e-19	1.89861e-15
gastrointestinal diseases	sarcoidosis	10	10	0	250	455	50	0.2	0.11	0.0709	1.6816e-20	4.13169e-17
congenital abnormalities	neuralgia	11	11	0	432	344	55	0.13	0.16	0.0709	8.46598e-19	2.08009e-15
leishmaniasis, visceral	myopia	14	14	0	531	203	52	0.1	0.26	0.0708	1.85303e-23	4.5529e-20
neurogenic inflammation	sjogren's syndrome	12	12	0	437	199	45	0.1	0.23	0.0708	1.68722e-21	4.14549e-18
hemochromatosis	sjogren's syndrome	12	12	0	395	199	42	0.11	0.21	0.0707	1.36394e-20	3.35121e-17
hypertriglyceridemia	neoplasms, germ cell and embryonal	13	13	0	268	227	35	0.13	0.15	0.0707	3.37211e-18	8.28527e-15
hyperhomocysteinemia	noonan syndrome	11	11	0	318	262	41	0.13	0.16	0.0707	1.23014e-18	3.02246e-15
hepatomegaly	marijuana abuse	10	10	0	157	310	33	0.21	0.11	0.0707	1.51799e-19	3.7297e-16
hepatitis b	prostatic intraepithelial neoplasia	12	12	0	174	506	48	0.28	0.09	0.0706	3.66167e-24	8.99672e-21
hepatomegaly	neuroendocrine tumors	10	10	0	157	254	29	0.18	0.11	0.0706	4.6386e-18	1.13971e-14
leukemia-lymphoma, adult t-cell	mouth diseases	12	12	0	403	235	45	0.11	0.19	0.0705	7.49344e-20	1.84114e-16
behcet syndrome	idiopathic pulmonary fibrosis	15	15	0	397	143	38	0.1	0.27	0.0704	2.01732e-22	4.95654e-19
hyperhomocysteinemia	mental disorders	11	11	0	318	222	38	0.12	0.17	0.0704	1.05446e-18	2.59081e-15
ataxia	hearing loss	15	15	0	230	481	50	0.22	0.1	0.0703	4.121e-21	1.01253e-17
amino acid metabolism, inborn errors	thyroid diseases	12	12	0	143	241	27	0.19	0.11	0.0703	1.0002e-17	2.45749e-14
chromosome aberrations	pneumoconiosis	14	14	0	275	237	36	0.13	0.15	0.0703	4.198e-18	1.03145e-14
diabetic retinopathy	hepatitis b	12	12	0	609	174	55	0.09	0.32	0.0702	8.29471e-27	2.03801e-23
copper-overload cirrhosis	malformations of cortical development	11	11	0	424	231	46	0.11	0.2	0.0702	4.2806e-20	1.05174e-16
ceroid lipofuscinosis, neuronal 1, infantile	methylmalonic acidemia	10	10	0	373	140	36	0.1	0.26	0.0702	1.10056e-21	2.70407e-18
leukemia-lymphoma, adult t-cell	tobacco use disorder	12	12	0	403	310	50	0.12	0.16	0.0701	1.3173e-18	3.23661e-15
malformations of cortical development	pulmonary embolism	11	11	0	231	311	38	0.16	0.12	0.0701	1.9978e-18	4.90859e-15
hemorrhage	metabolism, inborn errors	16	16	0	302	183	34	0.11	0.19	0.0701	1.10009e-18	2.70293e-15
hypogonadism	manganese poisoning	14	14	0	268	617	62	0.23	0.1	0.0701	1.05591e-21	2.59436e-18
dystonia	pneumoconiosis	14	14	0	277	237	36	0.13	0.15	0.07	5.34176e-18	1.31247e-14
hepatitis	idiopathic pulmonary fibrosis	15	15	0	486	143	44	0.09	0.31	0.07	4.33475e-25	1.06505e-21
cataract	respiratory hypersensitivity	21	22	0	253	605	60	0.24	0.1	0.0699	4.72039e-22	1.1598e-18
narcolepsy	ventricular dysfunction, left	15	15	0	172	543	50	0.29	0.09	0.0699	7.10525e-25	1.74576e-21
celiac disease	learning disorders	28	28	0	182	963	80	0.44	0.08	0.0699	2.7161e-36	6.67346e-33
ataxia	hepatitis	15	15	0	230	486	50	0.22	0.1	0.0698	6.51297e-21	1.60024e-17
huntington disease	prostatic intraepithelial neoplasia	12	12	0	253	506	53	0.21	0.1	0.0698	1.61128e-20	3.95891e-17
hepatomegaly	ischemic attack, transient	10	10	0	157	373	37	0.24	0.1	0.0698	7.71406e-21	1.89535e-17
brain neoplasms	microcephaly	24	24	0	937	239	82	0.09	0.34	0.0697	7.3689e-29	1.81054e-25
diabetic retinopathy	prenatal injuries	12	12	0	609	166	54	0.09	0.33	0.0697	4.94768e-27	1.21565e-23
huntington disease	mouth diseases	12	12	0	253	235	34	0.13	0.14	0.0697	1.30408e-17	3.20413e-14
mental disorders	spinal dysraphism	11	11	0	222	425	45	0.2	0.11	0.0696	5.85316e-20	1.43812e-16
metabolism, inborn errors	micronuclei, chromosome-defective	16	16	0	183	278	32	0.17	0.12	0.0694	6.67478e-18	1.63999e-14
amino acid metabolism, inborn errors	hepatitis b	12	12	0	143	174	22	0.15	0.13	0.0694	1.07537e-15	2.64218e-12
alopecia areata	sarcoidosis	10	10	0	122	455	40	0.33	0.09	0.0693	3.69699e-25	9.08351e-22
hepatitis b	restless legs syndrome	12	12	0	174	86	18	0.1	0.21	0.0692	1.76102e-15	4.32682e-12
paralysis	thyroid diseases	12	12	0	409	241	45	0.11	0.19	0.0692	3.86334e-19	9.49221e-16
berylliosis	malformations of cortical development	11	11	0	506	231	51	0.1	0.22	0.0692	7.59864e-21	1.86699e-17
body weight	osteochondrodysplasias	14	14	0	254	483	51	0.2	0.11	0.0692	8.12192e-20	1.99556e-16
erectile dysfunction	osteitis deformans	10	10	0	540	197	51	0.09	0.26	0.0692	6.4558e-23	1.58619e-19
congenital abnormalities	noonan syndrome	11	11	0	432	262	48	0.11	0.18	0.0692	5.3601e-19	1.31698e-15
precursor b-cell lymphoblastic leukemia-lymphoma	vascular system injuries	10	10	0	260	434	48	0.18	0.11	0.0692	4.66818e-19	1.14697e-15
alopecia	renal insufficiency	11	11	0	245	551	55	0.22	0.1	0.0691	5.2335e-21	1.28587e-17
birth weight	marijuana abuse	10	10	0	240	310	38	0.16	0.12	0.0691	6.87937e-18	1.69026e-14
hypoglycemia	malformations of cortical development	11	11	0	493	231	50	0.1	0.22	0.0691	1.49693e-20	3.67796e-17
adenocarcinoma of esophagus	hypogonadism	14	14	0	572	268	58	0.1	0.22	0.069	1.82093e-20	4.47403e-17
muscular dystrophy, facioscapulohumeral	tooth abnormalities	10	10	0	185	380	39	0.21	0.1	0.069	9.13551e-20	2.24459e-16
atrophy	osteitis deformans	10	10	0	354	197	38	0.11	0.19	0.069	6.01198e-19	1.47714e-15
basal ganglia diseases	hodgkin disease	12	12	0	373	352	50	0.13	0.14	0.069	1.17508e-17	2.88716e-14
cerebral infarction	embryo loss	10	10	0	203	232	30	0.15	0.13	0.069	5.91437e-17	1.45316e-13
epilepsy, temporal lobe	mental retardation, x-linked	23	22	0	576	207	54	0.09	0.26	0.069	4.90878e-23	1.20609e-19
mental disorders	mycobacterium tuberculosis, susceptibility to	11	11	0	222	271	34	0.15	0.13	0.069	1.86333e-17	4.5782e-14
attention deficit disorder with hyperactivity	brain neoplasms	25	24	0	383	937	91	0.24	0.1	0.0689	3.39433e-19	8.33988e-16
birth weight	neuroendocrine tumors	10	10	0	240	254	34	0.14	0.13	0.0688	2.87897e-17	7.07363e-14
beta-thalassemia	paralysis	12	12	0	187	409	41	0.22	0.1	0.0688	3.2875e-20	8.07738e-17
myoclonic epilepsies, progressive	tobacco use disorder	12	12	0	170	310	33	0.19	0.11	0.0688	2.01324e-18	4.94654e-15
diabetic cardiomyopathies	malformations of cortical development	11	11	0	527	231	52	0.1	0.23	0.0686	7.70407e-21	1.89289e-17
carcinoma, basal cell	mental retardation, x-linked	23	22	0	566	207	53	0.09	0.26	0.0686	1.43574e-22	3.52762e-19
birth weight	ceroid lipofuscinosis, neuronal 1, infantile	10	10	0	240	373	42	0.17	0.11	0.0685	2.50193e-18	6.14724e-15
limb deformities, congenital	micronuclei, chromosome-defective	16	16	0	481	278	52	0.11	0.19	0.0685	7.74441e-19	1.9028e-15
myoclonic epilepsies, progressive	prenatal injuries	12	12	0	170	166	23	0.14	0.14	0.0685	1.4536e-15	3.57149e-12
huntington disease	hypercalcemia	12	12	0	253	434	47	0.19	0.11	0.0684	8.58937e-19	2.11041e-15
alopecia areata	muscular dystrophy, facioscapulohumeral	10	10	0	122	185	21	0.17	0.11	0.0684	1.67326e-15	4.1112e-12
hepatitis	narcolepsy	15	15	0	486	172	45	0.09	0.26	0.0684	2.1457e-22	5.27199e-19
arthritis, psoriatic	basal ganglia diseases	12	12	0	388	373	52	0.13	0.14	0.0683	3.18652e-17	7.82927e-14
chromosome aberrations	leishmaniasis, visceral	14	14	0	275	531	55	0.2	0.1	0.0682	2.7843e-19	6.84103e-16
hepatomegaly	hernias, diaphragmatic, congenital	10	10	0	157	313	32	0.2	0.1	0.0681	1.96811e-18	4.83565e-15
attention deficit disorder with hyperactivity	cleft lip	25	26	0	383	763	78	0.2	0.1	0.0681	1.13299e-17	2.78376e-14
celiac disease	diabetes mellitus	28	29	0	182	847	70	0.38	0.08	0.068	5.4637e-31	1.34243e-27
neurogenic inflammation	prenatal injuries	12	12	0	437	166	41	0.09	0.25	0.068	3.32062e-21	8.15876e-18
gastrointestinal diseases	marijuana abuse	10	10	0	250	310	38	0.15	0.12	0.0679	2.85791e-17	7.02187e-14
adrenal gland neoplasms	mycobacterium tuberculosis, susceptibility to	11	11	0	702	271	66	0.09	0.24	0.0678	2.92891e-21	7.19633e-18
drug eruptions	nasopharyngeal carcinoma	18	18	0	414	677	74	0.18	0.11	0.0678	1.93945e-16	4.76523e-13
myoclonic epilepsies, progressive	tobacco addiction, susceptibility to	12	12	0	170	155	22	0.13	0.14	0.0677	3.74288e-15	9.19625e-12
embryo loss	osteitis deformans	10	10	0	232	197	29	0.13	0.15	0.0676	2.26147e-16	5.55643e-13
aortic valve insufficiency	mental disorders	11	11	0	429	222	44	0.1	0.2	0.0676	5.63313e-19	1.38406e-15
tooth abnormalities	vascular system injuries	10	10	0	380	434	55	0.14	0.13	0.0676	1.04932e-16	2.57817e-13
hypogonadism	sarcoma	14	14	0	268	622	60	0.22	0.1	0.0674	4.35046e-20	1.06891e-16
paralysis	tobacco addiction, susceptibility to	12	12	0	409	155	38	0.09	0.25	0.0674	1.30261e-20	3.20052e-17
leprosy	tongue neoplasms	12	12	0	268	400	45	0.17	0.11	0.0674	1.2064e-17	2.96412e-14
body weight	sarcoma	14	14	0	254	622	59	0.23	0.09	0.0674	1.30763e-20	3.21285e-17
hypogonadism	pneumoconiosis	14	14	0	268	237	34	0.13	0.14	0.0673	1.0399e-16	2.55503e-13
neoplasms, germ cell and embryonal	psychotic disorders	13	13	0	227	354	39	0.17	0.11	0.0671	1.38332e-17	3.39881e-14
gastrointestinal diseases	osteitis deformans	10	10	0	250	197	30	0.12	0.15	0.0671	2.0604e-16	5.0624e-13
metabolism, inborn errors	poisoning	16	16	0	183	443	42	0.23	0.09	0.0671	3.67632e-20	9.03271e-17
marijuana abuse	osteitis deformans	10	10	0	310	197	34	0.11	0.17	0.0671	2.74922e-17	6.75484e-14
hyperplasia	microcephaly	25	24	0	850	239	73	0.09	0.31	0.067	6.89945e-25	1.69519e-21
congenital abnormalities	hypoglycemia	11	11	0	432	493	62	0.14	0.13	0.067	8.06844e-16	1.98242e-12
craniosynostoses	marijuana abuse	10	10	0	303	310	41	0.14	0.13	0.0669	1.03287e-16	2.53775e-13
spinocerebellar ataxias	vascular diseases	16	16	0	227	506	49	0.22	0.1	0.0668	1.28113e-19	3.14774e-16
sjogren's syndrome	tobacco use disorder	12	12	0	199	310	34	0.17	0.11	0.0668	3.80054e-17	9.33792e-14
osteosarcoma	retinitis pigmentosa	33	33	0	850	198	70	0.08	0.35	0.0668	3.08321e-28	7.57545e-25
bone diseases, metabolic	epilepsy, idiopathic generalized	11	11	0	341	109	30	0.09	0.28	0.0667	2.81856e-20	6.92521e-17
marijuana abuse	sarcoidosis	10	10	0	310	455	51	0.16	0.11	0.0667	4.63169e-17	1.13801e-13
lymphoma, follicular	psychotic disorders	13	13	0	427	354	52	0.12	0.15	0.0666	2.06166e-16	5.06549e-13
hypogonadism	osteochondrodysplasias	14	14	0	268	483	50	0.19	0.1	0.0666	5.09765e-18	1.25249e-14
craniosynostoses	ischemic attack, transient	10	10	0	303	373	45	0.15	0.12	0.0666	1.02702e-16	2.52338e-13
anemia, hemolytic	aortic valve insufficiency	11	11	0	217	429	43	0.2	0.1	0.0666	1.46205e-18	3.59227e-15
adenomatous polyposis coli	alopecia areata	10	10	0	464	122	39	0.08	0.32	0.0666	8.94466e-24	2.1977e-20
alopecia	pulmonary embolism	11	11	0	245	311	37	0.15	0.12	0.0665	1.07e-16	2.62899e-13
leprosy	paralysis	12	12	0	268	409	45	0.17	0.11	0.0665	2.87001e-17	7.05162e-14
hodgkin disease	tobacco use disorder	12	12	0	352	310	44	0.13	0.14	0.0665	1.46198e-16	3.59209e-13
embryo loss	marijuana abuse	10	10	0	232	310	36	0.16	0.12	0.0664	1.05723e-16	2.59761e-13
adrenocortical carcinoma	immunologic deficiency syndromes	17	17	0	786	253	69	0.09	0.27	0.0664	2.07192e-22	5.09071e-19
embryo loss	gastrointestinal diseases	10	10	0	232	250	32	0.14	0.13	0.0664	3.68967e-16	9.06552e-13
astrocytoma	microcephaly	24	24	0	876	239	74	0.08	0.31	0.0664	8.28838e-25	2.03645e-21
prenatal injuries	thyroid diseases	12	12	0	166	241	27	0.16	0.11	0.0663	5.22238e-16	1.28314e-12
craniosynostoses	fetal growth retardation	10	10	0	303	391	46	0.15	0.12	0.0663	1.20991e-16	2.97274e-13
amino acid metabolism, inborn errors	prostatic intraepithelial neoplasia	12	12	0	143	506	43	0.3	0.08	0.0663	2.18611e-23	5.37126e-20
hearing loss, sensorineural	respiratory insufficiency	11	11	0	234	249	32	0.14	0.13	0.0663	4.22658e-16	1.03847e-12
intestinal neoplasms	mycobacterium tuberculosis, susceptibility to	11	11	0	680	271	63	0.09	0.23	0.0662	6.25599e-20	1.5371e-16
lymphoma, mantle-cell	mycobacterium tuberculosis, susceptibility to	11	11	0	514	271	52	0.1	0.19	0.0662	4.49302e-18	1.10394e-14
diabetic neuropathies	parkinson disease, late-onset	13	13	0	578	192	51	0.09	0.27	0.0662	4.01693e-22	9.8696e-19
lymphoma, t-cell	prenatal injuries	12	12	0	530	166	46	0.09	0.28	0.0661	1.95031e-22	4.79192e-19
fetal growth retardation	precursor b-cell lymphoblastic leukemia-lymphoma	10	10	0	391	260	43	0.11	0.17	0.0661	5.13079e-17	1.26064e-13
adrenal gland neoplasms	mental disorders	11	11	0	702	222	61	0.09	0.27	0.066	1.23998e-22	3.04664e-19
birth weight	precursor b-cell lymphoblastic leukemia-lymphoma	10	10	0	240	260	33	0.14	0.13	0.066	4.42445e-16	1.08709e-12
carotid artery diseases	mental disorders	11	11	0	566	222	52	0.09	0.23	0.066	2.8799e-20	7.07592e-17
ataxia	ventricular dysfunction, left	15	15	0	230	543	51	0.22	0.09	0.066	1.42375e-19	3.49814e-16
hearing loss	narcolepsy	15	15	0	481	172	43	0.09	0.25	0.0658	8.85838e-21	2.17651e-17
hypogonadism	myopia	14	14	0	268	203	31	0.12	0.15	0.0658	4.26652e-16	1.04828e-12
methylmalonic acidemia	prenatal exposure delayed effects	10	10	0	140	331	31	0.22	0.09	0.0658	2.7427e-18	6.73881e-15
basal ganglia diseases	hepatitis b	12	12	0	373	174	36	0.1	0.21	0.0658	2.6566e-18	6.52727e-15
hearing loss, sensorineural	mental disorders	11	11	0	234	222	30	0.13	0.14	0.0658	9.4076e-16	2.31145e-12
hyperlipoproteinemia type ii	tongue neoplasms	12	12	0	269	400	44	0.16	0.11	0.0658	7.90451e-17	1.94214e-13
attention deficit disorder with hyperactivity	leukemia, promyelocytic, acute	25	26	0	383	759	75	0.2	0.1	0.0657	3.65677e-16	8.98467e-13
body weight	myopia	14	14	0	254	203	30	0.12	0.15	0.0656	7.48696e-16	1.83955e-12
prenatal injuries	prostatic intraepithelial neoplasia	12	12	0	166	506	44	0.27	0.09	0.0655	1.83651e-21	4.51231e-18
alopecia areata	precursor b-cell lymphoblastic leukemia-lymphoma	10	10	0	122	260	25	0.2	0.1	0.0654	1.36558e-16	3.35522e-13
hyperlipoproteinemia type ii	hypothermia	12	12	0	269	465	48	0.18	0.1	0.0654	3.43816e-17	8.44757e-14
hyperhomocysteinemia	respiratory insufficiency	11	11	0	318	249	37	0.12	0.15	0.0653	3.83927e-16	9.43309e-13
hemochromatosis	tobacco use disorder	12	12	0	395	310	46	0.12	0.15	0.0652	4.43878e-16	1.09061e-12
cataract	mental retardation, x-linked	21	22	0	253	207	30	0.12	0.14	0.0652	1.1606e-15	2.8516e-12
lymphoma, mantle-cell	mental disorders	11	11	0	514	222	48	0.09	0.22	0.0652	5.51924e-19	1.35608e-15
malaria	metabolism, inborn errors	16	16	0	400	183	38	0.1	0.21	0.0652	2.83887e-18	6.9751e-15
methylmalonic acidemia	testicular germ cell tumor	10	10	0	140	259	26	0.19	0.1	0.0652	3.80473e-16	9.34822e-13
graves disease	hepatitis b	12	12	0	133	174	20	0.15	0.11	0.0651	3.65233e-14	8.97378e-11
birth weight	hernias, diaphragmatic, congenital	10	10	0	240	313	36	0.15	0.12	0.0651	4.39034e-16	1.07871e-12
epilepsy, tonic-clonic	tooth abnormalities	10	10	0	342	380	47	0.14	0.12	0.0651	9.54256e-16	2.34461e-12
ceroid lipofuscinosis, neuronal 1, infantile	craniosynostoses	10	10	0	373	303	44	0.12	0.15	0.0651	5.44784e-16	1.33853e-12
chromosome aberrations	manganese poisoning	14	14	0	275	617	58	0.21	0.09	0.065	2.65911e-18	6.53344e-15
hypercalcemia	prenatal injuries	12	12	0	434	166	39	0.09	0.23	0.065	1.71897e-19	4.22352e-16
hepatomegaly	skin abnormalities	10	10	0	157	382	35	0.22	0.09	0.0649	1.36338e-18	3.34983e-15
chromosome aberrations	myopia	14	14	0	275	203	31	0.11	0.15	0.0649	8.88835e-16	2.18387e-12
atrophy	methylmalonic acidemia	10	10	0	354	140	32	0.09	0.23	0.0648	2.06485e-18	5.07335e-15
beta-thalassemia	sjogren's syndrome	12	12	0	187	199	25	0.13	0.13	0.0648	8.06341e-15	1.98118e-11
birth weight	sarcoidosis	10	10	0	240	455	45	0.19	0.1	0.0647	2.15504e-17	5.29494e-14
hepatomegaly	precursor b-cell lymphoblastic leukemia-lymphoma	10	10	0	157	260	27	0.17	0.1	0.0647	8.3609e-16	2.05427e-12
meningioma	mycobacterium tuberculosis, susceptibility to	11	11	0	610	271	57	0.09	0.21	0.0647	3.55651e-18	8.73834e-15
papilloma	sjogren's syndrome	12	12	0	605	199	52	0.09	0.26	0.0647	2.84475e-21	6.98955e-18
alopecia areata	epilepsy, tonic-clonic	10	10	0	122	342	30	0.25	0.09	0.0647	1.03338e-18	2.53903e-15
ataxia	hyperinsulinism	15	15	0	230	466	45	0.2	0.1	0.0647	9.72595e-18	2.38967e-14
congenital abnormalities	pulmonary embolism	11	11	0	432	311	48	0.11	0.15	0.0646	7.07325e-16	1.7379e-12
alopecia areata	hepatomegaly	10	10	0	122	157	18	0.15	0.11	0.0645	1.73175e-13	4.2549e-10
dystonia	sarcoma	14	14	0	277	622	58	0.21	0.09	0.0645	5.6007e-18	1.37609e-14
hearing loss, sensorineural	malformations of cortical development	11	11	0	234	231	30	0.13	0.13	0.0645	2.83765e-15	6.97211e-12
mouth diseases	sjogren's syndrome	12	12	0	235	199	28	0.12	0.14	0.0645	3.56115e-15	8.74976e-12
ceroid lipofuscinosis, neuronal 1, infantile	embryo loss	10	10	0	373	232	39	0.1	0.17	0.0645	1.83134e-16	4.4996e-13
drug eruptions	female urogenital diseases	18	18	0	414	703	72	0.17	0.1	0.0645	1.64642e-14	4.04526e-11
nephritis, interstitial	nervous system malformations	10	10	0	296	216	33	0.11	0.15	0.0645	8.8327e-16	2.17019e-12
adenomatous polyposis coli	hepatomegaly	10	10	0	464	157	40	0.09	0.25	0.0644	2.72114e-20	6.68585e-17
osteitis deformans	prenatal exposure delayed effects	10	10	0	197	331	34	0.17	0.1	0.0644	2.08922e-16	5.13322e-13
anemia, hemolytic	respiratory insufficiency	11	11	0	217	249	30	0.14	0.12	0.0644	2.78589e-15	6.84492e-12
gastrointestinal diseases	nervous system malformations	10	10	0	250	216	30	0.12	0.14	0.0644	2.73648e-15	6.72353e-12
hypertriglyceridemia	vitiligo	13	13	0	268	167	28	0.1	0.17	0.0644	1.03785e-15	2.55e-12
hepatitis c	precursor t-cell lymphoblastic leukemia-lymphoma	16	16	0	369	472	54	0.15	0.11	0.0642	4.83934e-15	1.18903e-11
hemochromatosis	prenatal injuries	12	12	0	395	166	36	0.09	0.22	0.0642	3.40187e-18	8.3584e-15
amino acid metabolism, inborn errors	hypothermia	12	12	0	143	465	39	0.27	0.08	0.0641	6.20957e-21	1.52569e-17
paralysis	sjogren's syndrome	12	12	0	409	199	39	0.1	0.2	0.0641	1.81421e-17	4.45751e-14
birth weight	osteitis deformans	10	10	0	240	197	28	0.12	0.14	0.0641	4.71863e-15	1.15937e-11
muscular dystrophy, facioscapulohumeral	sarcoidosis	10	10	0	185	455	41	0.22	0.09	0.0641	1.11379e-18	2.73657e-15
hypercalcemia	hyperlipoproteinemia type ii	12	12	0	434	269	45	0.1	0.17	0.064	3.25252e-16	7.99145e-13
graves disease	spondylitis, ankylosing	12	12	0	133	242	24	0.18	0.1	0.064	2.32033e-15	5.70105e-12
leprosy	lymphoma, t-cell	12	12	0	268	530	51	0.19	0.1	0.0639	5.12531e-17	1.25929e-13
coronary disease	mental retardation, x-linked	22	22	0	419	207	40	0.1	0.19	0.0639	2.72007e-17	6.68321e-14
fanconi anemia	retinal degeneration	15	15	0	244	398	41	0.17	0.1	0.0639	3.02633e-16	7.4357e-13
glomerulosclerosis, focal segmental	mental retardation, x-linked	22	22	0	703	207	58	0.08	0.28	0.0637	5.36057e-22	1.31709e-18
aortic valve insufficiency	malformations of cortical development	11	11	0	429	231	42	0.1	0.18	0.0636	1.01392e-16	2.49121e-13
adenocarcinoma of esophagus	dystonia	14	14	0	572	277	54	0.09	0.19	0.0636	5.64368e-17	1.38665e-13
birth weight	epilepsy, tonic-clonic	10	10	0	240	342	37	0.15	0.11	0.0636	1.21661e-15	2.98921e-12
beta-thalassemia	prostatic intraepithelial neoplasia	12	12	0	187	506	44	0.24	0.09	0.0635	2.96854e-19	7.29369e-16
osteitis deformans	precursor b-cell lymphoblastic leukemia-lymphoma	10	10	0	197	260	29	0.15	0.11	0.0635	4.86624e-15	1.19563e-11
epilepsy, idiopathic generalized	mental disorders	11	11	0	109	222	21	0.19	0.09	0.0634	6.31566e-15	1.55176e-11
hyperlipoproteinemia type ii	paralysis	12	12	0	269	409	43	0.16	0.11	0.0634	9.78231e-16	2.40351e-12
nephritis, interstitial	skin abnormalities	10	10	0	296	382	43	0.15	0.11	0.0634	2.82453e-15	6.93987e-12
carcinoma, squamous cell of head and neck	mental retardation, x-linked	23	22	0	676	207	56	0.08	0.27	0.0634	2.74576e-21	6.74633e-18
hypothermia	prenatal injuries	12	12	0	465	166	40	0.09	0.24	0.0634	2.63044e-19	6.463e-16
psychotic disorders	vitiligo	13	13	0	354	167	33	0.09	0.2	0.0633	6.50298e-17	1.59778e-13
creutzfeldt-jakob syndrome	thromboembolism	13	13	0	106	273	24	0.23	0.09	0.0633	1.5285e-16	3.75551e-13
intestinal neoplasms	mental disorders	11	11	0	680	222	57	0.08	0.26	0.0632	2.52345e-20	6.20011e-17
heat stroke	myopia	14	14	0	525	203	46	0.09	0.23	0.0632	9.90015e-19	2.43247e-15
myoclonic epilepsies, progressive	tongue neoplasms	12	12	0	170	400	36	0.21	0.09	0.0632	1.17095e-17	2.87702e-14
dystonia	leishmaniasis, visceral	14	14	0	277	531	51	0.18	0.1	0.0631	2.35265e-16	5.78047e-13
alopecia	noonan syndrome	11	11	0	245	262	32	0.13	0.12	0.0631	7.13335e-15	1.75266e-11
malaria	precursor t-cell lymphoblastic leukemia-lymphoma	16	16	0	400	472	55	0.14	0.12	0.0631	3.9665e-14	9.74569e-11
tobacco addiction, susceptibility to	tongue neoplasms	12	12	0	155	400	35	0.23	0.09	0.0631	3.85495e-18	9.47161e-15
asthma, aspirin-induced	neoplasms, germ cell and embryonal	13	13	0	170	227	25	0.15	0.11	0.063	1.85029e-14	4.54617e-11
birth weight	hepatomegaly	10	10	0	240	157	25	0.1	0.16	0.063	1.01692e-14	2.49856e-11
alopecia areata	vascular system injuries	10	10	0	122	434	35	0.29	0.08	0.0629	1.16229e-20	2.85575e-17
ataxia	glucose intolerance	15	15	0	230	485	45	0.2	0.09	0.0629	4.56728e-17	1.12218e-13
bone diseases, metabolic	malformations of cortical development	11	11	0	341	231	36	0.11	0.16	0.0629	1.94818e-15	4.78667e-12
diabetic retinopathy	myoclonic epilepsies, progressive	12	12	0	609	170	49	0.08	0.29	0.0629	5.30778e-22	1.30412e-18
leprosy	thyroid diseases	12	12	0	268	241	32	0.12	0.13	0.0629	8.50203e-15	2.08895e-11
dystonia	zellweger syndrome	14	14	0	277	89	23	0.08	0.26	0.0628	3.88712e-17	9.55065e-14
hodgkin disease	huntington disease	12	12	0	352	253	38	0.11	0.15	0.0628	3.06249e-15	7.52454e-12
hodgkin disease	hyperlipoproteinemia type ii	12	12	0	352	269	39	0.11	0.14	0.0628	4.31977e-15	1.06137e-11
diabetic retinopathy	leprosy	12	12	0	609	268	55	0.09	0.21	0.0627	4.2523e-17	1.04479e-13
graves disease	myoclonic epilepsies, progressive	12	12	0	133	170	19	0.14	0.11	0.0627	2.80508e-13	6.89209e-10
hyperinsulinism	narcolepsy	15	15	0	466	172	40	0.09	0.23	0.0627	1.12154e-18	2.75563e-15
cerebral infarction	osteitis deformans	10	10	0	203	197	25	0.12	0.13	0.0625	4.39889e-14	1.08081e-10
hyperhomocysteinemia	lymphoma, mantle-cell	11	11	0	318	514	52	0.16	0.1	0.0625	5.11564e-15	1.25691e-11
mouth diseases	tobacco use disorder	12	12	0	235	310	34	0.14	0.11	0.0624	6.89017e-15	1.69291e-11
hyperglycemia	mental retardation, x-linked	21	22	0	547	207	47	0.09	0.23	0.0623	1.99135e-18	4.89275e-15
hyperlipoproteinemia type ii	neurogenic inflammation	12	12	0	269	437	44	0.16	0.1	0.0623	2.15458e-15	5.29381e-12
methylmalonic acidemia	osteitis deformans	10	10	0	140	197	21	0.15	0.11	0.0623	1.04182e-13	2.55976e-10
dystonia	hirschsprung disease	14	14	0	277	269	34	0.12	0.13	0.0623	1.40566e-14	3.45371e-11
ataxia	behcet syndrome	15	15	0	230	397	39	0.17	0.1	0.0622	1.12643e-15	2.76763e-12
ataxia	narcolepsy	15	15	0	230	172	25	0.11	0.15	0.0622	3.31681e-14	8.1494e-11
hepatitis c	pheochromocytoma	16	16	0	369	435	50	0.14	0.11	0.0622	4.6628e-14	1.14565e-10
lymphoma, t-cell	spondylitis, ankylosing	12	12	0	530	242	48	0.09	0.2	0.0622	7.96911e-17	1.95801e-13
alopecia areata	embryo loss	10	10	0	122	232	22	0.18	0.09	0.0621	1.50593e-14	3.70006e-11
abnormalities, multiple	asthma, aspirin-induced	13	13	0	699	170	54	0.08	0.32	0.0621	1.57151e-23	3.86119e-20
bone diseases, metabolic	mycobacterium tuberculosis, susceptibility to	11	11	0	341	271	38	0.11	0.14	0.0621	1.06641e-14	2.62016e-11
hepatomegaly	sarcoidosis	10	10	0	157	455	38	0.24	0.08	0.0621	8.65349e-19	2.12616e-15
alopecia	congenital abnormalities	11	11	0	245	432	42	0.17	0.1	0.062	1.16893e-15	2.87207e-12
genetic predisposition to disease	microcephaly	24	24	0	601	239	52	0.09	0.22	0.0619	1.30657e-17	3.21025e-14
hernias, diaphragmatic, congenital	methylmalonic acidemia	10	10	0	313	140	28	0.09	0.2	0.0618	4.94232e-16	1.21433e-12
sjogren's syndrome	tongue neoplasms	12	12	0	199	400	37	0.19	0.09	0.0618	3.69971e-16	9.09019e-13
mouth diseases	myoclonic epilepsies, progressive	12	12	0	235	170	25	0.11	0.15	0.0617	4.14573e-14	1.01861e-10
bronchial hyperreactivity	chromosome aberrations	14	14	0	406	275	42	0.1	0.15	0.0617	8.66245e-15	2.12836e-11
hepatitis c	metabolism, inborn errors	16	16	0	369	183	34	0.09	0.19	0.0616	5.57765e-16	1.37043e-12
alopecia areata	cerebral infarction	10	10	0	122	203	20	0.16	0.1	0.0615	1.29344e-13	3.17798e-10
gastrointestinal diseases	methylmalonic acidemia	10	10	0	250	140	24	0.1	0.17	0.0615	1.61697e-14	3.97291e-11
narcolepsy	oral submucous fibrosis	15	15	0	172	657	51	0.3	0.08	0.0615	5.55219e-22	1.36417e-18
hyperlipoproteinemia type ii	mouth diseases	12	12	0	269	235	31	0.12	0.13	0.0615	3.065e-14	7.5307e-11
huntington disease	myoclonic epilepsies, progressive	12	12	0	253	170	26	0.1	0.15	0.0615	2.80713e-14	6.89713e-11
birth weight	nervous system malformations	10	10	0	240	216	28	0.12	0.13	0.0614	5.13993e-14	1.26288e-10
birth weight	tooth abnormalities	10	10	0	240	380	38	0.16	0.1	0.0613	6.42993e-15	1.57983e-11
basal ganglia diseases	prenatal injuries	12	12	0	373	166	33	0.09	0.2	0.0612	2.57582e-16	6.32878e-13
cachexia	methylmalonic acidemia	10	10	0	416	140	34	0.08	0.24	0.0612	3.51466e-18	8.63551e-15
ceroid lipofuscinosis, neuronal 1, infantile	nervous system malformations	10	10	0	373	216	36	0.1	0.17	0.0611	3.74698e-15	9.20633e-12
hypercalcemia	tobacco addiction, susceptibility to	12	12	0	434	155	36	0.08	0.23	0.0611	6.75247e-18	1.65908e-14
body weight	pneumoconiosis	14	14	0	254	237	30	0.12	0.13	0.0611	5.35969e-14	1.31688e-10
cardiomyopathy, hypertrophic	mental retardation, x-linked	21	22	0	628	207	51	0.08	0.25	0.0611	5.99609e-19	1.47324e-15
abnormalities, multiple	hypertriglyceridemia	13	13	0	699	268	59	0.08	0.22	0.061	5.96113e-17	1.46465e-13
methylmalonic acidemia	vascular system injuries	10	10	0	140	434	35	0.25	0.08	0.061	1.56994e-18	3.85733e-15
fetal growth retardation	tooth abnormalities	10	10	0	391	380	47	0.12	0.12	0.061	1.64873e-13	4.05093e-10
hirschsprung disease	manganese poisoning	14	14	0	269	617	54	0.2	0.09	0.0609	4.05767e-16	9.9697e-13
barrett esophagus	creutzfeldt-jakob syndrome	13	13	0	403	106	31	0.08	0.29	0.0609	1.23162e-19	3.0261e-16
atrial fibrillation	hearing loss, noise-induced	23	23	0	599	108	43	0.07	0.4	0.0608	4.17986e-26	1.02699e-22
neurogenic inflammation	tobacco addiction, susceptibility to	12	12	0	437	155	36	0.08	0.23	0.0608	8.45096e-18	2.0764e-14
birth weight	craniosynostoses	10	10	0	240	303	33	0.14	0.11	0.0608	4.0777e-14	1.00189e-10
hyperinsulinism	idiopathic pulmonary fibrosis	15	15	0	466	143	37	0.08	0.26	0.0608	4.9515e-19	1.21658e-15
amino acid metabolism, inborn errors	myoclonic epilepsies, progressive	12	12	0	143	170	19	0.13	0.11	0.0607	1.07026e-12	2.62962e-09
amino acid metabolism, inborn errors	hyperlipoproteinemia type ii	12	12	0	143	269	25	0.17	0.09	0.0607	1.53356e-14	3.76796e-11
amino acid metabolism, inborn errors	hypercalcemia	12	12	0	143	434	35	0.24	0.08	0.0607	3.278e-18	8.05406e-15
nervous system malformations	osteitis deformans	10	10	0	216	197	25	0.12	0.13	0.0605	1.85882e-13	4.56713e-10
birth weight	methylmalonic acidemia	10	10	0	240	140	23	0.1	0.16	0.0605	6.27438e-14	1.54162e-10
cerebral infarction	precursor b-cell lymphoblastic leukemia-lymphoma	10	10	0	203	260	28	0.14	0.11	0.0605	7.98916e-14	1.96294e-10
amino acid metabolism, inborn errors	tobacco addiction, susceptibility to	12	12	0	143	155	18	0.13	0.12	0.0604	2.27432e-12	5.588e-09
alopecia	hyperhomocysteinemia	11	11	0	245	318	34	0.14	0.11	0.0604	5.19178e-14	1.27562e-10
hyperemia	parkinson disease, late-onset	13	13	0	603	192	48	0.08	0.25	0.0604	6.65486e-19	1.6351e-15
birth weight	ischemic attack, transient	10	10	0	240	373	37	0.15	0.1	0.0604	1.96982e-14	4.83986e-11
gastrointestinal diseases	tooth abnormalities	10	10	0	250	380	38	0.15	0.1	0.0603	2.4981e-14	6.13784e-11
erectile dysfunction	hepatomegaly	10	10	0	540	157	42	0.08	0.27	0.0603	1.2536e-19	3.0801e-16
amino acid metabolism, inborn errors	papilloma	12	12	0	143	605	45	0.31	0.07	0.0602	3.92562e-22	9.64526e-19
head and neck neoplasms	mental retardation, x-linked	23	22	0	774	207	59	0.08	0.29	0.0601	1.15228e-20	2.83115e-17
anemia, hemolytic	congenital abnormalities	11	11	0	217	432	39	0.18	0.09	0.0601	2.54084e-15	6.24285e-12
liver cirrhosis, biliary	retinitis pigmentosa	33	33	0	518	198	43	0.08	0.22	0.0601	4.61878e-17	1.13483e-13
creutzfeldt-jakob syndrome	lymphoma, follicular	13	13	0	106	427	32	0.3	0.07	0.06	6.10374e-20	1.49969e-16
mental disorders	noonan syndrome	11	11	0	222	262	29	0.13	0.11	0.0599	1.42899e-13	3.51104e-10
sarcoidosis	tooth abnormalities	10	10	0	455	380	50	0.11	0.13	0.0599	8.50247e-13	2.08906e-09
amino acid metabolism, inborn errors	diabetic retinopathy	12	12	0	143	609	45	0.31	0.07	0.0598	5.1398e-22	1.26285e-18
cerebral infarction	skin abnormalities	10	10	0	203	382	35	0.17	0.09	0.0598	6.55633e-15	1.61089e-11
eye abnormalities	immunologic deficiency syndromes	17	17	0	516	253	46	0.09	0.18	0.0598	4.17835e-15	1.02662e-11
alopecia areata	hernias, diaphragmatic, congenital	10	10	0	122	313	26	0.21	0.08	0.0598	1.1267e-15	2.7683e-12
graves disease	leukemia-lymphoma, adult t-cell	12	12	0	133	403	32	0.24	0.08	0.0597	1.87892e-17	4.6165e-14
adenomatous polyposis coli	birth weight	10	10	0	464	240	42	0.09	0.17	0.0597	6.89142e-15	1.69322e-11
congenital abnormalities	mental disorders	11	11	0	432	222	39	0.09	0.18	0.0596	5.59242e-15	1.37406e-11
myoclonic epilepsies, progressive	sjogren's syndrome	12	12	0	170	199	22	0.13	0.11	0.0596	7.19525e-13	1.76787e-09
hirschsprung disease	hypogonadism	14	14	0	269	268	32	0.12	0.12	0.0596	1.9431e-13	4.77419e-10
erectile dysfunction	nervous system malformations	10	10	0	540	216	45	0.08	0.21	0.0595	2.22177e-16	5.45889e-13
birth weight	skin abnormalities	10	10	0	240	382	37	0.15	0.1	0.0595	4.18169e-14	1.02744e-10
marijuana abuse	tooth abnormalities	10	10	0	310	380	41	0.13	0.11	0.0594	2.78209e-13	6.83561e-10
glucose intolerance	narcolepsy	15	15	0	485	172	39	0.08	0.23	0.0594	3.16455e-17	7.7753e-14
nephritis, interstitial	precursor b-cell lymphoblastic leukemia-lymphoma	10	10	0	296	260	33	0.11	0.13	0.0594	2.12804e-13	5.2286e-10
malformations of cortical development	pseudohypoaldosteronism	11	11	0	231	106	20	0.09	0.19	0.0593	9.33221e-14	2.29293e-10
mental retardation, x-linked	pulmonary disease, chronic obstructive	22	23	0	207	839	62	0.3	0.07	0.0593	4.45694e-21	1.09507e-17
hepatic encephalopathy	neoplasms, germ cell and embryonal	13	13	0	381	227	36	0.09	0.16	0.0592	3.56271e-14	8.75357e-11
metabolism, inborn errors	urticaria	16	16	0	183	579	45	0.25	0.08	0.0591	3.5795e-18	8.79484e-15
congenital abnormalities	renal insufficiency	11	11	0	432	551	58	0.13	0.11	0.059	1.62054e-11	3.98166e-08
mouth diseases	tobacco addiction, susceptibility to	12	12	0	235	155	23	0.1	0.15	0.059	3.75551e-13	9.2273e-10
alcoholism	retinitis pigmentosa	34	33	0	532	198	43	0.08	0.22	0.0589	1.23634e-16	3.03768e-13
hearing loss, sensorineural	pseudohypoaldosteronism	11	11	0	234	106	20	0.09	0.19	0.0588	1.19301e-13	2.93123e-10
hernias, diaphragmatic, congenital	osteitis deformans	10	10	0	313	197	30	0.1	0.15	0.0588	9.48024e-14	2.3293e-10
idiopathic pulmonary fibrosis	microsatellite instability	15	15	0	143	418	33	0.23	0.08	0.0588	6.77699e-17	1.66511e-13
anxiety disorders	retinitis pigmentosa	34	33	0	823	198	60	0.07	0.3	0.0588	3.87629e-21	9.52405e-18
huntington disease	thyroid diseases	12	12	0	253	241	29	0.11	0.12	0.0587	4.88913e-13	1.20126e-09
craniosynostoses	hepatomegaly	10	10	0	303	157	27	0.09	0.17	0.0587	3.79302e-14	9.31945e-11
hypertrophy	metabolism, inborn errors	16	16	0	739	183	54	0.07	0.3	0.0586	1.07926e-20	2.65175e-17
manganese poisoning	myopia	14	14	0	617	203	48	0.08	0.24	0.0585	1.99667e-17	4.90583e-14
hepatomegaly	muscular dystrophy, facioscapulohumeral	10	10	0	157	185	20	0.13	0.11	0.0585	2.91489e-12	7.1619e-09
microcephaly	pulmonary disease, chronic obstructive	24	23	0	239	839	63	0.26	0.08	0.0584	2.96186e-18	7.27728e-15
idiopathic pulmonary fibrosis	ventricular dysfunction, left	15	15	0	143	543	40	0.28	0.07	0.0583	2.00004e-19	4.91411e-16
hepatitis, chronic	mental retardation, x-linked	22	22	0	618	207	48	0.08	0.23	0.0582	4.96152e-17	1.21905e-13
[truncated: 458 more rows]
